# Supplementary material for: Transcriptome profiling of sulfate deprivation responses in two agarophytes Gracilaria changii and Gracilaria salicornia (Rhodophyta)
Source: Sci Rep. 2017 Apr 24;7:46563. doi: 10.1038/srep46563 (PMC5402284; doi:10.1038/srep46563)
Supplement: Supplementary Table S3 [file srep46563-s2.xls]

## Sheet: Homologous matches (GC and GS)
GC ID	E-value	GS ID	E-value	BLASTx_NR Top Hit
	(BLASTn against GS)		(BLASTn against GC)	GC	E-value	GS	E-value
GC_13707	6e-143	GS_17265	1e-143	(1,3)-beta-d-glucan binding protein [Oxytricha trifallax]	3.48595e-118	(1,3)-beta-d-glucan binding protein [Suberites domuncula]	1e-30
GC_2841	0	GS_6063	0	[acyl-carrier-protein] S-malonyltransferase [Chondrus crispus]	1.17752e-128	[acyl-carrier-protein] S-malonyltransferase [Chondrus crispus]	2.8e-117
GC_5830	8e-177	GS_18906	7e-177	0702236Bhistone H4	4.38157e-46	0702236Bhistone H4	2.9e-46
GC_6723	6e-128	GS_7169	4e-128	0702236Bhistone H4	3.29728e-32	0702236Bhistone H4	1.1e-30
GC_9183	1e-52	GS_15696	2e-52	1011244Ahistone H4	2.4339e-32	H4_EUPCRRecName: Full=Histone H4 [Moneuplotes crassus]	3.1e-47
GC_9467	1e-109	GS_14184	8e-110	1011244Ahistone H4	3.06139e-32	1011244Ahistone H4	3.4e-36
GC_874	0	GS_6166	0	14-3-3 protein [Chondrus crispus]	9.51626e-126	14-3-3 protein [Chondrus crispus]	7.7e-129
GC_12696	0	GS_7608	0	14-3-3 protein [Penaeus monodon]	7.80487e-61	14-3-3 protein [Penaeus monodon]	2.9e-126
GC_2619	0	GS_2641	0	14-3-3 protein [Penaeus monodon]	2.8381e-116	14-3-3 protein [Penaeus monodon]	7e-111
GC_5784	0	GS_8364	0	14-3-3 protein [Penaeus monodon]	8.52071e-155	14-3-3 protein [Penaeus monodon]	1.5e-130
GC_8833	3e-56	GS_10742	3e-56	14-3-3 protein [Penaeus monodon]	4.28037e-30	14-3-3 protein [Penaeus monodon]	7.8e-54
GC_9006	3e-109	GS_10981	3e-109	14-3-3 protein [Penaeus monodon]	1.64771e-25	14-3-3 protein [Penaeus monodon]	7.3e-22
GC_6626	0	GS_8396	0	14-3-3 protein [Tetrahymena thermophila]	5.15119e-92	14-3-3 protein [Tetrahymena thermophila]	8.2e-73
GC_452	0	GS_555	0	14-3-3 protein-like protein [Galdieria sulphuraria]	7.47945e-99	14-3-3 protein-like protein [Galdieria sulphuraria]	7.8e-95
GC_9734	2e-141	GS_14170	3e-141	14-3-3-like protein [Reticulomyxa filosa]	1.02213e-43	14-3-3-like protein [Reticulomyxa filosa]	2.1e-63
GC_535	0	GS_8433	0	1-acyl-sn-glycerol-3-phosphate acyltransferase [Chondrus crispus]	1.22033e-110	1-acyl-sn-glycerol-3-phosphate acyltransferase [Chondrus crispus]	2.4e-93
GC_997	0	GS_815	0	1-acyl-sn-glycerol-3-phosphate acyltransferase [Chondrus crispus]	8.79933e-91	membrane bound O-acyl transferase (MBOAT) family protein isoform 1 [Galdieria sulphuraria]	4.6e-88
GC_1769	0	GS_2898	0	1-deoxyxylulose-5-phosphate synthase [Chondrus crispus]	0	1-deoxyxylulose-5-phosphate synthase [Chondrus crispus]	0
GC_1706	8e-107	GS_20167	2e-107	20S core proteasome subunit alpha 1 [Chondrus crispus]	9.47151e-154	F-ATPase family transporter: protons (mitochondrial) [Ostreococcus lucimarinus CCE9901]	5.1e-31
GC_7464	0	GS_232	0	20S core proteasome subunit alpha 5 [Chondrus crispus]	5.06857e-112	20S core proteasome subunit alpha 5 [Chondrus crispus]	1.3e-120
GC_1834	0	GS_481	0	26S proteasome ATP-dependent regulatory subunit [Chondrus crispus]	0	26S proteasome ATP-dependent regulatory subunit [Chondrus crispus]	0
GC_2117	0	GS_537	0	26S proteasome ATP-dependent regulatory subunit [Chondrus crispus]	0	26S proteasome ATP-dependent regulatory subunit [Chondrus crispus]	0
GC_3164	0	GS_4329	0	26S proteasome ATP-dependent regulatory subunit [Chondrus crispus]	0	26S proteasome ATP-dependent regulatory subunit [Chondrus crispus]	0
GC_4242	0	GS_5855	0	26S proteasome ATP-dependent regulatory subunit [Chondrus crispus]	0	26S proteasome ATP-dependent regulatory subunit [Chondrus crispus]	0
GC_1116	0	GS_1682	0	26S proteasome subunit [Chondrus crispus]	0	26S proteasome subunit [Chondrus crispus]	0
GC_1433	0	GS_6570	0	2C-methyl-D-erythritol 2,4-cyclodiphosphate synthase [Chondrus crispus]	3.00989e-121	conserved hypothetical protein [Phytophthora infestans T30-4]	3.1e-16
GC_12367	0	GS_8756	0	2-isopropylmalate synthase [Chondrus crispus]	0	2-isopropylmalate synthase [Chondrus crispus]	0
GC_13848	2e-174	GS_16017	1e-174	2-oxoglutarate dehydrogenase complex protein, putative [Tetrahymena thermophila SB210]	4.73923e-17	hypothetical protein IMG5_199710 [Ichthyophthirius multifiliis]	2e-09
GC_1227	0	GS_523	0	2-oxoglutarate dehydrogenase, E1 component [Chondrus crispus]	0	2-oxoglutarate dehydrogenase, E1 component [Chondrus crispus]	0
GC_6669	0	GS_1452	0	3 (2 ) -bisphosphate nucleotidase [Nannochloropsis gaditana]	3.27427e-79	3 (2 ) -bisphosphate nucleotidase [Nannochloropsis gaditana]	2.1e-79
GC_634	1e-178	GS_1762	9e-179	3'(2'),5'-bisphosphate nucleotidase SAL1 [Chondrus crispus]	2.26939e-127	3'(2'),5'-bisphosphate nucleotidase SAL1 [Chondrus crispus]	6.6e-141
GC_4028	0	GS_3927	0	3,2-trans-enoyl-CoA isomerase [Chondrus crispus]	9.15975e-84	3,2-trans-enoyl-CoA isomerase [Chondrus crispus]	2.3e-91
GC_5881	2e-105	GS_18645	6e-106	30S ribosomal protein S10e [Saprolegnia diclina VS20]	8.06362e-30	0	0
GC_12791	2e-46	GS_17939	2e-46	30S ribosomal protein S18 (chloroplast) [Gracilaria salicornia]	1.22903e-19	30S ribosomal protein S18 (chloroplast) [Gracilaria salicornia]	2.7e-32
GC_6933	0	GS_7998	0	30S ribosomal protein SAe [Saprolegnia diclina VS20]	6.75728e-98	40S ribosomal protein SA [Capsaspora owczarzaki ATCC 30864]	1.3e-89
GC_5650	0	GS_2615	0	3-dehydroquinate synthase [Chondrus crispus]	0	unnamed protein product [Chondrus crispus]	2.5e-71
GC_5261	0	GS_1016	0	3-deoxy-7-phosphoheptulonate synthase [Chondrus crispus]	0	3-deoxy-7-phosphoheptulonate synthase [Chondrus crispus]	0
GC_7312	0	GS_20149	0	3-deoxy-7-phosphoheptulonate synthase [Chondrus crispus]	0	3-deoxy-7-phosphoheptulonate synthase [Chondrus crispus]	0
GC_2967	0	GS_12211	0	3-isopropylmalate dehydratase [Chondrus crispus]	0	3-isopropylmalate dehydratase [Chondrus crispus]	0
GC_7451	0	GS_515	0	3-isopropylmalate dehydrogenase [Galdieria sulphuraria]	2.69149e-102	3-isopropylmalate dehydrogenase [Galdieria sulphuraria]	1.1e-107
GC_3010	0	GS_112	0	3-isopropylmalate dehydrogenase [Oscillatoria nigro-viridis]	2.03514e-166	3-isopropylmalate dehydrogenase [Nodosilinea nodulosa]	7.8e-167
GC_7720	0	GS_1087	0	3-ketoacyl-CoA synthase [Chondrus crispus]	0	3-ketoacyl-CoA synthase [Chondrus crispus]	0
GC_2699	0	GS_4049	0	3-ketodihydrosphingosine reductase [Chondrus crispus]	5.4022e-114	3-ketodihydrosphingosine reductase [Chondrus crispus]	1.5e-119
GC_6557	2e-142	GS_16122	2e-142	40s ribosomal protein [Stylonychia lemnae]	9.06027e-47	40s ribosomal protein [Stylonychia lemnae]	4.4e-43
GC_2236	0	GS_696	0	40S ribosomal protein S11 [Chondrus crispus]	9.37726e-89	40S ribosomal protein S11 [Chondrus crispus]	1.4e-88
GC_8886	1e-133	GS_9378	3e-133	40S ribosomal protein S11 [Tuber melanosporum Mel28]	1.98749e-18	40S ribosomal protein S11 [Tuber melanosporum Mel28]	2.6e-38
GC_11019	2e-81	GS_9627	2e-81	40S ribosomal protein S13 [Coprinopsis cinerea okayama7#130]	3.66465e-21	40S ribosomal protein S13 [Coprinopsis cinerea okayama7#130]	3.3e-22
GC_5786	0	GS_8152	0	40s ribosomal protein S15 [Paramecium tetraurelia strain d4-2]	7.14431e-43	40s ribosomal protein S15 [Paramecium tetraurelia strain d4-2]	7.2e-43
GC_6449	9e-166	GS_7706	8e-166	40S ribosomal protein S15 [Rozella allomycis CSF55]	9.03178e-56	40S ribosomal protein S15 [Rozella allomycis CSF55]	3.8e-54
GC_5711	4e-111	GS_16512	2e-111	40S ribosomal protein S16 [Mortierella verticillata NRRL 6337]	2.77501e-71	40S ribosomal protein S16 putative [Albugo laibachii Nc14]	1.3e-25
GC_9782	0	GS_11007	0	40S ribosomal protein S16 [Placozoa sp. H4]	5.40384e-39	40S ribosomal protein S16 [Placozoa sp. H4]	2.7e-50
GC_4049	1e-132	GS_4253	1e-132	40S ribosomal protein S17 [Chondrus crispus]	4.59108e-68	40S ribosomal protein S17 [Chondrus crispus]	3.5e-68
GC_294	2e-129	GS_2235	1e-129	40S ribosomal protein S20 [Chondrus crispus]	2.78229e-66	40S ribosomal protein S20 [Chondrus crispus]	3.2e-67
GC_11738	3e-56	GS_15318	3e-56	40S ribosomal protein S23 [Cryptocaryon irritans]	2.06835e-55	hypothetical protein IMG5_155890 [Ichthyophthirius multifiliis]	1.2e-58
GC_6369	1e-174	GS_13413	1e-174	40S ribosomal protein S24 [Aspergillus terreus NIH2624]	9.90252e-40	40S ribosomal protein S24 [Aspergillus terreus NIH2624]	1.2e-40
GC_10148	2e-78	GS_12328	1e-78	40S ribosomal protein S24 [Dictyostelium discoideum AX4]	1.51019e-19	hypothetical protein NCLIV_052380 [Neospora caninum Liverpool]	6.2e-16
GC_7076	1e-140	GS_15987	7e-141	40s ribosomal protein s24 [Stylonychia lemnae]	5.76406e-21	40s ribosomal protein s24 [Stylonychia lemnae]	4.3e-15
GC_6881	2e-124	GS_18594	9e-125	40s ribosomal protein s25-1 [Stylonychia lemnae]	4.33521e-25	40s ribosomal protein s25-1 [Stylonychia lemnae]	7.6e-22
GC_15802	3e-171	GS_18017	2e-171	40s ribosomal protein s25-b [Brettanomyces bruxellensis AWRI1499]	2.52244e-13	40s ribosomal protein s25-b [Brettanomyces bruxellensis AWRI1499]	1.2e-13
GC_6614	0	GS_17695	0	40s ribosomal protein s25-b [Brettanomyces bruxellensis AWRI1499]	1.68185e-13	40s ribosomal protein s25-b [Brettanomyces bruxellensis AWRI1499]	9.8e-14
GC_6296	2e-122	GS_19688	2e-122	40S ribosomal protein S26, putative [Eimeria maxima]	2.09018e-28	hypothetical protein [Paramecium tetraurelia strain d4-2]	1e-31
GC_5259	0	GS_8506	0	40S ribosomal protein S26E [Magnaporthe oryzae 70-15]	1.08641e-33	40S ribosomal protein S26E [Magnaporthe oryzae 70-15]	1.1e-33
GC_6337	1e-148	GS_19798	1e-148	40S ribosomal protein S27 [Rhizoctonia solani AG-3 Rhs1AP]	3.33736e-29	40S ribosomal protein S27 [Rhizoctonia solani AG-3 Rhs1AP]	3.5e-29
GC_8723	4e-94	GS_15387	3e-94	40S ribosomal protein s27, putative [Ichthyophthirius multifiliis]	6.67525e-24	6Chain 6, Crystal Structure Of The Eukaryotic 40s Ribosomal Subunit In Complex With Initiation Factor 1. This File Contains The 40s Subunit And Initiation Factor For Molecule 1	1e-12
GC_6528	8e-151	GS_7156	8e-151	40S ribosomal protein S27-like protein [Aphanomyces astaci]	1.97417e-40	40S ribosomal protein [Saprolegnia diclina VS20]	1.9e-40
GC_13566	8e-110	GS_15792	8e-110	40S ribosomal protein S29 [Crassostrea gigas]	1.91799e-21	40S ribosomal protein S29 [Crassostrea gigas]	2e-21
GC_9851	4e-149	GS_8176	4e-149	40S ribosomal protein S3, partial [Scrobicularia plana]	2.23162e-48	40S ribosomal protein S3, partial [Scrobicularia plana]	1.7e-50
GC_14207	2e-110	GS_8130	2e-110	40S ribosomal protein S30 [Schistosoma haematobium]	1.58148e-15	40S ribosomal protein S30 [Schistosoma haematobium]	1.1e-15
GC_1655	0	GS_2050	0	40S ribosomal protein S3A [Chondrus crispus]	2.12887e-137	unnamed protein product [Chondrus crispus]	1.4e-144
GC_8265	4e-126	GS_11738	2e-126	40S ribosomal protein S3a, putative [Acanthamoeba castellanii str. Neff]	2.72961e-53	putative 40s ribosomal protein s3ae protein [Togninia minima UCRPA7]	1.1e-25
GC_7249	2e-143	GS_7357	1e-143	40S ribosomal protein S4 [Callorhinchus milii]	1.92099e-52	40S ribosomal protein S4 [Dictyostelium discoideum AX4]	2.2e-39
GC_7766	0	GS_5816	0	40S ribosomal protein S4 [Chondrus crispus]	7.95792e-152	Serine/threonine phosphatase 2C, PP2C [Chondrus crispus]	1.7e-88
GC_8409	1e-148	GS_7797	4e-148	40S ribosomal protein S4, putative [Ixodes scapularis]	1.1805e-50	PREDICTED: 40S ribosomal protein S4, X isoform-like [Saccoglossus kowalevskii]	8.3e-160
GC_9924	1e-64	GS_11381	1e-64	40S ribosomal protein S4-A [Mucor circinelloides f. circinelloides 1006PhL]	3.43516e-31	ribosomal protein S4e [Lygus lineolaris]	3.4e-53
GC_6909	6e-130	GS_19626	2e-130	40S ribosomal protein S5, putative [Perkinsus marinus ATCC 50983]	1.80263e-70	30S ribosomal protein S5e [Fonticula alba]	3.1e-22
GC_8702	5e-149	GS_10937	3e-149	40S ribosomal protein S5-like protein [Acremonium chrysogenum ATCC 11550]	5.17934e-54	PREDICTED: 40S ribosomal protein S5-like [Glycine max]	1.2e-42
GC_3538	3e-122	GS_17106	1e-122	40S ribosomal protein S6 [Oxytricha trifallax]	1.76767e-76	40S ribosomal protein S6, putative [Perkinsus marinus ATCC 50983]	8.9e-30
GC_6055	3e-169	GS_12800	1e-169	40S ribosomal protein S6-B [Mucor circinelloides f. circinelloides 1006PhL]	9.38984e-73	hypothetical protein BN946_scf184844.g13 [Trametes cinnabarina]	3.2e-43
GC_8699	2e-146	GS_8466	4e-146	40S ribosomal protein S7 [Crassostrea gigas]	3.73229e-51	ribosomal protein S7 [Ostrea edulis]	3.3e-113
GC_2326	0	GS_2478	0	40S ribosomal protein S8 [Chondrus crispus]	1.27057e-117	40S ribosomal protein S8 [Chondrus crispus]	7.2e-105
GC_2327	0	GS_9008	0	40S ribosomal protein S8 [Chondrus crispus]	9.4519e-119	40S ribosomal protein S8 [Chondrus crispus]	6.2e-106
GC_7380	0	GS_6343	0	40S ribosomal protein S8 [Mortierella verticillata NRRL 6337]	6.19263e-77	40S ribosomal protein S8 [Mortierella verticillata NRRL 6337]	2.2e-33
GC_6610	1e-179	GS_15236	1e-179	40S ribosomal protein S8 [Tetrahymena thermophila]	3.5516e-57	40S ribosomal protein S8 [Tetrahymena thermophila]	3.4e-48
GC_3136	6e-171	GS_3066	5e-171	40S ribosomal protein S9 [Chondrus crispus]	9.14306e-97	40S ribosomal protein S9 [Chondrus crispus]	9e-98
GC_13021	1e-155	GS_7121	9e-156	40S ribosomal protein S9 [Lactuca sativa]	5.3922e-48	hypothetical protein EUGRSUZ_I01938 [Eucalyptus grandis]	1.1e-43
GC_6333	3e-143	GS_7638	1e-143	40S ribosomal protein S9 [Paramecium tetraurelia strain d4-2]	5.8083e-79	ribosomal protein S4 containing protein [Tetrahymena thermophila]	3.6e-38
GC_6336	2e-157	GS_19985	2e-157	40S ribosomal protein S9 [Paramecium tetraurelia strain d4-2]	1.07857e-38	hypothetical protein IMG5_184430 [Ichthyophthirius multifiliis]	2.9e-44
GC_13120	0	GS_6178	0	40S RPS3B [Sonneratia alba]	1.23793e-40	KH domain containing protein [Tetrahymena thermophila]	4.7e-62
GC_4925	0	GS_2626	0	4-carboxymuconolactone decarboxylase [Galdieria sulphuraria]	1.84721e-14	4-carboxymuconolactone decarboxylase [Galdieria sulphuraria]	1.7e-17
GC_4539	0	GS_4506	0	4-hydroxy-3-methylbut-2-enyl diphosphate reductase [Chondrus crispus]	0	4-hydroxy-3-methylbut-2-enyl diphosphate reductase [Chondrus crispus]	0
GC_2540	0	GS_3697	0	4-hydroxyphenylpyruvate dioxygenase, 4HPPD [Chondrus crispus]	0	4-hydroxyphenylpyruvate dioxygenase, 4HPPD [Chondrus crispus]	1.4e-176
GC_4273	0	GS_2773	0	4-hydroxytetrahydrobiopterin dehydratase [Rhizobium leguminosarum]	0	4-hydroxytetrahydrobiopterin dehydratase [Rhizobium leguminosarum]	0
GC_6169	1e-156	GS_6954	6e-157	50S ribosomal protein L13e [Rhizopus delemar RA 99-880]	1.50495e-53	ribosomal protein rpl13 [Arenicola marina]	8.4e-23
GC_2423	0	GS_2829	0	50S ribosomal protein L2 (chloroplast) [Gracilaria salicornia]	4.58646e-153	30S ribosomal protein S3 (chloroplast) [Gracilaria salicornia]	2.8e-142
GC_9877	2e-122	GS_12301	1e-122	50S ribosomal protein L6e [Fonticula alba]	3.24942e-08	0	0
GC_7300	3e-171	GS_7621	2e-171	60s acidic ribosomal protein p1 [Stylonychia lemnae]	4.4608e-16	60s acidic ribosomal protein p1 [Stylonychia lemnae]	2.6e-16
GC_5458	0	GS_8093	0	60S acidic ribosomal protein p1, putative [Babesia bigemina]	1.77202e-18	60S acidic ribosomal protein p1, putative [Babesia bigemina]	2.4e-18
GC_5121	0	GS_6885	0	60S ribosomal L18A [Paramecium tetraurelia strain d4-2]	1.53615e-72	hypothetical protein [Paramecium tetraurelia strain d4-2]	9.4e-56
GC_5202	0	GS_15854	0	60S ribosomal L18A [Paramecium tetraurelia strain d4-2]	2.52819e-80	hypothetical protein [Paramecium tetraurelia strain d4-2]	2.7e-65
GC_8802	2e-102	GS_7233	2e-102	60S ribosomal protein [Phragmatopoma lapidosa]	5.09116e-30	hypothetical protein HELRODRAFT_186501 [Helobdella robusta]	8.9e-61
GC_8936	1e-118	GS_8138	2e-118	60S ribosomal protein [Phragmatopoma lapidosa]	9.44887e-32	60S ribosomal protein [Phragmatopoma lapidosa]	9.1e-58
GC_13050	6e-74	GS_17952	3e-74	60s ribosomal protein [Stylonychia lemnae]	7.25431e-29	hypothetical protein IMG5_057300 [Ichthyophthirius multifiliis]	6e-17
GC_7303	5e-127	GS_16091	1e-127	60s ribosomal protein [Stylonychia lemnae]	1.48997e-107	60S ribosomal protein L7a, partial [Wuchereria bancrofti]	2.9e-21
GC_12313	0	GS_6260	0	60S ribosomal protein L10a [Chondrus crispus]	3.67683e-125	60S ribosomal protein L10a [Chondrus crispus]	5.4e-124
GC_10509	1e-78	GS_12252	1e-78	60S ribosomal protein L11 [Trichuris trichiura]	1.65853e-25	60S ribosomal protein L11 [Trichuris trichiura]	2.7e-24
GC_6907	1e-137	GS_19435	4e-138	60S ribosomal protein L12 [Mortierella verticillata NRRL 6337]	3.64227e-63	unknown [Picea sitchensis]	1.6e-25
GC_2650	0	GS_4178	0	60S ribosomal protein L13 [Chondrus crispus]	5.78346e-90	60S ribosomal protein L13 [Chondrus crispus]	2.6e-83
GC_5146	2e-121	GS_17424	5e-122	60S ribosomal protein L13 [Oxytricha trifallax]	7.89919e-72	60s ribosomal protein l13 [Stylonychia lemnae]	1.9e-15
GC_6948	0	GS_8127	0	60S ribosomal protein L13a [Rozella allomycis CSF55]	8.68268e-55	60S ribosomal protein L13a [Rozella allomycis CSF55]	9.5e-56
GC_11226	7e-62	GS_12577	5e-62	60S ribosomal protein L17, partial [Cladophora albida]	1.45497e-50	60S ribosomal protein L17, partial [Cladophora coelothrix]	2.9e-37
GC_6641	1e-151	GS_8446	7e-152	60S ribosomal protein L17e [Galdieria sulphuraria]	2.56446e-49	hypothetical protein MYCFIDRAFT_210309 [Pseudocercospora fijiensis CIRAD86]	2.2e-22
GC_5637	0	GS_7345	0	60S ribosomal protein L18 [Tetrahymena thermophila SB210]	1.16226e-52	60S ribosomal protein L18 [Tetrahymena thermophila SB210]	8.8e-38
GC_9900	2e-97	GS_17187	2e-97	60S ribosomal protein L18a [Tetrahymena thermophila SB210]	6.70163e-42	hypothetical protein [Paramecium tetraurelia strain d4-2]	7e-33
GC_7027	1e-107	GS_11366	3e-108	60S ribosomal protein L18a-1 [Oxytricha trifallax]	4.9879e-84	Ribosomal protein L18A [Oxytricha trifallax]	1.4e-22
GC_10287	4e-103	GS_7704	9e-103	60S ribosomal protein L21 [Cerapachys biroi]	2.21914e-30	60S ribosomal protein [Phragmatopoma lapidosa]	1.3e-83
GC_5964	0	GS_8140	0	60S ribosomal protein L21 [Zootermopsis nevadensis]	1.8907e-49	PREDICTED: 60S ribosomal protein L21-like [Aplysia californica]	7.1e-44
GC_6870	0	GS_6244	0	60S ribosomal protein L21, putative [Tetrahymena thermophila]	3.06726e-47	60S ribosomal protein L21, putative [Tetrahymena thermophila]	3.1e-47
GC_7090	9e-177	GS_18497	8e-177	60S ribosomal protein L21, putative [Tetrahymena thermophila]	1.63507e-39	Ribosomal protein L21 [Oxytricha trifallax]	1.9e-33
GC_13227	3e-110	GS_10645	3e-110	60S ribosomal protein L22, putative [Phytophthora infestans T30-4]	1.70261e-27	hypothetical protein PPTG_10318 [Phytophthora parasitica INRA-310]	5.7e-31
GC_7141	9e-108	GS_18672	3e-108	60S ribosomal protein L23 [Oxytricha trifallax]	1.71742e-64	60S ribosomal protein L23 [Theileria parva strain Muguga]	3.5e-29
GC_5102	0	GS_19888	0	60S ribosomal protein L23 [Pongo abelii]	3.5588e-61	60S ribosomal protein L23 [Cyanidioschyzon merolae strain 10D]	6e-51
GC_5838	0	GS_7561	0	60S ribosomal protein L23 [Pongo abelii]	3.73696e-61	60S ribosomal protein L23 [Pongo abelii]	4.3e-60
GC_6970	0	GS_8150	0	60S ribosomal protein L26-2 [Rozella allomycis CSF55]	9.29421e-48	60S ribosomal protein L26-2 [Rozella allomycis CSF55]	4.3e-45
GC_12130	2e-127	GS_4861	1e-127	60S ribosomal protein L27 [Chondrus crispus]	2.87956e-75	60S ribosomal protein L27 [Chondrus crispus]	4.1e-74
GC_6067	9e-112	GS_9749	5e-112	60S ribosomal protein L27 [Phytophthora infestans T30-4]	1.06435e-28	60S ribosomal protein L27 [Phytophthora infestans T30-4]	4.8e-15
GC_12346	6e-132	GS_13628	1e-131	60S ribosomal protein L27A [Chondrus crispus]	2.13145e-59	60S ribosomal protein L27A [Chondrus crispus]	1.4e-56
GC_5144	1e-125	GS_3670	2e-125	60S ribosomal protein L27A [Chondrus crispus]	3.51309e-61	60S ribosomal protein L27A [Chondrus crispus]	3.5e-59
GC_10085	1e-129	GS_20669	9e-130	60S ribosomal protein L3 [Fusarium verticillioides 7600]	2.43708e-54	ribosomal protein L3 [Artemia franciscana]	3.2e-28
GC_12377	4e-135	GS_7508	5e-135	60S ribosomal protein L3 [Schizosaccharomyces japonicus yFS275]	5.77345e-59	60S ribosomal protein L3 [Phytophthora parasitica INRA-310]	1.1e-83
GC_8642	4e-134	GS_9323	9e-134	60S ribosomal protein L3, putative [Eimeria maxima]	4.9453e-18	60S ribosomal protein L3, partial [Peranema trichophorum]	3.8e-88
GC_10760	2e-66	GS_19127	2e-66	60S ribosomal protein L3, putative [Perkinsus marinus ATCC 50983]	2.38354e-31	60S ribosomal protein L3, putative [Perkinsus marinus ATCC 50983]	7.1e-31
GC_8447	7e-131	GS_7848	7e-131	60S ribosomal protein L3, putative [Perkinsus marinus ATCC 50983]	2.23747e-36	60S ribosomal protein L3, putative [Perkinsus marinus ATCC 50983]	2.6e-37
GC_7118	9e-137	GS_7805	5e-137	60S ribosomal protein L30 [Blumeria graminis f. sp. hordei DH14]	8.63619e-45	60S ribosomal protein L30 [Blumeria graminis f. sp. hordei DH14]	6.2e-30
GC_12910	1e-119	GS_10323	8e-120	60s ribosomal protein l30 [Stylonychia lemnae]	5.62688e-41	60S ribosomal protein L30-1 [Oxytricha trifallax]	8.4e-30
GC_6721	3e-146	GS_9721	2e-146	60S ribosomal protein L31 [Aphanomyces astaci]	4.64765e-37	60S ribosomal protein L31 [Aphanomyces astaci]	3.6e-31
GC_4647	0	GS_13687	0	60S ribosomal protein L31 [Chondrus crispus]	5.70721e-56	unnamed protein product [Chondrus crispus]	5.4e-110
GC_8489	2e-50	GS_11065	3e-50	60S ribosomal protein L31 [Saprolegnia parasitica CBS 223.65]	1.09904e-20	hypothetical protein [Paramecium tetraurelia strain d4-2]	5.8e-21
GC_5424	2e-168	GS_16245	1e-168	60S ribosomal protein L31, putative [Tetrahymena thermophila]	1.37683e-18	60S ribosomal protein L31, putative [Eimeria tenella]	1.3e-18
GC_6257	5e-104	GS_19265	3e-104	60S ribosomal protein L31, putative [Tetrahymena thermophila]	6.2385e-24	RL31_CYAPARecName: Full=60S ribosomal protein L31 [Cyanophora paradoxa]	5.2e-13
GC_5965	0	GS_8103	0	60S ribosomal protein L32 [Rhizoctonia solani AG-1 IB]	1.50308e-39	60S ribosomal protein L32 [Rhizoctonia solani AG-1 IB]	1.3e-39
GC_6183	0	GS_8116	0	60S ribosomal protein L33-A-like protein [Gloeophyllum trabeum ATCC 11539]	7.93331e-31	60S ribosomal protein L33-A-like protein [Gloeophyllum trabeum ATCC 11539]	3e-40
GC_8673	0	GS_10886	0	60S ribosomal protein L34 [Cerapachys biroi]	4.63145e-22	60S ribosomal protein L34 [Cerapachys biroi]	5.1e-23
GC_15442	2e-73	GS_16845	1e-73	60S ribosomal protein L34, putative [Tetrahymena thermophila]	1.3593e-32	60S ribosomal protein L34, putative [Tetrahymena thermophila]	9e-27
GC_7267	0	GS_7470	0	60S ribosomal protein L34, putative [Tetrahymena thermophila]	1.31212e-30	60S ribosomal protein L34, putative [Tetrahymena thermophila]	1.1e-30
GC_7345	0	GS_14843	0	60S ribosomal protein L34, putative [Tetrahymena thermophila]	7.93997e-31	60S ribosomal protein L34, putative [Tetrahymena thermophila]	5.4e-31
GC_15702	6e-117	GS_7307	5e-117	60S ribosomal protein L37 [Ashbya gossypii ATCC 10895]	1.0878e-31	60S ribosomal protein L37 [Ashbya gossypii ATCC 10895]	6e-29
GC_9474	6e-132	GS_15523	5e-132	60S ribosomal protein L37 [Ashbya gossypii ATCC 10895]	1.60084e-32	60S ribosomal protein L37 [Ashbya gossypii ATCC 10895]	1.6e-32
GC_13738	1e-109	GS_7869	2e-109	60S ribosomal protein L37a [Chondrus crispus]	3.45309e-50	60S ribosomal protein L37a [Chondrus crispus]	5.9e-49
GC_8486	2e-136	GS_11069	2e-136	60S ribosomal protein L37a [Rhizopus delemar RA 99-880]	6.85167e-25	ribosomal protein L37a [Necator americanus]	7.8e-29
GC_12633	6e-122	GS_12440	5e-122	60S ribosomal protein L4 [Puccinia graminis f. sp. tritici CRL 75-36-700-3]	9.11458e-28	hypothetical protein BOTBODRAFT_59177 [Botryobasidium botryosum FD-172 SS1]	7.9e-23
GC_7314	7e-147	GS_16426	6e-147	60S ribosomal protein L43 [Laccaria bicolor S238N-H82]	1.20293e-43	60S ribosomal protein L43 [Laccaria bicolor S238N-H82]	8.1e-43
GC_4302	0	GS_3053	0	60S ribosomal protein L44 [Chondrus crispus]	4.64476e-39	60S ribosomal protein L44 [Chondrus crispus]	9.8e-42
GC_7420	7e-157	GS_7006	6e-157	60s ribosomal protein l44 [Lichtheimia corymbifera JMRC:FSU:9682]	2.14785e-52	60s ribosomal protein l44 [Lichtheimia corymbifera JMRC:FSU:9682]	1.2e-50
GC_12591	0	GS_9426	0	60S ribosomal protein L6 [Auxenochlorella protothecoides]	1.22806e-38	60S ribosomal protein L6 [Auxenochlorella protothecoides]	2.7e-34
GC_9857	4e-169	GS_13346	8e-169	60S ribosomal protein L6 [Schizosaccharomyces cryophilus OY26]	8.36476e-14	60S ribosomal protein L6 [Schizosaccharomyces octosporus yFS286]	1.1e-21
GC_8421	4e-128	GS_8180	1e-127	60S ribosomal protein L6, partial [Azumapecten farreri]	7.01176e-43	60S ribosomal protein L6, partial [Azumapecten farreri]	4.5e-102
GC_13444	2e-112	GS_7721	1e-112	60S ribosomal protein L7a, partial [Wuchereria bancrofti]	5.10742e-23	60S ribosomal protein L7a, partial [Wuchereria bancrofti]	1e-21
GC_6864	0	GS_7716	0	60s ribosomal protein l8 [Ascaris suum]	7.19666e-98	AGAP005802-PA [Anopheles gambiae str. PEST]	7.2e-74
GC_5532	0	GS_8129	0	60S ribosomal protein L9 [Capsaspora owczarzaki ATCC 30864]	9.15241e-54	60S ribosomal protein L9 [Capsaspora owczarzaki ATCC 30864]	5.8e-54
GC_3081	6e-170	GS_1626	5e-170	60S ribosomal protein L9 [Chondrus crispus]	5.07831e-105	60S ribosomal protein L9 [Chondrus crispus]	7.1e-104
GC_9081	3e-140	GS_10715	5e-140	60S ribosomal protein, putative [Acanthamoeba castellanii str. Neff]	1.20679e-35	component of cytosolic 80S ribosome and 60S large subunit [Volvox carteri f. nagariensis]	6.8e-50
GC_374	0	GS_3757	0	6-phosphofructo-2-kinase/fructose-2, 6-biphosphatase 4 [Chondrus crispus]	0	6-phosphofructo-2-kinase/fructose-2, 6-biphosphatase 4 [Chondrus crispus]	0
GC_12423	0	GS_14987	0	6-phosphofructokinase [Galdieria sulphuraria]	2.54396e-87	6-phosphofructokinase 3 [Theobroma cacao]	8.2e-93
GC_1441	0	GS_19715	0	6-phosphogluconate dehydrogenase [Glaciecola arctica]	0	6-phosphogluconate dehydrogenase [Draconibacterium orientale]	1.1e-57
GC_960	0	GS_3950	0	6-phosphogluconate dehydrogenase NAD-binding domain-containing protein [Chondrus crispus]	2.21372e-146	6-phosphogluconate dehydrogenase NAD-binding domain-containing protein [Chondrus crispus]	1.7e-152
GC_4363	0	GS_1698	0	6-phosphogluconate dehydrogenase, decarboxylating, partial [Chondrus crispus]	0	6-phosphogluconate dehydrogenase, decarboxylating, partial [Chondrus crispus]	0
GC_4719	0	GS_834	0	AAA ATPase containing von Willebrand factor type A (vWA) domain and P-loop containing nucleoside triphosphate region [Chondrus crispus]	0	AAA ATPase containing von Willebrand factor type A (vWA) domain and P-loop containing nucleoside triphosphate region [Chondrus crispus]	0
GC_13991	3e-137	GS_18042	4e-138	AAA family ATPase, CDC48 subfamily protein [Tetrahymena thermophila]	0	hypothetical protein [Plasmodium chabaudi chabaudi]	9.5e-34
GC_4674	2e-62	GS_853	2e-62	aarF domain-containing kinase [Galdieria sulphuraria]	6.18719e-66	aarF domain-containing kinase [Galdieria sulphuraria]	1.6e-79
GC_12326	0	GS_8746	0	ABC transporter [Chondrus crispus]	0	ABC transporter [Chondrus crispus]	0
GC_14548	3e-130	GS_16596	3e-130	ABC transporter family protein , related [Eimeria acervulina]	1.00791e-39	ABC transporter family protein , related [Eimeria acervulina]	2e-50
GC_1134	3e-162	GS_8148	7e-163	ABC transporter subunit (chloroplast) [Gracilaria salicornia]	0	ABC transporter subunit (chloroplast) [Gracilaria salicornia]	3.8e-107
GC_850	0	GS_8649	0	ABC transporter-like protein [Chondrus crispus]	0	ABC transporter-like protein [Chondrus crispus]	0
GC_6565	2e-118	GS_17644	3e-119	acetyl-CoA acyltransferases family protein [Tetrahymena thermophila]	1.43507e-149	hypothetical protein IMG5_135130 [Ichthyophthirius multifiliis]	1.5e-22
GC_2095	8e-122	GS_3525	3e-123	acetyl-CoA carboxylase [Chondrus crispus]	0	acetyl-CoA carboxylase [Chondrus crispus]	3.3e-59
GC_4805	0	GS_18030	0	AChain A, Crystal Structure Of Designed 3-Fold Symmetric Protein, Threefoil	6.85117e-10	AChain A, Crystal Structure Of Designed 3-Fold Symmetric Protein, Threefoil	1.3e-08
GC_10942	2e-153	GS_7355	2e-153	acidic ribosomal protein [Rhinobatos productus]	1.34068e-40	60S acidic ribosomal protein P0 [Haliotis diversicolor]	5.4e-56
GC_3593	0	GS_3843	0	acid-thiol ligase [Chondrus crispus]	1.02922e-176	acid-thiol ligase [Chondrus crispus]	0
GC_4871	0	GS_6134	0	acid-thiol ligase [Chondrus crispus]	2.64352e-93	acid-thiol ligase [Chondrus crispus]	4.4e-98
GC_456	0	GS_6539	0	ACON_GRAGARecName: Full=Aconitate hydratase, mitochondrial; Short=Aconitase; AltName: Full=Citrate hydro-lyase; Flags: Precursor [Gracilaria gracilis]	0	ACON_GRAGARecName: Full=Aconitate hydratase, mitochondrial; Short=Aconitase; AltName: Full=Citrate hydro-lyase; Flags: Precursor [Gracilaria gracilis]	0
GC_15840	0	GS_8672	0	ACTA_PHYPORecName: Full=Actin, plasmodial isoform [Physarum polycephalum]	0	0501276Aactin	0
GC_2205	0	GS_2446	0	actin [Chondrus crispus]	0	actin [Chondrus crispus]	0
GC_385	0	GS_847	0	Actin [Chondrus crispus]	1.32282e-103	Actin [Chondrus crispus]	1.3e-124
GC_61	0	GS_5926	0	actin [Chondrus crispus]	0	actin [Chondrus crispus]	0
GC_7010	0	GS_3424	0	actin [Chondrus crispus]	0	actin [Chondrus crispus]	0
GC_8275	0	GS_846	0	Actin [Chondrus crispus]	9.61958e-86	Actin [Chondrus crispus]	3.1e-99
GC_5329	0	GS_6965	0	actin [Cryptocaryon irritans]	1.16892e-161	actin, partial [Tetrahymena thermophila]	1.3e-68
GC_6928	9e-176	GS_20418	2e-176	actin [Dileptus margaritifer]	0	actin [Dileptus margaritifer]	3e-54
GC_10422	1e-125	GS_8949	1e-125	Actin [Drosophila melanogaster]	6.25584e-52	Actin [Drosophila melanogaster]	6.6e-52
GC_6032	0	GS_8674	0	Actin [Drosophila melanogaster]	4.60448e-46	actin, partial [Discodermia sp. ETS-2004]	7.6e-148
GC_8129	0	GS_9150	0	actin [Euglena gracilis]	0	actin [Euglena gracilis]	0
GC_8732	0	GS_9271	0	actin [Labyrinthula sp. N8]	1.89003e-143	hypothetical protein AURANDRAFT_37636 [Aureococcus anophagefferens]	0
GC_13477	9e-85	GS_18595	7e-85	actin [Spodoptera frugiperda]	7.53228e-45	actin [Fragaria x ananassa]	1e-41
GC_3418	0	GS_287	0	actin [Vannella ebro]	0	actin [Vannella ebro]	0
GC_13075	0	GS_8673	0	actin 2 [Pseudo-nitzschia multiseries]	3.77312e-102	actin 5-like protein, partial [Miscanthus sinensis]	2.1e-151
GC_2890	0	GS_7186	0	actin bundling protein [Polysphondylium pallidum PN500]	6.77239e-134	actin bundling protein [Dictyostelium fasciculatum]	1.7e-89
GC_6473	3e-108	GS_15100	9e-109	actin II [Vorticella microstoma]	4.9981e-99	actin I [Opisthonecta henneguyi]	4.1e-36
GC_12789	6e-143	GS_7046	4e-143	actin related protein 2/3 complex [Dictyostelium fasciculatum]	2.0387e-39	PREDICTED: actin-related protein 2/3 complex subunit 4-like isoform X1 [Ficedula albicollis]	1.3e-31
GC_7181	3e-112	GS_10627	1e-112	actin related protein 2/3 complex, subunit 3 [Dictyostelium discoideum AX4]	1.60652e-31	PREDICTED: actin-related protein 2/3 complex subunit 3-like [Metaseiulus occidentalis]	5.4e-10
GC_12537	5e-89	GS_12070	3e-89	actin related protein Arp3 subunit [Physcomitrella patens]	2.51658e-40	PREDICTED: actin-related protein 3B-like isoform X3 [Poecilia reticulata]	6.9e-23
GC_8348	2e-117	GS_12051	1e-117	actin type 1, partial [Sorites sp. isolate X-1646]	2.71164e-51	actin type 1, partial [Sorites sp. isolate X-1646]	1.3e-48
GC_9349	2e-132	GS_10899	1e-132	actin, partial [Reticulomyxa filosa]	1.81128e-59	actin, partial [Reticulomyxa filosa]	2.4e-42
GC_4470	0	GS_434	0	activating signal cointegrator 1 complex subunit 3, helc1, putative [Chondrus crispus]	0	activating signal cointegrator 1 complex subunit 3, helc1, putative [Chondrus crispus]	0
GC_5368	6e-123	GS_13266	4e-123	acyl-coA-binding protein, putative [Candida dubliniensis CD36]	1.44481e-20	hypothetical protein AOL_s00007g267 [Arthrobotrys oligospora ATCC 24927]	1.3e-19
GC_15806	5e-94	GS_19359	3e-94	adaptin amine-terminal region family protein [Tetrahymena thermophila SB210]	1.75877e-12	0	0
GC_7816	0	GS_2278	0	Adenosine 3'-phospho 5'-phosphosulfate transporter, PAPST [Chondrus crispus]	0	Adenosine 3'-phospho 5'-phosphosulfate transporter, PAPST [Chondrus crispus]	0
GC_334	0	GS_6739	0	adenosylhomocysteinase [Galdieria sulphuraria]	0	adenosylhomocysteinase [Galdieria sulphuraria]	0
GC_6219	4e-119	GS_12270	3e-119	adenosylhomocysteinase [Tannerella sp. CAG:118]	7.34611e-39	adenosylhomocysteinase [Cytophaga fermentans]	1.3e-33
GC_13665	7e-104	GS_13077	3e-104	adenosylhomocysteinase family protein [Tetrahymena thermophila]	2.55918e-73	adenosylhomocysteinase [Galdieria sulphuraria]	1.6e-27
GC_758	0	GS_2330	0	adenylosuccinate lyase [Galdieria sulphuraria]	0	adenylosuccinate lyase [Galdieria sulphuraria]	0
GC_2748	0	GS_3992	0	adenylosuccinate synthetase [Chondrus crispus]	0	Protein-serine/threonine kinases Rhodoplastic [Chondrus crispus]	5.2e-92
GC_2611	0	GS_1728	0	Adenylyl-sulfate kinase, APSK [Chondrus crispus]	1.51092e-126	Adenylyl-sulfate kinase, APSK [Chondrus crispus]	1.9e-117
GC_15845	1e-107	GS_15953	4e-108	ADP-ribosylation factor, arf [Tetrahymena thermophila]	1.16501e-71	ADP-ribosylation factor, arf [Tetrahymena thermophila]	3e-30
GC_11356	1e-83	GS_19525	1e-83	AF213665_1elongation factor 2 [Tetrahymena pyriformis]	2.58514e-38	hypothetical protein [Paramecium tetraurelia strain d4-2]	6e-27
GC_10390	0	GS_9555	0	AF296720_1paraxonemal rod protein PAR 2 [Phacus smulkowskianus]	8.04869e-79	paraflagellar rod protein PR40 [Euglena gracilis]	1.2e-121
GC_15176	6e-180	GS_17398	3e-180	AF319452_1glyceraldehyde-3-phosphate dehydrogenase [Paramecium tetraurelia]	9.70804e-92	AF319452_1glyceraldehyde-3-phosphate dehydrogenase [Paramecium tetraurelia]	3.4e-47
GC_626	2e-91	GS_5809	1e-91	AF370601_1Unknown protein [Arabidopsis thaliana]	1.92368e-42	PREDICTED: uncharacterized protein LOC103857751 [Brassica rapa]	7.5e-40
GC_6454	9e-177	GS_8431	7e-177	AF400188_1ribosomal protein L22 [Spodoptera frugiperda]	7.95172e-22	AF400188_1ribosomal protein L22 [Spodoptera frugiperda]	1.4e-17
GC_7610	0	GS_15054	0	AF510205_1beta-tubulin [Oxytricha granulifera]	0	TBB_EUPCRRecName: Full=Tubulin beta chain; AltName: Full=Beta-tubulin [Moneuplotes crassus]	0
GC_5772	0	GS_6986	0	AhpC/TSA family protein [Oxytricha trifallax]	5.2768e-87	AhpC/TSA family protein [Oxytricha trifallax]	2.9e-87
GC_4718	0	GS_775	0	alanine transaminase [Gracilaria chouae]	0	alanine transaminase [Gracilaria chouae]	0
GC_299	0	GS_5000	0	Alanine--tRNA ligase [Chondrus crispus]	0	Alanine--tRNA ligase [Chondrus crispus]	0
GC_4908	0	GS_4230	0	alanine--tRNA ligase [Chondrus crispus]	0	alanine--tRNA ligase [Chondrus crispus]	0
GC_6814	0	GS_6462	0	Alba DNA/RNA-binding protein [Arabidopsis thaliana]	8.55652e-17	hypothetical protein POPTR_0005s21650g [Populus trichocarpa]	1.1e-13
GC_242	0	GS_5474	0	alcohol dehydrogenase [Chondrus crispus]	4.78559e-125	alcohol dehydrogenase [Chondrus crispus]	3.5e-136
GC_4444	0	GS_1360	0	alcohol dehydrogenase [Chondrus crispus]	5.67533e-171	unnamed protein product [Chondrus crispus]	1.4e-59
GC_14342	0	GS_17505	0	aldehyde dehydrogenase (NAD) family 7 protein [Tetrahymena thermophila]	0	aldehyde dehydrogenase (NAD) family 7 protein [Tetrahymena thermophila]	4.1e-48
GC_1391	0	GS_2224	0	Aldehyde dehydrogenase [Chondrus crispus]	0	Aldehyde dehydrogenase [Chondrus crispus]	0
GC_2930	0	GS_3748	0	alkaline phosphatase [Pyropia yezoensis]	0	alkaline phosphatase [Pyropia yezoensis]	0
GC_4465	0	GS_1930	0	Alkane hydroxylase [Chondrus crispus]	5.37743e-84	Alkane hydroxylase [Chondrus crispus]	6.8e-72
GC_767	2e-85	GS_1130	1e-85	alkyl hydroperoxide reductase [Synechocystis sp. PCC 6803]	2.80948e-61	alkyl hydroperoxide reductase [Leptolyngbya sp. PCC 7376]	1.1e-63
GC_495	3e-117	GS_8536	3e-117	Allophycocyanin alpha chain [Richelia intracellularis]	4.15802e-14	phycobilisome protein [Mastigocoleus testarum]	1.9e-08
GC_5753	0	GS_501	0	alpha tubulin [Stylonychia lemnae]	0	alpha tubulin [Stylonychia lemnae]	0
GC_8070	0	GS_7835	0	alpha tubulin protein [Enchytraeus japonensis]	0	predicted protein [Nematostella vectensis]	0
GC_7022	0	GS_4486	0	alpha tubulin, partial [Adineta vaga]	0	alpha tubulin, partial [Adineta vaga]	1.2e-165
GC_12151	4e-120	GS_19030	6e-121	Alpha tubulin,putative [Oxytricha trifallax]	0	alpha-tubulin [Chilodonella uncinata]	5.2e-45
GC_13743	0	GS_2406	0	Alpha-1,3-mannosyl-glycoprotein 2-beta-N-acetylglucosaminyltransferase, family GT13 [Chondrus crispus]	3.38012e-152	Alpha-1,3-mannosyl-glycoprotein 2-beta-N-acetylglucosaminyltransferase, family GT13 [Chondrus crispus]	7.5e-161
GC_1701	0	GS_1663	0	alpha-tubulin [Chondrus crispus]	0	alpha-tubulin [Chondrus crispus]	0
GC_8909	8e-105	GS_13482	1e-104	alpha-tubulin [Planoglabratella opercularis]	7.97112e-26	alpha-tubulin [Planoglabratella opercularis]	2.1e-46
GC_9494	2e-132	GS_6299	2e-132	alpha-tubulin 1, partial [Allogromia laticollaris]	1.48923e-41	alpha-tubulin [Planoglabratella opercularis]	7.2e-76
GC_11208	9e-48	GS_8012	9e-48	amidophoribosyltransferase [Chondrus crispus]	3.45703e-22	0	0
GC_379	7e-153	GS_1336	6e-153	amidophoribosyltransferase [Chondrus crispus]	0	amidophoribosyltransferase [Chondrus crispus]	0
GC_3397	0	GS_7630	0	Aminoglycoside 3'-phosphotransferase and Choline Kinase family [Chondrus crispus]	1.14159e-06	Aminoglycoside 3'-phosphotransferase and Choline Kinase family [Chondrus crispus]	1.5e-111
GC_2131	0	GS_4174	0	aminomethyltransferase [Chondrus crispus]	0	aminomethyltransferase [Chondrus crispus]	0
GC_4562	0	GS_6115	0	AMP deaminase [Chondrus crispus]	0	AMP deaminase [Chondrus crispus]	0
GC_534	0	GS_383	0	AP-3 complex subunit beta-1 [Chondrus crispus]	0	AP-3 complex subunit beta-1 [Chondrus crispus]	0
GC_4948	0	GS_6591	0	argininosuccinate synthetase [Pyropia yezoensis]	0	argininosuccinate synthetase [Pyropia yezoensis]	0
GC_1957	0	GS_18963	0	ARPC5 [Chondrus crispus]	0	ARPC5 [Chondrus crispus]	0
GC_6826	0	GS_9391	0	ascorbate oxidase, partial [Chondrus crispus]	6.59352e-140	ascorbate oxidase, partial [Chondrus crispus]	8.2e-136
GC_2951	0	GS_3391	0	asparagine--tRNA ligase, chloroplast precursor [Chondrus crispus]	0	asparagine--tRNA ligase, chloroplast precursor [Chondrus crispus]	0
GC_4652	0	GS_1255	0	asparaginyl-tRNA synthetase, partial [Chondrus crispus]	0	asparaginyl-tRNA synthetase, partial [Chondrus crispus]	0
GC_1790	0	GS_2568	0	aspartate aminotransferase [Gracilaria vermiculophylla]	0	aspartate aminotransferase [Gracilaria vermiculophylla]	0
GC_85	0	GS_6333	0	Aspartate--tRNA ligase [Chondrus crispus]	0	Aspartate--tRNA ligase [Chondrus crispus]	0
GC_14093	3e-84	GS_17983	9e-85	aspartyl-tRNA synthetase protein [Tetrahymena thermophila SB210]	2.09903e-101	Aspartate-tRNA ligase, cytoplasmic [Auxenochlorella protothecoides]	3.8e-29
GC_629	0	GS_5088	0	ATP citrate lyase [Chondrus crispus]	0	ATP citrate lyase [Chondrus crispus]	0
GC_9933	2e-62	GS_12660	1e-62	ATP synthase CF1 alpha subunit (chloroplast) [Gracilaria salicornia]	6.79425e-53	ATP synthase CF1 alpha subunit (chloroplast) [Gracilaria salicornia]	2.6e-44
GC_8780	0	GS_7917	0	ATP synthase F0 subunit 6 [Orbinia latreillii]	7.03801e-31	ATP synthase F0 subunit 6 (mitochondrion) [Tylorrhynchus heterochaetus]	7.4e-44
GC_2218	9e-169	GS_3497	1e-168	ATP synthase subunit alpha [Medicago truncatula]	7.58269e-11	hypothetical protein HMPREF9553_00243, partial [Escherichia coli MS 200-1]	4.8e-13
GC_1231	0	GS_2917	0	ATP synthase subunit alpha, mitochondrial [Chondrus crispus]	0	ATP synthase subunit alpha, mitochondrial [Chondrus crispus]	0
GC_14734	2e-122	GS_19173	2e-122	ATPase, AAA family protein [Tetrahymena thermophila]	1.0665e-23	ATPase, AAA family protein [Tetrahymena thermophila]	4.5e-29
GC_457	0	GS_2272	0	ATP-binding cassette, sub-family D (ALD), member 3 [Chondrus crispus]	0	ATP-binding cassette, sub-family D (ALD), member 3 [Chondrus crispus]	0
GC_333	0	GS_321	0	ATP-binding cassette, sub-family E (RLI), member 1 [Chondrus crispus]	0	unnamed protein product [Chondrus crispus]	0
GC_13977	0	GS_4862	0	ATP-dependent Clp protease proteolytic subunit [Chondrus crispus]	1.68945e-102	unnamed protein product [Chondrus crispus]	0
GC_4213	0	GS_4863	0	ATP-dependent Clp protease proteolytic subunit [Chondrus crispus]	1.09267e-125	unnamed protein product [Chondrus crispus]	0
GC_4351	0	GS_4430	0	ATP-dependent DNA helicase RecQ [Chondrus crispus]	0	ATP-dependent DNA helicase RecQ [Chondrus crispus]	0
GC_7742	9e-58	GS_4314	1e-58	ATP-dependent RNA helicase DBP2, putative [Chondrus crispus]	0	0	0
GC_7156	0	GS_4665	0	ATP-dependent zinc protease [Chondrus crispus]	0	ATP-dependent zinc protease [Chondrus crispus]	0
GC_4662	0	GS_8639	0	ATP-dependent Zn protease FtsH2 [Chondrus crispus]	0	ATP-dependent Zn protease FtsH2 [Chondrus crispus]	0
GC_6729	4e-155	GS_7120	3e-155	Autophagocytosis associated protein, C-terminal domain containing protein [Tetrahymena thermophila]	1.24162e-12	0	0
GC_11093	0	GS_11574	0	beta tubulin subunit, partial [Colponema sp. Vietnam]	4.75719e-150	hypothetical protein [Paramecium tetraurelia strain d4-2]	3.4e-109
GC_12222	1e-128	GS_20429	3e-129	beta tubulin subunit, partial [Colponema sp. Vietnam]	1.80259e-126	beta-tubulin [Nyctotherus ovalis]	5.3e-49
GC_9753	6e-111	GS_7253	1e-110	beta tubulin, partial [Allogromia sp. strain NF]	1.81669e-39	beta tubulin, partial [Crithionina delacai]	2e-99
GC_3053	0	GS_566	0	beta tubulin, partial [Glaucocystis nostochinearum]	3.79812e-108	beta tubulin, partial [Apusomonas proboscidea]	1.2e-156
GC_8854	4e-80	GS_11148	3e-80	beta-1 tubulin, partial [Lytechinus pictus]	2.49326e-38	beta-tubulin [Bodo saltans]	1.4e-41
GC_7009	3e-140	GS_12116	7e-141	beta-2 microglobulin [Homo sapiens]	1.8706e-68	beta-2-microglobulin precursor [Homo sapiens]	3.8e-60
GC_8555	0	GS_6213	0	beta-actin, partial [Microplitis mediator]	3.55637e-105	hypothetical protein RFI_15712 [Reticulomyxa filosa]	3.7e-119
GC_2198	0	GS_5270	0	Beta-adaptin-like protein [Chondrus crispus]	0	Beta-adaptin-like protein [Chondrus crispus]	0
GC_1229	0	GS_322	0	beta-galactosidase [Caldicoprobacter oshimai]	1.05267e-115	beta-galactosidase [Caldicoprobacter oshimai]	4.6e-121
GC_5163	8e-106	GS_12808	2e-106	Beta-galactosidase [Kibdelosporangium sp. MJ126-NF4]	1.57323e-14	hypothetical protein ET33_13970 [Paenibacillus sp. MSt1]	7.9e-07
GC_4425	0	GS_681	0	beta-galactosidase family GH35 [Chondrus crispus]	0	beta-galactosidase family GH35 [Chondrus crispus]	0
GC_14081	8e-61	GS_16396	7e-61	betaine-aldehyde dehydrogenase [Methylacidiphilum kamchatkense]	1.04128e-22	PREDICTED: aldehyde dehydrogenase family 2 member C4-like [Solanum tuberosum]	1.1e-19
GC_13851	2e-156	GS_19447	6e-157	betaine-aldehyde dehydrogenase [Stylonychia lemnae]	5.42255e-129	betaine-aldehyde dehydrogenase [Stylonychia lemnae]	4.7e-33
GC_1981	0	GS_1354	0	Beta-ketoacyl synthase [Chondrus crispus]	4.06266e-145	Beta-ketoacyl synthase [Chondrus crispus]	5.1e-141
GC_8774	4e-89	GS_11834	3e-89	beta-tubulin [Allogromia laticollaris]	1.29011e-27	beta-tubulin [Allogromia laticollaris]	1.4e-34
GC_9283	3e-125	GS_9767	3e-125	beta-tubulin [Allogromia laticollaris]	1.50448e-36	beta-tubulin [Allogromia laticollaris]	9.5e-50
GC_9887	6e-101	GS_20570	7e-101	beta-tubulin [Allogromia laticollaris]	3.57549e-25	beta-tubulin [Allogromia laticollaris]	7.4e-34
GC_828	0	GS_3885	0	beta-tubulin [Chondrus crispus]	0	beta-tubulin [Chondrus crispus]	0
GC_15127	9e-91	GS_10120	5e-91	beta-tubulin [Pseudochattonella farcimen]	2.91869e-37	beta tubulin, partial [Thalassiosira tumida]	3.2e-21
GC_6751	5e-124	GS_18285	3e-124	BLTX61 [Nephila pilipes]	2.93604e-34	hypothetical protein H310_08370 [Aphanomyces invadans]	3.2e-24
GC_6931	0	GS_8460	0	BnaA09g35790D [Brassica napus]	1.23119e-29	BnaA09g35790D [Brassica napus]	1.4e-29
GC_4875	0	GS_8890	0	BnaC03g04940D [Brassica napus]	5.05604e-14	PREDICTED: UPF0664 stress-induced protein C29B12.11c [Brassica rapa]	5.4e-18
GC_5946	2e-122	GS_17747	2e-122	BnaC03g59800D [Brassica napus]	4.049e-30	Protein CBR-RPL-41 [Caenorhabditis briggsae]	9.3e-23
GC_755	0	GS_4159	0	box C/D snoRNP component Nop56 [Chondrus crispus]	0	box C/D snoRNP component Nop56 [Chondrus crispus]	0
GC_9	6e-126	GS_8800	2e-126	box H/ACA snoRNP rRNA pseudouridine syntase component dyskerin [Chondrus crispus]	0	unnamed protein product [Chondrus crispus]	1.5e-33
GC_886	0	GS_8166	0	CAAX amino terminal protease family protein [Galdieria sulphuraria]	8.56408e-118	CAAX amino terminal protease family protein [Galdieria sulphuraria]	1.5e-118
GC_4975	0	GS_6064	0	Calcium-dependent protein kinase [Chondrus crispus]	6.73973e-162	Calcium-dependent protein kinase [Chondrus crispus]	3.7e-166
GC_696	0	GS_255	0	calcium-transporting ATPase, endoplasimc reticulum type [Chondrus crispus]	0	calcium-transporting ATPase, endoplasimc reticulum type [Chondrus crispus]	0
GC_5953	1e-142	GS_18486	4e-143	calmodulin [Batrachochytrium dendrobatidis JAM81]	7.26377e-99	Cam protein, partial [Xenopus laevis]	5e-54
GC_13882	2e-140	GS_1293	1e-140	Calmodulin [Chondrus crispus]	7.98606e-62	Calmodulin [Chondrus crispus]	7.6e-82
GC_8135	2e-153	GS_9551	3e-153	calmodulin, partial [Phytophthora parasitica]	3.65888e-89	calmodulin, partial [Phytophthora parasitica]	4e-99
GC_2803	0	GS_3916	0	Calnexin [Chondrus crispus]	0	Calnexin [Chondrus crispus]	0
GC_8398	7e-101	GS_16196	5e-101	calreticulin [Ixodes ovatus]	6.61147e-17	calreticulin [Ixodes ovatus]	7.8e-14
GC_4989	3e-162	GS_5596	2e-162	carbonic anhydrase 6 [Pyropia haitanensis]	4.84918e-63	carbonic anhydrase 6 [Pyropia haitanensis]	1.2e-64
GC_7149	0	GS_1811	0	carbonic anhydrase, gamma type [Chondrus crispus]	3.23508e-98	carbonic anhydrase, gamma type [Chondrus crispus]	1.3e-94
GC_7145	0	GS_3955	0	casein kinase 1 [Galdieria sulphuraria]	0	casein kinase 1 [Galdieria sulphuraria]	0
GC_4678	0	GS_1815	0	casein kinase I [Chondrus crispus]	0	casein kinase I [Chondrus crispus]	0
GC_659	0	GS_4794	0	casein kinase I [Chondrus crispus]	4.21673e-103	PREDICTED: serine/threonine-protein phosphatase 4 regulatory subunit 3-like [Diaphorina citri]	1.2e-21
GC_506	1e-180	GS_1689	1e-180	Casein kinase II subunit alpha-2 CKA2 [Chondrus crispus]	3.48016e-102	Casein kinase II subunit alpha-2 CKA2 [Chondrus crispus]	3.9e-166
GC_5660	0	GS_17794	0	catalase family protein [Tetrahymena thermophila]	9.1005e-137	catalase [Paramecium bursaria]	1.5e-77
GC_6370	0	GS_15775	0	catalase family protein [Tetrahymena thermophila]	6.69162e-78	catalase family protein [Tetrahymena thermophila]	2.3e-54
GC_10818	3e-115	GS_7234	2e-115	cathepsin B [Suberites domuncula]	4.73919e-10	0	0
GC_6135	3e-105	GS_12374	2e-105	cathepsin B-like cysteine protease [Guillardia theta CCMP2712]	5.47212e-19	cathepsin B-like cysteine protease [Guillardia theta CCMP2712]	1.6e-09
GC_3175	0	GS_6498	0	cathepsin B-like protein [Naegleria fowleri]	3.40604e-80	cathepsin B-like protein [Naegleria fowleri]	2.3e-80
GC_14045	1e-58	GS_18846	9e-59	cathepsin h [Stylonychia lemnae]	2.52162e-14	Papain family cysteine protease containing protein [Tetrahymena thermophila]	3.1e-10
GC_5228	0	GS_20011	0	cathepsin h [Stylonychia lemnae]	2.59255e-79	PREDICTED: cysteine proteinase 3-like [Solanum lycopersicum]	2.5e-53
GC_9658	0	GS_9171	0	Cathepsin L [Crassostrea gigas]	2.87885e-44	cathepsin L isotype 3 [Trypanoplasma borreli]	2e-80
GC_13210	4e-146	GS_18494	2e-146	Cathepsin L [Oxytricha trifallax]	7.61782e-33	Cathepsin L [Oxytricha trifallax]	1.2e-22
GC_1573	0	GS_18953	0	Cathepsin L [Oxytricha trifallax]	6.45566e-83	cathepsin l [Stylonychia lemnae]	5e-37
GC_3374	2e-107	GS_18873	4e-108	Cathepsin L [Oxytricha trifallax]	1.01171e-78	cathepsin L cysteine protease [Echinococcus multilocularis]	9e-08
GC_9921	2e-122	GS_13537	2e-122	cathepsin L isotype 3 [Trypanoplasma borreli]	2.04309e-12	cathepsin L isotype 3 [Trypanoplasma borreli]	1e-12
GC_13987	5e-115	GS_19311	2e-115	cathepsin L, partial [Riptortus pedestris]	2.31562e-22	hypothetical protein [Paramecium tetraurelia strain d4-2]	2.8e-09
GC_13807	0	GS_4852	0	cathepsin L4 [Sinonovacula constricta]	1.70025e-29	papain family cysteine protease, putative, partial [Ichthyophthirius multifiliis]	2.5e-86
GC_12745	1e-108	GS_14498	5e-108	cathepsin L-like [Engraulis japonicus]	4.31559e-08	hypothetical protein [Paramecium tetraurelia strain d4-2]	1.2e-81
GC_2031	2e-99	GS_18620	2e-100	cathepsin z [Tetrahymena thermophila]	0	Papain family cysteine protease containing protein [Tetrahymena thermophila]	2.5e-26
GC_4503	0	GS_7	0	cationic amino acid transport permease [Chondrus crispus]	0	cationic amino acid transport permease [Chondrus crispus]	0
GC_2166	0	GS_1996	0	CCAAT-box-binding transcription factor [Chondrus crispus]	0	CCAAT-box-binding transcription factor [Chondrus crispus]	0
GC_472	0	GS_4391	0	CCR4-NOT transcription complex subunit 7/8 [Galdieria sulphuraria]	2.31988e-94	CCR4-NOT transcription complex subunit 7/8 [Galdieria sulphuraria]	9.1e-97
GC_5191	6e-153	GS_10170	2e-153	CDP-diacylglycerol---inositol 3-phosphatidyltransferase [Chondrus crispus]	2.45199e-81	CDP-diacylglycerol---inositol 3-phosphatidyltransferase [Chondrus crispus]	7.4e-92
GC_2169	5e-94	GS_46	1e-94	cell division protein FtsH [Chondrus crispus]	0	TATA-box binding protein-associated factor 12 [Chondrus crispus]	1.7e-36
GC_439	0	GS_4982	0	Cellular apoptosis susceptibility protein, Chromosome segregation 1-like protein,Exportin [Chondrus crispus]	0	Cellular apoptosis susceptibility protein, Chromosome segregation 1-like protein,Exportin [Chondrus crispus]	0
GC_2364	3e-128	GS_5543	2e-128	cellular nucleic acid-binding protein [Galdieria sulphuraria]	8.66283e-30	cellular nucleic acid-binding protein [Galdieria sulphuraria]	6.7e-33
GC_115	0	GS_3189	0	Cellulose synthase (UDP-forming), family GT2 [Chondrus crispus]	0	Cellulose synthase (UDP-forming), family GT2 [Chondrus crispus]	0
GC_1732	0	GS_3675	0	Cellulose synthase (UDP-forming), family GT2 [Chondrus crispus]	0	Cellulose synthase (UDP-forming), family GT2 [Chondrus crispus]	0
GC_797	0	GS_1114	0	ceramide synthase [Chondrus crispus]	1.74496e-110	serine-type endopeptidase isoform 1 [Galdieria sulphuraria]	1.6e-112
GC_2925	0	GS_6071	0	CesA-like Cellulose synthase (UDP-forming), family GT2 [Chondrus crispus]	0	CesA-like Cellulose synthase (UDP-forming), family GT2 [Chondrus crispus]	0
GC_1156	6e-40	GS_9425	2e-40	Chalcone-flavanone somerase [Chondrus crispus]	6.05451e-46	Chalcone-flavanone somerase [Chondrus crispus]	2.9e-44
GC_14316	3e-101	GS_15416	1e-101	chaperonin, 10 kDa family protein [Tetrahymena thermophila]	6.71198e-28	chaperonin, 10 kDa family protein [Tetrahymena thermophila]	4.4e-16
GC_554	0	GS_1366	0	chloride peroxidase [Galdieria sulphuraria]	2.96979e-55	MULTISPECIES: peroxidase, partial [Streptomyces]	1.1e-54
GC_5135	0	GS_3465	0	chlorophyll a/b binding protein [Acetabularia acetabulum]	6.65492e-102	chlorophyll a/b binding protein [Acetabularia acetabulum]	2e-131
GC_3738	0	GS_9142	0	chlorophyll a/b binding protein [Tetraselmis sp. RG-15]	1.433e-133	chlorophyll a/b binding protein [Tetraselmis sp. RG-15]	9.7e-130
GC_5246	0	GS_2075	0	chlorophyll a/b binding protein [Tetraselmis sp. RG-15]	1.50421e-137	chlorophyll a/b binding protein [Tetraselmis sp. RG-15]	1.7e-137
GC_589	0	GS_9125	0	chlorophyll a/b binding protein [Tetraselmis sp. RG-15]	6.9186e-124	chlorophyll a/b binding protein [Tetraselmis sp. RG-15]	5e-124
GC_13001	1e-107	GS_9745	2e-107	chloroplast w6 desaturase [Chlamydomonas sp. W80]	8.17335e-25	chloroplast w6 desaturase [Chlamydomonas sp. W80]	3.6e-54
GC_4864	0	GS_20611	0	chromatin assembly factor 1 55 kDa subunit [Chondrus crispus]	0	chromatin assembly factor 1 55 kDa subunit [Chondrus crispus]	0
GC_2432	0	GS_5264	0	chromatin remodeling complex / DNA-dep ATPase [Galdieria sulphuraria]	0	chromatin remodeling complex / DNA-dep ATPase [Galdieria sulphuraria]	0
GC_990	0	GS_8596	0	chromatin-remodelling complex ATPase ISWI2 [Chondrus crispus]	0	chromatin-remodelling complex ATPase ISWI2 [Chondrus crispus]	0
GC_3541	0	GS_5014	0	CHU large protein; uncharacterized [Flavobacteria bacterium BAL38]	3.33738e-08	CHU large protein; uncharacterized [Flavobacteria bacterium BAL38]	1.3e-08
GC_7097	0	GS_864	0	citrate synthase (mitochondrial), partial [Galdieria sulphuraria]	0	citrate synthase (mitochondrial), partial [Galdieria sulphuraria]	2.2e-146
GC_226	0	GS_9087	0	Clathrin heavy chain [Chondrus crispus]	0	Clathrin heavy chain [Chondrus crispus]	0
GC_2457	0	GS_4933	0	Clathrin heavy chain [Chondrus crispus]	0	Clathrin heavy chain [Chondrus crispus]	0
GC_6963	6e-78	GS_15970	4e-78	clathrin heavy chain 1 [Stylonychia lemnae]	5.1988e-17	0	0
GC_515	0	GS_3037	0	Cleavage and polyadenylation specificity factor, 160kDa variant [Chondrus crispus]	0	Cleavage and polyadenylation specificity factor, 160kDa variant [Chondrus crispus]	0
GC_3740	0	GS_1011	0	Cleavage and polyadenylation specificity factor, 73kDa variant [Chondrus crispus]	0	Cleavage and polyadenylation specificity factor, 73kDa variant [Chondrus crispus]	0
GC_5783	0	GS_2668	0	Clp protease ATP binding subunit (chloroplast) [Gracilaria salicornia]	0	Clp protease ATP binding subunit (chloroplast) [Gracilaria salicornia]	0
GC_2427	0	GS_4143	0	coatomer protein complex, subunit beta 2 [Chondrus crispus]	0	coatomer protein complex, subunit beta 2 [Chondrus crispus]	0
GC_4482	0	GS_4812	0	Coatomer subunit alpha, WD40 repeat-containing protein [Chondrus crispus]	0	Coatomer subunit alpha, WD40 repeat-containing protein [Chondrus crispus]	0
GC_4139	0	GS_4022	0	Coatomer subunit delta [Chondrus crispus]	2.97803e-157	Coatomer subunit delta [Chondrus crispus]	8.2e-170
GC_1927	0	GS_2433	0	Coatomer subunit gamma [Chondrus crispus]	0	Coatomer subunit gamma [Chondrus crispus]	0
GC_10909	1e-94	GS_15823	1e-94	cofilin [Fonticula alba]	8.68694e-24	actin-binding protein Cofilin [Cryptococcus gattii WM276]	4.9e-19
GC_4459	6e-155	GS_15306	3e-155	cofilin [Gaeumannomyces graminis var. tritici R3-111a-1]	5.83778e-19	putative cofilin tropomyosin-type actin-binding protein [Erysiphe necator]	6.1e-13
GC_5824	0	GS_7729	0	component of cytosolic 80S ribosome and 60S large subunit [Volvox carteri f. nagariensis]	1.1697e-86	hypothetical protein [Paramecium tetraurelia strain d4-2]	6.9e-83
GC_7208	1e-129	GS_15162	8e-130	component of cytosolic 80S ribosome and 60S large subunit [Volvox carteri f. nagariensis]	1.21753e-31	PREDICTED: 60S ribosomal protein L27-3-like [Beta vulgaris subsp. vulgaris]	1.4e-26
GC_3425	0	GS_14955	0	component of the counting factor complex [Polysphondylium pallidum PN500]	2.62261e-49	component of the counting factor complex [Polysphondylium pallidum PN500]	4.1e-26
GC_8242	0	GS_9487	0	component of the counting factor complex [Polysphondylium pallidum PN500]	3.78494e-47	hypothetical protein DICPUDRAFT_43294 [Dictyostelium purpureum]	7.7e-31
GC_5925	2e-153	GS_12814	1e-153	conserved domain protein [Enterococcus faecalis PC1.1]	2.03458e-25	conserved domain protein [Enterococcus faecalis PC1.1]	2.6e-21
GC_12538	3e-129	GS_4070	5e-129	conserved hypothetical protein [Asaia platycodi SF2.1]	1.65157e-20	hypothetical protein WCM_04769, partial [Escherichia coli KTE10]	1.9e-37
GC_15728	3e-156	GS_15270	2e-156	conserved hypothetical protein [Capsaspora owczarzaki ATCC 30864]	5.16011e-10	0	0
GC_10076	1e-84	GS_18214	7e-85	conserved hypothetical protein [Escherichia coli APEC O1]	1.79885e-16	hypothetical protein [Caldalkalibacillus thermarum]	3.1e-09
GC_2584	0	GS_10578	0	conserved hypothetical protein [Legionella longbeachae D-4968]	7.17637e-29	dehydration responsive protein, partial [Corchorus olitorius]	3.3e-24
GC_15681	0	GS_1809	0	conserved hypothetical protein [Leishmania infantum JPCM5]	5.65947e-09	hypothetical protein RMATCC62417_03176 [Rhizopus microsporus]	3.6e-10
GC_10057	2e-91	GS_16429	1e-91	conserved hypothetical protein [Magnetospirillum gryphiswaldense MSR-1]	1.07201e-15	conserved hypothetical protein [Magnetospirillum gryphiswaldense MSR-1]	2.5e-14
GC_8258	0	GS_13428	0	conserved hypothetical protein [Trypanosoma congolense IL3000]	2.19688e-23	conserved hypothetical protein [Leishmania braziliensis MHOM/BR/75/M2904]	3.6e-29
GC_9627	1e-169	GS_7590	2e-169	conserved hypothetical protein [Vibrio parahaemolyticus K5030]	2.30942e-09	hypothetical protein H377_2860 [Rickettsia prowazekii str. Cairo 3]	5.3e-26
GC_10260	1e-103	GS_16558	9e-104	Conserved protein [Lactobacillus rhamnosus GG]	2.49711e-23	Conserved protein [Lactobacillus rhamnosus GG]	1.4e-20
GC_10000	3e-43	GS_19097	1e-43	conserved unknown protein [Ectocarpus siliculosus]	3.46087e-97	predicted protein [Nematostella vectensis]	3.5e-39
GC_1906	0	GS_2279	0	conserved unknown protein [Ectocarpus siliculosus]	5.24271e-58	predicted protein [Phaeodactylum tricornutum CCAP 1055/1]	5.3e-57
GC_667	5e-42	GS_8915	3e-42	conserved unknown protein [Ectocarpus siliculosus]	3.53963e-12	unnamed protein product [Chondrus crispus]	2e-25
GC_7700	2e-176	GS_6104	1e-176	conserved unknown protein [Ectocarpus siliculosus]	9.37577e-61	conserved unknown protein [Ectocarpus siliculosus]	4.2e-50
GC_8047	3e-61	GS_9299	2e-61	conserved unknown protein [Ectocarpus siliculosus]	5.63459e-123	hypothetical protein AURANDRAFT_55398 [Aureococcus anophagefferens]	9.1e-84
GC_8256	3e-100	GS_10143	3e-100	conserved unknown protein [Ectocarpus siliculosus]	8.21038e-157	40S ribosomal protein S5e [Galdieria sulphuraria]	4.9e-103
GC_9245	1e-68	GS_10951	8e-69	conserved unknown protein [Ectocarpus siliculosus]	4.26351e-51	PREDICTED: uncharacterized protein LOC104585233 [Brachypodium distachyon]	4.1e-19
GC_9923	1e-92	GS_13225	2e-92	conserved unknown protein [Ectocarpus siliculosus]	1.08184e-134	conserved unknown protein [Ectocarpus siliculosus]	1.6e-91
GC_2332	0	GS_8770	0	Cop9 signalosome complex subunit, putative [Chondrus crispus]	0	Cop9 signalosome complex subunit, putative [Chondrus crispus]	0
GC_4935	0	GS_8785	0	coproporphyrinogen III oxidase [Chondrus crispus]	0	coproporphyrinogen III oxidase [Chondrus crispus]	0
GC_13626	1e-78	GS_9635	1e-78	Core histone H2A/H2B/H3/H4 family protein [Tetrahymena thermophila]	3.69023e-19	hypothetical protein IMG5_190380 [Ichthyophthirius multifiliis]	8.4e-26
GC_5162	0	GS_16838	0	Core histone H2A/H2B/H3/H4 family protein [Tetrahymena thermophila]	4.75956e-34	Core histone H2A/H2B/H3/H4 family protein [Tetrahymena thermophila]	3.2e-33
GC_5512	1e-135	GS_16506	7e-136	Core histone H2A/H2B/H3/H4 family protein [Tetrahymena thermophila]	1.09737e-32	Core histone H2A/H2B/H3/H4 family protein [Tetrahymena thermophila]	7.1e-26
GC_7013	3e-93	GS_12827	9e-94	Core histone H2A/H2B/H3/H4 family protein [Tetrahymena thermophila]	7.40865e-39	0	0
GC_10834	0	GS_7645	0	COX2_15124cytochrome c oxidase subunit II [Platynereis dumerilii]	3.5648e-77	cytochrome c oxidase subunit II (mitochondrion) [Perinereis aibuhitensis]	4.3e-60
GC_3692	2e-61	GS_4613	2e-61	CP12 protein, chloroplast precursor, involves in the regulation of CO2 assimilation, partial [Chondrus crispus]	1.19386e-20	CP12 protein, chloroplast precursor, involves in the regulation of CO2 assimilation, partial [Chondrus crispus]	4.3e-33
GC_3009	0	GS_2977	0	cryptochrome/photolyase [Chondrus crispus]	0	cryptochrome/photolyase [Chondrus crispus]	0
GC_5267	6e-144	GS_6941	3e-144	CYC_TETPYRecName: Full=Cytochrome c [Tetrahymena pyriformis]	1.48619e-36	hypothetical protein [Paramecium tetraurelia strain d4-2]	2.7e-28
GC_4622	0	GS_3781	0	Cyclin-dependent kinase A-1, CDKA-1 [Chondrus crispus]	3.65841e-152	Cyclin-dependent kinase A-1, CDKA-1 [Chondrus crispus]	5.9e-154
GC_4623	0	GS_3782	0	Cyclin-dependent kinase A-1, CDKA-1 [Chondrus crispus]	3.73763e-159	Cyclin-dependent kinase A-1, CDKA-1 [Chondrus crispus]	0
GC_1584	0	GS_3068	0	Cyclin-dependent kinase B2-2, CDKB2-2 [Chondrus crispus]	9.39381e-173	Cyclin-dependent kinase B2-2, CDKB2-2 [Chondrus crispus]	1.5e-178
GC_4756	0	GS_8858	0	Cyclin-dependent kinase C-1, CDKC-1 [Chondrus crispus]	0	Cyclin-dependent kinase C-1, CDKC-1 [Chondrus crispus]	0
GC_4078	0	GS_4530	0	Cyclin-dependent kinase C-2, CDKC-2 [Chondrus crispus]	0	Cyclin-dependent kinase C-2, CDKC-2 [Chondrus crispus]	0
GC_6310	0	GS_1880	0	Cyclin-dependent kinase D-3 CDKD-3 [Chondrus crispus]	2.60492e-128	Cyclin-dependent kinase D-3 CDKD-3 [Chondrus crispus]	3.5e-157
GC_1140	0	GS_2034	0	Cyclin-dependent kinase E-1, CDKE-1 [Chondrus crispus]	0	unnamed protein product [Chondrus crispus]	0
GC_5394	6e-99	GS_13127	2e-99	cyclophilin [Aiptasia pallida]	8.73445e-58	cyclophilin [Aiptasia pallida]	4.8e-22
GC_2164	0	GS_8766	0	cyclopropane-fatty-acyl-phospholipid synthase [Anaerolinea thermophila]	3.33205e-119	cyclopropane-fatty-acyl-phospholipid synthase [Anaerolinea thermophila]	9.5e-119
GC_188	0	GS_323	0	CYFA0S13e02762g1_1 [Cyberlindnera fabianii]	3.41369e-165	CYFA0S13e02762g1_1 [Cyberlindnera fabianii]	8.6e-158
GC_9570	1e-134	GS_12480	1e-134	CYFA0S22e02234g1_1 [Cyberlindnera fabianii]	2.75585e-22	predicted protein [Physcomitrella patens]	1.5e-36
GC_2777	0	GS_4583	0	Cystathionine beta-lyase METC [Chondrus crispus]	0	Cystathionine beta-lyase METC [Chondrus crispus]	0
GC_7383	7e-162	GS_15191	1e-161	cystathionine gamma-lyase [Polysphondylium pallidum PN500]	3.03522e-33	hypothetical protein [Paramecium tetraurelia strain d4-2]	3.3e-83
GC_4487	0	GS_5705	0	Cystathionine gamma-synthase, Rhodoplastic CGS1 [Chondrus crispus]	0	Cystathionine gamma-synthase, Rhodoplastic CGS1 [Chondrus crispus]	0
GC_7044	0	GS_4493	0	cysteine desulfurase IscS, mitochondrial precursor [Chondrus crispus]	0	unnamed protein product [Chondrus crispus]	3e-127
GC_13046	7e-157	GS_14600	1e-156	cysteine protease-5 [Helianthus annuus]	3.59323e-26	PREDICTED: senescence-specific cysteine protease SAG39-like [Solanum lycopersicum]	2.9e-41
GC_5323	0	GS_1289	0	cysteine proteinase [Oxyrrhis marina]	9.37588e-26	Papain family cysteine protease containing protein [Tetrahymena thermophila]	9.8e-66
GC_5209	1e-147	GS_11733	4e-148	cysteine proteinase [Salpingoeca rosetta]	2.41393e-67	Papain family cysteine protease containing protein [Tetrahymena thermophila]	2.9e-19
GC_3140	0	GS_6288	0	Cysteine proteinase 5, putative [Acanthamoeba castellanii str. Neff]	3.80494e-116	AF462309_1cysteine proteinase [Acanthamoeba healyi]	2.1e-72
GC_3244	0	GS_6283	0	cysteine proteinase precursor, putative [Acanthamoeba castellanii str. Neff]	3.61309e-87	cysteine proteinase precursor, putative [Acanthamoeba castellanii str. Neff]	2e-87
GC_8180	0	GS_7654	0	cytochrome b [Nephtys sp. 'San Juan Island' YV-2008]	5.73744e-157	cytochrome b [Nephtys sp. 'San Juan Island' YV-2008]	1.8e-153
GC_6535	1e-105	GS_8064	1e-105	cytochrome b6 (chloroplast) [Gracilaria salicornia]	4.92953e-65	cytochrome b6 (chloroplast) [Gracilaria salicornia]	1.5e-92
GC_12996	2e-127	GS_3294	1e-126	cytochrome b6/f complex subunit 4 (chloroplast) [Gracilaria salicornia]	2.01353e-76	50S ribosomal protein L1 (chloroplast) [Gracilaria salicornia]	2.6e-148
GC_9430	2e-61	GS_10005	2e-61	Cytochrome c [Rozella allomycis CSF55]	1.89799e-20	cytochrome c [Pfiesteria piscicida]	2.7e-10
GC_8929	0	GS_4572	0	cytochrome c oxidase subunit I [Pectinaria gouldii]	0	cytochrome c oxidase subunit I [Pectinaria gouldii]	0
GC_3279	1e-85	GS_7117	2e-86	cytochrome f [Gracilaria tenuistipitata var. liui]	0	cytochrome f (chloroplast) [Gracilaria salicornia]	1.9e-56
GC_8111	0	GS_7929	0	cytochrome oxidase III [Odobenus rosmarus rosmarus]	2.28057e-111	cytochrome oxidase subunit III [Manis tetradactyla]	1.4e-102
GC_6189	8e-106	GS_13232	2e-106	cytochrome oxidase subunit I [Enchytraeus albidus]	1.18897e-114	cytochrome c oxidase subunit I, partial (mitochondrion) [Ifremeria nautilei]	2.5e-27
GC_6438	2e-86	GS_13579	2e-86	cytochrome P450 family 51-CYP51G1 [Chondrus crispus]	6.18694e-172	cytochrome P450 family 51-CYP51G1 [Chondrus crispus]	2.8e-149
GC_919	0	GS_2716	0	cytochrome P450 family 97G-CYP97G1 [Chondrus crispus]	0	cytochrome P450 family 97G-CYP97G1 [Chondrus crispus]	0
GC_1451	0	GS_8671	0	cytoplasmic actin [Oikopleura longicauda]	0	PREDICTED: actin, cytoplasmic A3a-like isoform X1 [Ceratitis capitata]	0
GC_6258	0	GS_5741	0	Cytoplasmic beta-galactosidase1 [Chondrus crispus]	1.09327e-167	hypothetical protein Gasu_03780 [Galdieria sulphuraria]	1.6e-133
GC_7289	0	GS_1303	0	Cytoplasmic dynein heavy chain [Chondrus crispus]	0	Cytoplasmic dynein heavy chain [Chondrus crispus]	0
GC_916	0	GS_211	0	Cytoplasmic dynein heavy chain [Chondrus crispus]	7.65995e-173	Cytoplasmic dynein heavy chain [Chondrus crispus]	0
GC_4807	0	GS_5229	0	cytosolic IMP-GMP specific 5'-nucleotidase [Chondrus crispus]	0	cytosolic IMP-GMP specific 5'-nucleotidase [Chondrus crispus]	0
GC_7108	7e-139	GS_7085	3e-139	cytosol-type hsp70 3 [Paramecium caudatum]	9.62358e-67	hsp70-like protein, partial [Phytophthora parasitica P1569]	5.4e-29
GC_1675	0	GS_1517	0	DBR1 Domain containing gene [Chondrus crispus]	4.19801e-145	DBR1 Domain containing gene [Chondrus crispus]	5.7e-135
GC_1009	8e-62	GS_2949	8e-62	DDRGK domain-containing protein [Cerapachys biroi]	1.25836e-19	PREDICTED: DDRGK domain-containing protein 1 [Vitis vinifera]	1.7e-16
GC_474	6e-176	GS_6000	8e-177	DEAD (Asp-Glu-Ala-Asp) box polypeptide [Chondrus crispus]	1.03822e-135	unnamed protein product [Chondrus crispus]	1.3e-115
GC_939	0	GS_93	0	DEAD (Asp-Glu-Ala-Asp) box polypeptide [Chondrus crispus]	2.18277e-150	DEAD (Asp-Glu-Ala-Asp) box polypeptide [Chondrus crispus]	7.9e-166
GC_65	0	GS_3973	0	DEAD (Asp-Glu-Ala-Asp) box polypeptide 21-like, putative [Chondrus crispus]	0	DEAD (Asp-Glu-Ala-Asp) box polypeptide 21-like, putative [Chondrus crispus]	0
GC_1955	0	GS_822	0	DEAD (Asp-Glu-Ala-Asp) box polypeptide 3, Putative [Chondrus crispus]	0	DEAD (Asp-Glu-Ala-Asp) box polypeptide 3, Putative [Chondrus crispus]	0
GC_2287	0	GS_6313	0	DEAD/DEAH-box helicase [Tetrahymena thermophila SB210]	4.39486e-168	DEAD/DEAH-box helicase [Tetrahymena thermophila SB210]	3.5e-168
GC_5939	2e-115	GS_15988	6e-116	decarboxylase [Fischerella sp. PCC 9431]	6.61278e-29	hypothetical protein [Desulfovibrio inopinatus]	3.6e-06
GC_15821	1e-109	GS_15634	8e-110	decarboxylase [Scytonema hofmanni]	1.87657e-23	decarboxylase [Scytonema hofmanni]	5.4e-19
GC_15039	4e-120	GS_19418	2e-120	decarboxylase [Sinorhizobium medicae]	1.17841e-06	0	0
GC_1559	0	GS_779	0	delta12 fatty acid desaturase [Chondrus crispus]	0	delta12 fatty acid desaturase [Chondrus crispus]	0
GC_7729	0	GS_4281	0	delta-aminolevulinic acid dehydratase (porphobilinogen synthase) [Chondrus crispus]	0	delta-aminolevulinic acid dehydratase (porphobilinogen synthase) [Chondrus crispus]	0
GC_14735	9e-136	GS_15814	9e-136	Deoxyribonuclease II family protein [Tetrahymena thermophila]	2.49249e-13	Deoxyribonuclease II family protein [Tetrahymena thermophila]	4.6e-16
GC_9610	6e-132	GS_8412	7e-132	developmental-specific histone H3 protein, partial [Moneuplotes crassus]	1.95459e-32	histone H3 [Plasmodium yoelii yoelii 17XNL]	4.8e-46
GC_103	0	GS_8610	0	Diacylglycerol O-acyltransferase [Chondrus crispus]	1.68443e-82	Diacylglycerol O-acyltransferase [Chondrus crispus]	2e-83
GC_166	0	GS_3959	0	diaminopimelate decarboxylase [Chondrus crispus]	0	diaminopimelate decarboxylase [Chondrus crispus]	0
GC_625	0	GS_4050	0	Digalactosyldiacylglycerol synthase, family GT4 [Chondrus crispus]	5.86821e-155	Digalactosyldiacylglycerol synthase, family GT4 [Chondrus crispus]	3.6e-155
GC_2025	0	GS_8589	0	dihydroxy-acid dehydratase [Chondrus crispus]	0	dihydroxy-acid dehydratase [Chondrus crispus]	0
GC_605	0	GS_219	0	D-inositol-3-phosphate glycosyltransferase [Chondrus crispus]	0	D-inositol-3-phosphate glycosyltransferase [Chondrus crispus]	0
GC_7461	0	GS_2175	0	D-inositol-3-phosphate glycosyltransferase [Chondrus crispus]	0	D-inositol-3-phosphate glycosyltransferase [Chondrus crispus]	0
GC_544	0	GS_340	0	dishevelled associated activator of morphogenesis [Galdieria sulphuraria]	2.32324e-68	WD40-repeat containing protein [Chondrus crispus]	1.5e-136
GC_6991	0	GS_4242	0	dishevelled associated activator of morphogenesis [Galdieria sulphuraria]	6.43587e-102	dishevelled associated activator of morphogenesis [Galdieria sulphuraria]	1.5e-109
GC_4389	0	GS_8290	0	DNA mismatch repair protein MutS [Acaryochloris sp. CCMEE 5410]	4.99904e-176	DNA mismatch repair protein MutS [Acaryochloris sp. CCMEE 5410]	9e-169
GC_6709	0	GS_1357	0	DNA polymerase alpha catalytic subunit [Chondrus crispus]	0	DNA polymerase alpha catalytic subunit [Chondrus crispus]	0
GC_3950	0	GS_986	0	DNA Polymerase Iota [Chondrus crispus]	3.30295e-168	DNA Polymerase Iota [Chondrus crispus]	2.1e-170
GC_13967	0	GS_49	0	DNA polymerase zeta catalytic subunit [Chondrus crispus]	0	DNA polymerase zeta catalytic subunit [Chondrus crispus]	0
GC_341	2e-146	GS_3722	1e-146	DNA repair and recombination protein RAD52 [Galdieria sulphuraria]	4.42456e-33	DNA repair and recombination protein RAD52 [Galdieria sulphuraria]	2.4e-33
GC_4056	0	GS_319	0	DNA replication complex GINS protein PSF2 [Chondrus crispus]	2.4901e-71	DNA replication complex GINS protein PSF2 [Chondrus crispus]	1.2e-75
GC_6502	0	GS_3106	0	DNA replication licensing factor MCM6 [Chondrus crispus]	0	DNA replication licensing factor MCM6 [Chondrus crispus]	0
GC_1759	1e-40	GS_14295	6e-42	DNA replication licensing factor mcm7 [Chondrus crispus]	0	0	0
GC_7095	3e-138	GS_13926	8e-139	DNA replication licensing factor MCM8 [Chondrus crispus]	0	DNA replication licensing factor MCM8 [Chondrus crispus]	2.1e-82
GC_609	5e-132	GS_2064	9e-132	DNA topoisomerase [Chondrus crispus]	2.93625e-52	DNA topoisomerase [Chondrus crispus]	0
GC_701	0	GS_3867	0	DNA topoisomerase 2-binding protein 1, partial [Chondrus crispus]	7.44819e-126	DNA topoisomerase 2-binding protein 1, partial [Chondrus crispus]	3.1e-128
GC_7193	0	GS_1183	0	DNA-directed RNA polymerase [Chondrus crispus]	0	DNA-directed RNA polymerase [Chondrus crispus]	0
GC_7678	0	GS_4962	0	DNA-directed RNA polymerase, partial [Chondrus crispus]	0	DNA-directed RNA polymerase, partial [Chondrus crispus]	0
GC_1755	8e-38	GS_314	2e-38	DnaK Chaperone, HSP70 [Chondrus crispus]	1.59864e-164	0	0
GC_5486	0	GS_6362	0	dnaK protein [Tetrahymena thermophila]	2.58364e-80	dnaK protein [Tetrahymena thermophila]	1.2e-82
GC_7550	0	GS_7774	0	Dolichyl pyrophosphate Man9GlcNAc2 alpha-1, 3-glucosyltransferase, family GT57 [Chondrus crispus]	9.64392e-133	Dolichyl pyrophosphate Man9GlcNAc2 alpha-1, 3-glucosyltransferase, family GT57 [Chondrus crispus]	1.8e-130
GC_15735	0	GS_3172	0	Dolichyl-phosphate-mannose--protein mannosyltransferase, family GT39 [Chondrus crispus]	0	Dolichyl-phosphate-mannose--protein mannosyltransferase, family GT39 [Chondrus crispus]	0
GC_7811	0	GS_1078	0	Dolichyl-phosphate-mannose--protein mannosyltransferase, family GT39 [Chondrus crispus]	1.64914e-178	Dolichyl-phosphate-mannose--protein mannosyltransferase, family GT39 [Chondrus crispus]	0
GC_7895	1e-50	GS_216	2e-50	Dolichyl-phosphate-mannose--protein mannosyltransferase, family GT39 [Chondrus crispus]	2.75717e-142	Dolichyl-phosphate-mannose--protein mannosyltransferase, family GT39 [Chondrus crispus]	2.6e-136
GC_684	0	GS_2304	0	Dolichyl-phosphate-mannose--protein mannosyltransferase, family GT39, partial [Chondrus crispus]	0	unnamed protein product [Chondrus crispus]	3.3e-25
GC_5225	9e-139	GS_14572	9e-139	Dolichyl-P-Man:Man(7)GlcNAc(2)-PP-dolichyl-alpha-1,6-mannosyltransferase, family GT22 [Chondrus crispus]	8.42328e-146	Dolichyl-P-Man:Man(7)GlcNAc(2)-PP-dolichyl-alpha-1,6-mannosyltransferase, family GT22 [Chondrus crispus]	6.1e-137
GC_5997	0	GS_15330	0	Dopey protein [Chondrus crispus]	0	Dopey protein [Chondrus crispus]	0
GC_14360	2e-106	GS_15611	2e-106	dpy-30 homolog [Stylonychia lemnae]	8.39906e-16	dpy-30 homolog [Stylonychia lemnae]	8.4e-16
GC_2310	0	GS_1765	0	dTDP-4-dehydrorhamnose reductase [Galdieria sulphuraria]	3.23954e-61	dTDP-4-dehydrorhamnose reductase [Galdieria sulphuraria]	5.1e-56
GC_3309	0	GS_8068	0	DUF614 family protein [Acanthamoeba castellanii str. Neff]	4.04798e-11	DUF614 family protein [Acanthamoeba castellanii str. Neff]	2.7e-11
GC_3661	2e-106	GS_791	2e-106	Dynein light chain [Chondrus crispus]	1.37869e-51	Dynein light chain [Chondrus crispus]	1.1e-50
GC_2976	0	GS_9075	0	E3 UFM1-protein ligase 1, partial [Stegodyphus mimosarum]	4.6068e-55	E3 UFM1-protein ligase 1, partial [Stegodyphus mimosarum]	4.4e-55
GC_12215	2e-99	GS_18879	2e-99	EF hand family protein [Tetrahymena thermophila]	2.94107e-90	EF hand family protein [Tetrahymena thermophila]	6.1e-91
GC_6705	5e-169	GS_17727	4e-169	EF hand family protein [Tetrahymena thermophila]	2.05698e-75	EF hand family protein [Tetrahymena thermophila]	5.8e-65
GC_12125	2e-71	GS_10917	2e-71	effete protein/ubiquitin ligase-like protein [Daphnia pulex]	5.73274e-50	effete protein/ubiquitin ligase-like protein [Daphnia pulex]	5.2e-48
GC_324	0	GS_1136	0	electron transfer flavoprotein-ubiquinone oxidoreductase [Chondrus crispus]	0	electron transfer flavoprotein-ubiquinone oxidoreductase [Chondrus crispus]	0
GC_13897	6e-127	GS_19429	1e-127	elongation factor 1 alpha long form [Salpingoeca rosetta]	1.67607e-126	elongation factor 1 alpha long form [Salpingoeca rosetta]	1.4e-31
GC_5513	0	GS_6517	0	elongation factor 1 alpha, partial [Epinephelus coioides]	7.89917e-92	unnamed protein product [Oncorhynchus mykiss]	5.5e-121
GC_8938	0	GS_9135	0	elongation factor 1 alpha, partial [Herpetomonas pessoai]	1.31611e-70	elongation factor 1 alpha, partial [Peranema trichophorum]	0
GC_13139	3e-115	GS_7780	3e-115	elongation factor 1 alpha-like protein, partial [Diplonema papillatum]	3.30044e-14	elongation factor 1 alpha-like protein, partial [Diplonema papillatum]	1.1e-24
GC_11841	3e-110	GS_9667	3e-110	elongation factor 1A, partial [Cavostelium apophysatum]	5.7418e-57	elongation factor 1 [Hydatigera taeniaeformis]	2.3e-62
GC_13943	8e-147	GS_20427	2e-147	elongation factor 1alpha [Eukaryota sp. PCbi66]	0	translation elongation factor 1 alpha, partial [Malawimonas jakobiformis]	8.1e-63
GC_10261	3e-56	GS_13357	4e-56	elongation factor 1-alpha [Meloidogyne hapla]	2.47693e-51	elongation factor-1 alpha isoform-2 [Cryptocaryon irritans]	2.1e-93
GC_13011	6e-53	GS_20062	4e-53	elongation factor 1-alpha, partial [Colpoda cucullus]	5.85495e-49	elongation factor-1 alpha isoform-3 [Cryptocaryon irritans]	8.2e-32
GC_4721	0	GS_5919	0	elongation factor 1alpha, partial [Roombia sp. NY0200]	0	PREDICTED: elongation factor 1-alpha 1 [Chelonia mydas]	0
GC_10206	2e-37	GS_15378	2e-37	elongation factor 2 [Plasmodium falciparum Tanzania (2000708)]	5.50373e-22	elongation factor Tu, putative [Perkinsus marinus ATCC 50983]	1.3e-39
GC_9202	1e-144	GS_9387	1e-144	elongation factor 2 [Triticum monococcum]	3.21707e-34	Elongation factor 2 [Nicotiana tabacum]	5.6e-58
GC_12405	7e-108	GS_11333	3e-108	Elongation factor G, domain IV family protein [Tetrahymena thermophila]	1.76117e-66	hypothetical protein [Paramecium tetraurelia strain d4-2]	2.9e-31
GC_49	0	GS_6101	0	Elongation factor G, domain IV family protein [Tetrahymena thermophila]	0	Elongation factor G, domain IV family protein [Tetrahymena thermophila]	0
GC_7981	0	GS_8273	0	Elongation factor G, domain IV family protein [Tetrahymena thermophila]	0	hypothetical protein IMG5_094220 [Ichthyophthirius multifiliis]	4.9e-106
GC_9409	2e-101	GS_9146	2e-100	elongation factor putative [Albugo laibachii Nc14]	4.41715e-30	AF213663_1elongation factor 2, partial [Euglena gracilis]	0
GC_1083	0	GS_7667	0	Elongation factor Tu GTP-binding domain-containing protein 1 [Chondrus crispus]	0	Elongation factor Tu GTP-binding domain-containing protein 1 [Chondrus crispus]	0
GC_208	0	GS_8478	0	Elongation factor Tu GTP-binding domain-containing protein 2 [Chondrus crispus]	0	Elongation factor Tu GTP-binding domain-containing protein 2 [Chondrus crispus]	0
GC_12576	1e-115	GS_17659	6e-116	elongation factor Tu, putative [Perkinsus marinus ATCC 50983]	3.37034e-58	elongation factor 1 alpha short form [Monosiga brevicollis]	8.3e-40
GC_7852	0	GS_19862	0	elongation factor-1 [Sterkiella histriomuscorum]	0	elongation factor-1 [Sterkiella histriomuscorum]	4.3e-169
GC_6075	0	GS_8175	0	elongator protein Elp3p [Chondrus crispus]	0	elongator protein Elp3p [Chondrus crispus]	0
GC_113	0	GS_2410	0	Endo-beta-N-acetylglucosaminidase GH85 [Chondrus crispus]	0	Endo-beta-N-acetylglucosaminidase GH85 [Chondrus crispus]	0
GC_7626	8e-132	GS_3805	6e-132	Endoplasmic reticulum-Golgi intermediate compartment protein 3, ERV46, ERGIC3 [Chondrus crispus]	4.78686e-156	0	0
GC_2798	2e-100	GS_446	4e-101	enoyl-[acyl-carrier-protein] reductase [NADH] [Chondrus crispus]	5.46979e-135	cytochrome c reductase subunit 7(VI) [Cyanidioschyzon merolae strain 10D]	3.6e-20
GC_7653	0	GS_662	0	enoyl-CoA hydratase, mitochondrial precursor [Chondrus crispus]	4.61085e-113	enoyl-CoA hydratase, mitochondrial precursor [Chondrus crispus]	6.5e-120
GC_2721	0	GS_5601	0	Ethanolamine-phosphate cytidylyltransferase, putative [Chondrus crispus]	0	Ethanolamine-phosphate cytidylyltransferase, putative [Chondrus crispus]	0
GC_3967	0	GS_3894	0	ethanolaminephosphotransferase [Galdieria sulphuraria]	9.77701e-70	ethanolaminephosphotransferase [Galdieria sulphuraria]	5.9e-68
GC_7862	0	GS_7042	0	Eukaryotic aspartyl protease family protein [Tetrahymena thermophila]	3.97831e-89	Eukaryotic aspartyl protease family protein [Tetrahymena thermophila]	3.5e-123
GC_5694	0	GS_4389	0	eukaryotic translation elongation factor 2, putative [Acanthamoeba castellanii str. Neff]	1.19968e-170	elongation factor 2 [Wuchereria bancrofti]	5.2e-106
GC_14817	2e-99	GS_16284	7e-100	Eukaryotic translation initiation factor 1A [Wickerhamomyces ciferrii]	1.10106e-27	hypothetical protein IMG5_081220 [Ichthyophthirius multifiliis]	1.5e-07
GC_1223	3e-73	GS_1071	2e-73	eukaryotic translation initiation factor 4C [Griffithsia japonica]	5.90001e-50	Translation initiation factor eIF1A [Chondrus crispus]	9.7e-48
GC_3832	2e-99	GS_17617	7e-100	eukaryotic translation initiation factor 5A-2 [Punctularia strigosozonata HHB-11173 SS5]	2.12257e-27	0	0
GC_7585	0	GS_8969	0	eukaryotic translation initiation factor eIF-4F [Cyanidioschyzon merolae strain 10D]	1.98277e-25	Translation initiation factor eIF4, subunit G [Chondrus crispus]	2.7e-149
GC_7514	0	GS_2269	0	exosome component 9 Rrp45 [Chondrus crispus]	3.27825e-130	exosome component 9 Rrp45 [Chondrus crispus]	1e-138
GC_10757	4e-144	GS_8982	3e-144	expressed protein [Hymenolepis microstoma]	2.56474e-23	expressed protein [Hymenolepis microstoma]	2.5e-23
GC_1622	0	GS_1274	0	expressed unknown protein [Ectocarpus siliculosus]	1.45758e-26	expressed unknown protein [Ectocarpus siliculosus]	3.4e-31
GC_2056	0	GS_5896	0	Fatty acid beta-oxydation multifunctional protein [Chondrus crispus]	0	Fatty acid beta-oxydation multifunctional protein [Chondrus crispus]	0
GC_4902	0	GS_5541	0	fatty acid hydroxylase [Chondrus crispus]	1.25475e-169	fatty acid hydroxylase [Chondrus crispus]	4.4e-168
GC_7334	0	GS_4371	0	F-box and leucine rich repeat containing protein [Chondrus crispus]	2.92604e-171	F-box and leucine rich repeat containing protein [Chondrus crispus]	1.4e-171
GC_9291	7e-66	GS_6534	9e-66	ferredoxin thioreductase subunit beta [Gracilaria tenuistipitata var. liui]	3.67008e-41	ferredoxin-thioredoxin reductase beta subunit (chloroplast) [Gracilaria salicornia]	1.2e-68
GC_2402	0	GS_2137	0	Ferredoxin-NADP+ oxidoreductase [Chondrus crispus]	0	Ferredoxin-NADP+ oxidoreductase [Chondrus crispus]	0
GC_319	3e-179	GS_2229	1e-179	ferroxidase-like protein [Dunaliella salina]	1.04626e-144	Hephaestin [Auxenochlorella protothecoides]	2.4e-163
GC_14126	6e-144	GS_14647	4e-144	Fibrillarin, putative [Tetrahymena thermophila]	1.88725e-72	Fibrillarin, putative [Tetrahymena thermophila]	5.5e-60
GC_4618	7e-117	GS_3541	9e-117	FKBP-type peptidyl-prolyl cis-trans isomerase [Ectocarpus siliculosus]	2.88523e-30	FKBP-type peptidyl-prolyl cis-trans isomerase [Ectocarpus siliculosus]	1e-29
GC_2163	0	GS_892	0	flavin-dependent tRNA:m5U methyltransferase trmFO [Chondrus crispus]	0	aspartate aminotransferase [Grateloupia chiangii]	0
GC_1792	4e-180	GS_2134	1e-179	Flavohemoglobinprotein Hemoglobin-like protein putative Nitric oxide dioxygenase [Chondrus crispus]	5.8681e-54	unnamed protein product [Chondrus crispus]	6.5e-109
GC_504	0	GS_1153	0	formate--tetrahydrofolate ligase [Chondrus crispus]	0	formate--tetrahydrofolate ligase [Chondrus crispus]	0
GC_1070	0	GS_792	0	Formin-like Protein [Chondrus crispus]	7.6347e-149	Formin-like Protein [Chondrus crispus]	1.5e-151
GC_4715	0	GS_4985	0	fragmin A [Physarum polycephalum]	9.6818e-149	fragmin A [Physarum polycephalum]	7e-141
GC_2356	0	GS_2523	0	fructose-1,6-biphosphate aldolase, chloroplast precursor [Chondrus crispus]	0	fructose-1,6-biphosphate aldolase, chloroplast precursor [Chondrus crispus]	0
GC_12194	2e-86	GS_9475	1e-86	fructose-1,6-bisphosphate aldolase [Chlamydomonas reinhardtii]	7.41633e-114	fructose-1,6-bisphosphate aldolase [Chlamydomonas reinhardtii]	3.3e-83
GC_286	0	GS_3069	0	fructose-bisphosphate aldolase [Neocallimastix frontalis]	8.36615e-173	fructose-bisphosphate aldolase [Neocallimastix frontalis]	6.4e-173
GC_5884	2e-36	GS_12317	5e-37	ftsH protease-like protein (chloroplast) [Gracilaria salicornia]	2.01578e-143	ftsH protease-like protein (chloroplast) [Gracilaria salicornia]	4e-33
GC_7603	0	GS_880	0	fumarate hydratase precursor [Chondrus crispus]	0	unnamed protein product [Chondrus crispus]	7.4e-22
GC_345	1e-86	GS_3366	1e-86	fumarylacetoacetase [Chondrus crispus]	1.80078e-66	fumarylacetoacetase [Chondrus crispus]	4.2e-71
GC_2396	0	GS_6394	0	G3PA_GRAGARecName: Full=Glyceraldehyde-3-phosphate dehydrogenase, chloroplastic; AltName: Full=NADP-dependent glyceraldehydephosphate dehydrogenase; Flags: Precursor [Gracilaria gracilis]	0	G3PA_GRAGARecName: Full=Glyceraldehyde-3-phosphate dehydrogenase, chloroplastic; AltName: Full=NADP-dependent glyceraldehydephosphate dehydrogenase; Flags: Precursor [Gracilaria gracilis]	0
GC_5683	0	GS_5744	0	G3PC_GRAGARecName: Full=Glyceraldehyde-3-phosphate dehydrogenase, cytosolic [Gracilaria gracilis]	0	G3PC_GRAGARecName: Full=Glyceraldehyde-3-phosphate dehydrogenase, cytosolic [Gracilaria gracilis]	0
GC_9640	5e-154	GS_7491	4e-154	gag pol polyprotein [Hymenolepis microstoma]	7.4498e-12	gag pol polyprotein [Hymenolepis microstoma]	3.2e-12
GC_4357	0	GS_3873	0	gamma-tubulin [Chondrus crispus]	0	unnamed protein product [Chondrus crispus]	6.4e-100
GC_2398	0	GS_426	0	GDP dissociation inhibitor [Chondrus crispus]	0	GDP dissociation inhibitor [Chondrus crispus]	0
GC_4598	0	GS_2378	0	GDP-fucose transporter [Chondrus crispus]	8.48223e-176	GDP-fucose transporter [Chondrus crispus]	9.9e-173
GC_7607	0	GS_6368	0	GDP-mannose pyrophosphorylase [Gracilaria changii]	0	unnamed protein product [Chondrus crispus]	0
GC_7564	0	GS_8637	0	GDP-mannose-3', 5'-epimerase [Gracilaria changii]	0	GDP-mannose-3', 5'-epimerase [Gracilaria changii]	0
GC_7630	2e-38	GS_2046	2e-38	GL27214 [Drosophila persimilis]	6.22435e-07	unnamed protein product [Chondrus crispus]	0
GC_9040	3e-145	GS_6233	6e-145	globin [Sabella spallanzanii]	3.77037e-34	a polypeptide chain of chlorocruorin [Sabellastarte spectabilis]	2.1e-63
GC_9917	0	GS_7942	0	globin 2 [Sabella spallanzanii]	2.07436e-49	globin 2 [Sabella spallanzanii]	2.4e-65
GC_8071	0	GS_6588	0	globin 3 [Sabella spallanzanii]	2.41001e-61	globin 3 [Sabella spallanzanii]	2.2e-61
GC_9908	2e-121	GS_8510	4e-121	Globin, partial [Stegodyphus mimosarum]	2.0602e-10	hypothetical protein DAPPUDRAFT_99923 [Daphnia pulex]	6.7e-20
GC_7918	0	GS_7964	0	glucose 6 phosphate 1 dehydrogenase [Chondrus crispus]	0	glucose 6 phosphate 1 dehydrogenase [Chondrus crispus]	0
GC_4380	0	GS_4588	0	glucose-6-phosphate 1-dehydrogenase [Galdieria sulphuraria]	0	glucose-6-phosphate 1-dehydrogenase [Galdieria sulphuraria]	0
GC_1234	0	GS_3837	0	glucose-6-phosphate isomerase [Chondrus crispus]	0	glucose-6-phosphate isomerase [Chondrus crispus]	0
GC_4169	0	GS_5582	0	glucose-6-phosphate isomerase, partial [Chondrus crispus]	0	glucose-6-phosphate isomerase, partial [Chondrus crispus]	0
GC_1879	0	GS_1200	0	glucosidase [Leptolyngbya boryana]	0	glucosidase [Leptolyngbya boryana]	0
GC_4954	0	GS_1115	0	glutamate-5-semialdehyde dehydrogenase [Chondrus crispus]	0	glutamate-5-semialdehyde dehydrogenase [Chondrus crispus]	0
GC_4847	0	GS_5835	0	glutamine synthetase II [Gelidium crinale]	0	unnamed protein product [Chondrus crispus]	0
GC_7124	0	GS_2543	0	Glutamine-dependent carbamoyl-phosphate synthase, Aspartate carbamoyltransferase, Dihydroorotase [Chondrus crispus]	0	Glutamine-dependent carbamoyl-phosphate synthase, Aspartate carbamoyltransferase, Dihydroorotase [Chondrus crispus]	0
GC_2749	2e-155	GS_4207	2e-155	Glutamyl-tRNA Synthetase, chloroplast [Chondrus crispus]	0	Glutamyl-tRNA Synthetase, chloroplast [Chondrus crispus]	0
GC_1521	0	GS_7001	0	Glutathione S-transferase [Chondrus crispus]	1.71545e-96	myo-inositol dehydrogenase [Chondrus crispus]	0
GC_4938	2e-149	GS_7219	6e-149	Glutathione S-transferase [Chondrus crispus]	1.31327e-98	Glutathione S-transferase [Chondrus crispus]	1e-85
GC_13960	8e-109	GS_19566	3e-109	Glutathione S-transferase, N-terminal domain containing protein [Tetrahymena thermophila]	2.71877e-33	0	0
GC_5363	1e-122	GS_18226	4e-123	Glutathione S-transferase, N-terminal domain containing protein [Tetrahymena thermophila]	5.19102e-37	glutathione S-transferase, amine-terminal domain protein [Tetrahymena thermophila SB210]	1.9e-17
GC_6740	0	GS_17050	0	Glutathione S-transferase, N-terminal domain containing protein [Tetrahymena thermophila]	1.5384e-24	Glutathione S-transferase, N-terminal domain containing protein [Tetrahymena thermophila]	2e-08
GC_1708	5e-148	GS_3981	4e-148	glycerol kinase [Chondrus crispus]	1.86288e-175	glycerol kinase [Chondrus crispus]	0
GC_469	0	GS_737	0	glycerol-3-phosphate acyltransferase [Chondrus crispus]	5.59121e-148	unnamed protein product [Chondrus crispus]	1.5e-152
GC_2369	0	GS_479	0	glycine dehydrogenase (decarboxylating), mitochondrial precursor [Chondrus crispus]	0	glycine dehydrogenase (decarboxylating), mitochondrial precursor [Chondrus crispus]	0
GC_3509	0	GS_1613	0	Glycogen synthase kinase-3 beta, partial [Stegodyphus mimosarum]	1.01878e-168	Glycogen synthase kinase-3 beta, partial [Stegodyphus mimosarum]	9.9e-165
GC_1768	0	GS_143	0	glycogen-debranching protein [Nostoc punctiforme]	0	glycogen debranching protein [Crinalium epipsammum]	0
GC_1619	5e-61	GS_5920	2e-61	Glycolipid transfer protein (GLTP), putative [Acanthamoeba castellanii str. Neff]	2.06115e-25	Glycolipid transfer protein (GLTP), putative [Acanthamoeba castellanii str. Neff]	7.6e-28
GC_5846	0	GS_16692	0	glycoside hydrolase [Actinospica robiniae]	7.79024e-08	predicted protein [Hordeum vulgare subsp. vulgare]	2.1e-08
GC_1323	0	GS_8630	0	glycoside hydrolase family GH16 Endohydrolysis of (1-4)-beta-D-linkages of galactans [Chondrus crispus]	1.49489e-60	glycoside hydrolase family GH16 Endohydrolysis of (1-4)-beta-D-linkages of galactans [Chondrus crispus]	6.4e-60
GC_1265	0	GS_6681	0	glycosyl transferase, families GT8 + GT64 [Chondrus crispus]	0	glycosyl transferase, families GT8 + GT64 [Chondrus crispus]	0
GC_13727	3e-130	GS_19185	7e-131	glycosyl transferase, group 1 [Eubacterium acidaminophilum DSM 3953]	6.28503e-15	0	0
GC_7467	0	GS_5725	0	Glycosyltransferase, family GT34 [Chondrus crispus]	2.10285e-168	Glycosyltransferase, family GT34 [Chondrus crispus]	1.4e-172
GC_2210	1e-87	GS_5410	4e-87	Glycosyltransferase, family GT47 [Chondrus crispus]	1.22043e-164	unnamed protein product [Chondrus crispus]	5.3e-151
GC_1749	0	GS_1145	0	Glycosyltransferase, family GT77 [Chondrus crispus]	9.69562e-178	Glycosyltransferase, family GT77 [Chondrus crispus]	2.7e-166
GC_6584	0	GS_1841	0	GMP synthase (glutamine-hydrolysing) [Chondrus crispus]	0	GMP synthase (glutamine-hydrolysing) [Chondrus crispus]	0
GC_12763	3e-109	GS_9844	4e-109	granule-bound starch synthase [Spartina alterniflora]	6.94604e-22	granule-bound starch synthase [Spartina alterniflora]	2.3e-37
GC_3213	2e-47	GS_3298	5e-47	GRIM-19 superfamily protein, accessory subunit of the mitochondrial membrane respiratory chain NADH dehydrogenase, involved in animal cell death programs [Chondrus crispus]	1.48463e-34	GRIM-19 superfamily protein, accessory subunit of the mitochondrial membrane respiratory chain NADH dehydrogenase, involved in animal cell death programs [Chondrus crispus]	1.8e-21
GC_4166	0	GS_8722	0	GTP pyrophosphokinase [Meiothermus chliarophilus]	1.04688e-64	GTP pyrophosphokinase [Meiothermus chliarophilus]	1.1e-60
GC_2151	0	GS_182	0	GTP-binding protein [Galdieria sulphuraria]	2.63858e-109	GTP-binding protein [Galdieria sulphuraria]	8.5e-113
GC_1218	0	GS_3913	0	GTP-binding protein of Obg-family [Chondrus crispus]	2.71956e-112	GTP-binding protein of Obg-family [Chondrus crispus]	9e-115
GC_2764	0	GS_2061	0	GTP-binding protein of TypA (tyrosine phosphorylated protein A) family [Chondrus crispus]	0	GTP-binding protein of TypA (tyrosine phosphorylated protein A) family [Chondrus crispus]	0
GC_6943	7e-153	GS_8555	4e-152	GTP-binding protein yptV5 [Chondrus crispus]	1.95769e-71	GTP-binding protein yptV5 [Chondrus crispus]	3.8e-74
GC_4228	0	GS_1889	0	GTP-binding proten HflX [Chondrus crispus]	0	GTP-binding proten HflX [Chondrus crispus]	0
GC_7504	2e-34	GS_4912	9e-36	guanylate kinase 1 [Chondrus crispus]	3.22008e-92	0	0
GC_229	0	GS_7166	0	H/ACA ribonucleoprotein complex subunit 1 [Saprolegnia diclina VS20]	2.12801e-30	H/ACA ribonucleoprotein complex subunit 1, partial [Nannochloropsis gaditana CCMP526]	3.4e-30
GC_5109	6e-144	GS_19983	3e-144	H2AX_TETPYRecName: Full=Histone H2AX; AltName: Full=Histone H2A.1; Short=H2A1; AltName: Full=Histone H2A.X [Tetrahymena pyriformis]	8.17368e-34	Core histone H2A/H2B/H3/H4 family protein [Tetrahymena thermophila]	2e-18
GC_11704	9e-132	GS_11814	5e-132	H2B_EUPCRRecName: Full=Histone H2B [Moneuplotes crassus]	3.15657e-44	H2B_EUPCRRecName: Full=Histone H2B [Moneuplotes crassus]	2.5e-42
GC_13610	3e-130	GS_10866	2e-130	H2B_EUPCRRecName: Full=Histone H2B [Moneuplotes crassus]	1.45899e-24	H2B_EUPCRRecName: Full=Histone H2B [Moneuplotes crassus]	2.2e-22
GC_7231	5e-135	GS_6927	2e-135	H2B2_TETTSRecName: Full=Histone H2B.2; Short=H2B-2 [Tetrahymena thermophila SB210]	9.89275e-59	H2B2_TETTSRecName: Full=Histone H2B.2; Short=H2B-2 [Tetrahymena thermophila SB210]	1.2e-37
GC_11891	5e-123	GS_12348	4e-123	H4_STENORecName: Full=Histone H4 [Sterkiella nova]	2.14714e-36	H4_STENORecName: Full=Histone H4 [Sterkiella nova]	2.4e-26
GC_5268	5e-144	GS_19917	3e-144	H4_STENORecName: Full=Histone H4 [Sterkiella nova]	8.12836e-47	H4_STENORecName: Full=Histone H4 [Sterkiella nova]	1.9e-35
GC_13594	0	GS_14742	0	HAD-like hydrolase family protein [Chondrus crispus]	6.10716e-91	HAD-like hydrolase family protein [Chondrus crispus]	6.8e-85
GC_7732	0	GS_1504	0	HAD-like hydrolase family protein [Chondrus crispus]	3.20997e-88	DNA replication licensing factor MCM9 [Chondrus crispus]	0
GC_925	0	GS_2261	0	HAD-like hydrolase family protein [Chondrus crispus]	1.93257e-110	unnamed protein product [Chondrus crispus]	1.3e-126
GC_954	0	GS_14585	0	HAM1 (HISTONE ACETYLTRANSFERASE OF THE MYST FAMILY 1) [Chondrus crispus]	0	HAM1 (HISTONE ACETYLTRANSFERASE OF THE MYST FAMILY 1) [Chondrus crispus]	0
GC_8889	3e-155	GS_4720	2e-154	Hau-cytoplasmic intermediate filament 4 [Helobdella sp. Austin]	4.63251e-24	cytoplasmic intermediate filament protein [Phascolion strombus]	0
GC_2061	0	GS_4428	0	HBS1 protein [Chondrus crispus]	0	HBS1 protein [Chondrus crispus]	2.4e-170
GC_4301	0	GS_1596	0	HD phosphohydrolase superfamily [Galdieria sulphuraria]	2.65891e-62	HD phosphohydrolase superfamily [Galdieria sulphuraria]	6.2e-99
GC_10484	8e-95	GS_11459	8e-95	heat shock protein 70 [Cryptosporidium parvum]	4.30204e-33	hypothetical protein IMG5_164270 [Ichthyophthirius multifiliis]	1.3e-35
GC_9472	7e-152	GS_6844	4e-151	heat shock protein 70 [Leishmania donovani]	1.51453e-49	heat shock protein 70 cytosolic isoform [Rhynchobodo ATCC50359]	0
GC_8074	0	GS_7836	0	heat shock protein 70 [Perna indica]	6.42655e-121	PREDICTED: heat shock cognate 71 kDa protein-like isoform X1 [Latimeria chalumnae]	0
GC_2187	0	GS_3934	0	Heat Shock Protein 70, HSP70 [Chondrus crispus]	0	Heat Shock Protein 70, HSP70 [Chondrus crispus]	0
GC_10121	3e-119	GS_6421	1e-118	heat shock protein 82 [Camisia spinifer]	3.57083e-14	heat shock protein 90 [Apis mellifera]	1.6e-133
GC_9398	9e-171	GS_8189	8e-171	heat shock protein 90, partial [Crassostrea ariakensis]	2.33361e-64	heat shock protein 90, partial [Crassostrea ariakensis]	2.3e-64
GC_10595	3e-121	GS_9477	1e-120	heat shock protein 90, partial [Euglena agilis]	5.76753e-15	Hsp90 [Peranema trichophorum]	0
GC_1843	0	GS_6805	0	heat shock protein 90-1 [Pyropia haitanensis]	0	unnamed protein product [Chondrus crispus]	0
GC_7677	0	GS_1003	0	Heat Shock Transcription Factor, HSF [Chondrus crispus]	8.4316e-99	Heat Shock Transcription Factor, HSF [Chondrus crispus]	4.1e-93
GC_7993	1e-102	GS_2828	7e-103	heme oxygenase [Cyanidioschyzon merolae strain 10D]	3.05454e-82	nucleotide-sugar transporter, DMT family [Galdieria sulphuraria]	6.7e-50
GC_5374	0	GS_150	0	heme peroxidase [Coleofasciculus chthonoplastes]	2.86002e-41	heme peroxidase [Coleofasciculus chthonoplastes]	2.5e-43
GC_2288	0	GS_4034	0	histidinol dehydrogenase [Chondrus crispus]	0	histidinol dehydrogenase [Chondrus crispus]	0
GC_4841	1e-139	GS_6095	1e-140	histidinol dehydrogenase [Chondrus crispus]	6.07501e-97	prenylated Rab receptor 2 [Galdieria sulphuraria]	2.2e-27
GC_4016	0	GS_1738	0	histone deacetylase [Chondrus crispus]	0	histone deacetylase [Chondrus crispus]	0
GC_4504	0	GS_3740	0	histone deacetylase [Chondrus crispus]	0	histone deacetylase [Chondrus crispus]	0
GC_6	0	GS_2186	0	histone deacetylase 1/2 [Galdieria sulphuraria]	1.94407e-171	unnamed protein product [Chondrus crispus]	4e-143
GC_4569	3e-144	GS_289	1e-144	Histone H2A [Chondrus crispus]	6.81209e-71	Histone H2B [Chondrus crispus]	3e-60
GC_6964	4e-180	GS_7442	3e-180	Histone H2A [Oxytricha trifallax]	1.52564e-49	Histone H2A [Oxytricha trifallax]	5.6e-45
GC_2955	3e-126	GS_3147	9e-126	histone H2A protein [Griffithsia japonica]	6.37634e-66	exosome component 6 Mtr3 [Chondrus crispus]	3.7e-70
GC_994	2e-153	GS_6471	2e-153	histone H2A.Z variant [Chondrus crispus]	2.67684e-70	unnamed protein product [Chondrus crispus]	8.3e-80
GC_12700	4e-111	GS_17814	2e-111	histone H2B [Mortierella verticillata NRRL 6337]	1.67145e-38	histone H2B [Rhizopus delemar RA 99-880]	1.3e-29
GC_7986	1e-140	GS_19895	8e-141	Histone H2B [Oxytricha trifallax]	1.94197e-61	H2B_EUPCRRecName: Full=Histone H2B [Moneuplotes crassus]	5.4e-56
GC_7424	4e-110	GS_11040	2e-110	histone H3 [Actinoposthia beklemischevi]	1.35194e-46	histone H3 [Erythromma najas]	2.9e-31
GC_13431	3e-125	GS_7569	2e-125	histone H3 [Entodinium caudatum]	3.98012e-49	histone H3 [Entodinium caudatum]	6.9e-49
GC_7004	3e-142	GS_7100	2e-142	histone H3 [Tetrahymena thermophila]	9.70489e-62	histone H3 [Tetrahymena thermophila]	9.8e-38
GC_15034	5e-49	GS_16940	3e-49	histone H3.2 [Culex quinquefasciatus]	2.79954e-61	histone H3 [Laccaria bicolor S238N-H82]	3e-37
GC_13458	8e-66	GS_18498	6e-66	histone H3-2 [Trichomonas vaginalis]	1.98635e-13	histone h3, putative [Acanthamoeba castellanii str. Neff]	4.5e-18
GC_4524	0	GS_9033	0	Histone ubiquitination protein [Chondrus crispus]	0	Histone ubiquitination protein [Chondrus crispus]	0
GC_5279	1e-140	GS_16976	7e-141	histone variant H3.6 [Stylonychia lemnae]	8.11545e-82	Histone H3 [Plasmodium knowlesi strain H]	6.5e-56
GC_13327	7e-102	GS_13005	5e-102	histone-fold-containing protein [Nannochloropsis gaditana]	7.13529e-24	histone H2A, partial [Plasmodium sp. 1 JS-2013]	6.4e-23
GC_6420	1e-104	GS_17717	7e-105	HMG_TETPYRecName: Full=High mobility group protein; AltName: Full=Non-histone chromosomal protein [Tetrahymena pyriformis]	5.38078e-09	hypothetical protein [Paramecium tetraurelia strain d4-2]	3.6e-07
GC_11200	3e-158	GS_1636	2e-158	homeobox domain containing protein [Acanthamoeba castellanii str. Neff]	3.10701e-11	homeobox domain containing protein [Acanthamoeba castellanii str. Neff]	5.8e-12
GC_2195	0	GS_8693	0	hormone-sensitive lipase [Galdieria sulphuraria]	8.05413e-71	hormone-sensitive lipase [Galdieria sulphuraria]	4.3e-56
GC_7455	0	GS_3680	0	HSR1 protein [Capsaspora owczarzaki ATCC 30864]	3.19929e-101	Guanine nucleotide-binding protein-like 1 [Camponotus floridanus]	2.1e-105
GC_12459	2e-100	GS_15264	3e-100	hypothetical protein (chloroplast) [Strombomonas acuminata]	4.56983e-11	hypothetical protein WCM_04769, partial [Escherichia coli KTE10]	1.5e-13
GC_13686	0	GS_8994	0	hypothetical protein (mitochondrion) [Vicia faba]	4.73886e-23	hypothetical protein (mitochondrion) [Vicia faba]	2.1e-25
GC_5373	3e-173	GS_4102	3e-173	hypothetical protein [[Eubacterium] dolichum]	5.32423e-12	MULTISPECIES: hypothetical protein [unclassified Cloacimonetes]	7.5e-17
GC_10652	4e-84	GS_13001	3e-84	hypothetical protein [Acholeplasma axanthum]	5.62384e-14	hypothetical protein [Campylobacter jejuni]	3.5e-08
GC_5278	3e-163	GS_6914	2e-163	hypothetical protein [Alteromonas sp. SN2]	1.87957e-09	MULTISPECIES: hypothetical protein [Alteromonas]	1.2e-12
GC_6815	6e-130	GS_16502	2e-130	hypothetical protein [Anaerovibrio lipolyticus]	9.1087e-07	hypothetical protein BATDEDRAFT_26491 [Batrachochytrium dendrobatidis JAM81]	6.9e-09
GC_12756	3e-122	GS_17891	1e-122	hypothetical protein [Bdellovibrio exovorus]	4.57076e-63	hypothetical protein [Bdellovibrio exovorus]	6.1e-31
GC_8581	1e-118	GS_6662	3e-118	hypothetical protein [Borrelia burgdorferi]	2.28238e-07	hypothetical protein DJ90_6657 [Paenibacillus macerans]	9.5e-15
GC_2564	0	GS_7143	0	hypothetical protein [Burkholderia multivorans]	1.34552e-27	IS1 transposase InsAB, partial [Escherichia coli ONT:H33 str. C48/93]	1e-26
GC_592	2e-37	GS_9108	2e-38	hypothetical protein [Candidatus Amoebophilus asiaticus]	1.29193e-51	0	0
GC_2442	0	GS_1832	0	hypothetical protein [Carnobacterium pleistocenium]	1.45565e-20	hypothetical protein [Carnobacterium pleistocenium]	2.8e-19
GC_7880	0	GS_8906	0	hypothetical protein [Collinsella aerofaciens]	2.78608e-46	BnaC09g29270D [Brassica napus]	1.8e-46
GC_15677	2e-124	GS_16324	8e-125	hypothetical protein [Collinsella tanakaei]	6.70834e-11	0	0
GC_13111	9e-125	GS_6869	2e-124	hypothetical protein [Corynebacterium pseudogenitalium]	3.60943e-10	hypothetical protein [Acholeplasma axanthum]	1.7e-10
GC_5788	0	GS_961	0	hypothetical protein [Cyanothece sp. CCY0110]	5.34488e-18	putative aminoglycoside phosphotransferase [Rivularia sp. PCC 7116]	3.7e-17
GC_1011	1e-35	GS_4006	3e-35	hypothetical protein [Desulfobulbus japonicus]	3.12537e-47	unnamed protein product [Chondrus crispus]	4.7e-113
GC_3793	4e-170	GS_3566	3e-170	hypothetical protein [Dyadobacter tibetensis]	1.34074e-11	0	0
GC_13730	2e-135	GS_19760	7e-136	hypothetical protein [Eimeria tenella]	2.19533e-74	Rpl7A, partial [Jakoba libera]	3.8e-32
GC_2003	0	GS_7920	0	hypothetical protein [Entamoeba dispar SAW760]	2.20826e-43	hypothetical protein EIN_408930 [Entamoeba invadens IP1]	9.8e-09
GC_363	0	GS_2237	0	hypothetical protein [Erythrobacter litoralis]	8.8496e-36	FAD-binding monooxygenase [Mastigocoleus testarum]	3.9e-33
GC_9638	0	GS_9917	0	hypothetical protein [Flammeovirga yaeyamensis]	7.77192e-10	putative uncharacterized protein [Azospirillum sp. CAG:260]	5.6e-15
GC_411	3e-71	GS_3488	7e-71	hypothetical protein [Gracilimonas tropica]	5.04847e-11	unnamed protein product [Chondrus crispus]	6.4e-95
GC_2830	0	GS_260	0	hypothetical protein [Halothece sp. PCC 7418]	1.57011e-34	hypothetical protein [Halothece sp. PCC 7418]	2.4e-26
GC_10880	1e-123	GS_4082	1e-123	hypothetical protein [Helicobacter felis]	2.26842e-35	hypothetical protein [Helicobacter felis]	1e-37
GC_2147	1e-79	GS_5269	5e-80	hypothetical protein [Homo sapiens]	1.02381e-09	PREDICTED: gastrula zinc finger protein XlCGF49.1-like [Poecilia reticulata]	1.9e-09
GC_10980	0	GS_12114	0	hypothetical protein [Lactobacillus casei]	1.69135e-19	0	0
GC_14620	7e-134	GS_17094	3e-134	hypothetical protein [Lechevalieria aerocolonigenes]	3.28527e-08	0	0
GC_1852	0	GS_9073	0	hypothetical protein [Leptolyngbya sp. PCC 6406]	1.55755e-35	dihydropteroate synthase [Galdieria sulphuraria]	8.5e-64
GC_6078	0	GS_1068	0	hypothetical protein [Leptolyngbya sp. PCC 6406]	5.28211e-28	hypothetical protein PHAVU_007G136000g [Phaseolus vulgaris]	2.9e-84
GC_8638	1e-44	GS_17018	1e-44	hypothetical protein [Leptotrichia hofstadii]	1.95571e-11	Putative uncharacterized protein [Paenibacillus sp. P22]	4.1e-10
GC_9433	0	GS_6401	0	hypothetical protein [Lyngbya sp. PCC 8106]	6.37241e-19	hypothetical protein [Lyngbya sp. PCC 8106]	5.6e-39
GC_10033	1e-143	GS_11437	2e-143	hypothetical protein [Magnetospirillum gryphiswaldense]	1.10632e-13	hypothetical protein [Magnetospirillum gryphiswaldense]	5.2e-27
GC_2566	0	GS_13410	0	hypothetical protein [Magnetospirillum gryphiswaldense]	3.04788e-48	hypothetical protein [Magnetospirillum gryphiswaldense]	6.3e-49
GC_6009	0	GS_4078	0	hypothetical protein [Magnetospirillum gryphiswaldense]	1.00262e-44	hypothetical protein [Magnetospirillum gryphiswaldense]	2.6e-44
GC_8012	4e-156	GS_1148	1e-156	hypothetical protein [Mastigocoleus testarum]	4.26622e-69	hypothetical protein [Mastigocoleus testarum]	4.2e-64
GC_10960	2e-116	GS_3608	8e-116	hypothetical protein [Monosiga brevicollis MX1]	9.85118e-37	hypothetical protein [Monosiga brevicollis MX1]	0
GC_5132	0	GS_19485	0	hypothetical protein [Monosiga brevicollis MX1]	2.38413e-66	cathepsin L2 [Lubomirskia baicalensis]	1.4e-39
GC_6212	5e-155	GS_7124	3e-155	hypothetical protein [Monosiga brevicollis MX1]	6.58648e-56	hypothetical protein [Monosiga brevicollis MX1]	2.7e-24
GC_6347	6e-149	GS_16110	3e-149	hypothetical protein [Monosiga brevicollis MX1]	9.80365e-36	hypothetical protein [Monosiga brevicollis MX1]	1.5e-30
GC_1258	0	GS_131	0	hypothetical protein [Moorea producens]	1.04177e-13	hypothetical protein [Psychromonas aquimarina]	1.4e-48
GC_593	3e-104	GS_5334	1e-104	hypothetical protein [Nonomuraea coxensis]	6.75381e-52	predicted protein, partial [Micromonas sp. RCC299]	3.3e-54
GC_8525	3e-105	GS_17455	2e-105	hypothetical protein [Oribacterium sp. oral taxon 078]	1.58093e-15	hypothetical protein M091_0855 [Parabacteroides distasonis str. 3776 D15 i]	1.8e-16
GC_3592	0	GS_14972	0	hypothetical protein [Oscillatoria sp. PCC 10802]	4.41574e-79	pyridoxal phosphate-dependent decarboxylase family protein [Polysphondylium pallidum PN500]	9.4e-20
GC_10703	1e-113	GS_16462	1e-113	hypothetical protein [Paramecium tetraurelia strain d4-2]	1.75411e-27	hypothetical protein [Paramecium tetraurelia strain d4-2]	1.3e-35
GC_10719	1e-78	GS_13094	9e-79	hypothetical protein [Paramecium tetraurelia strain d4-2]	4.91788e-19	hypothetical protein [Paramecium tetraurelia strain d4-2]	3.6e-15
GC_10725	8e-80	GS_11761	1e-79	hypothetical protein [Paramecium tetraurelia strain d4-2]	1.35763e-17	40s ribosomal protein s6 [Stylonychia lemnae]	3.7e-34
GC_10729	9e-91	GS_11254	8e-91	hypothetical protein [Paramecium tetraurelia strain d4-2]	3.53241e-11	hypothetical protein [Paramecium tetraurelia strain d4-2]	3.8e-19
GC_11078	3e-60	GS_10618	7e-61	hypothetical protein [Paramecium tetraurelia strain d4-2]	3.4672e-66	40s ribosomal protein s3ae-a (s1-a) [Cryptococcus gattii WM276]	3.2e-13
GC_12158	8e-73	GS_10252	5e-73	hypothetical protein [Paramecium tetraurelia strain d4-2]	6.37124e-40	hypothetical protein [Paramecium tetraurelia strain d4-2]	8.3e-32
GC_12164	5e-60	GS_12889	2e-60	hypothetical protein [Paramecium tetraurelia strain d4-2]	3.88046e-45	hypothetical protein [Paramecium tetraurelia strain d4-2]	8.6e-20
GC_12252	6e-61	GS_10088	2e-61	hypothetical protein [Paramecium tetraurelia strain d4-2]	7.79511e-68	Ribosomal protein L7Ae conserved site [Ostreococcus tauri]	1.5e-33
GC_12370	2e-108	GS_19351	9e-109	hypothetical protein [Paramecium tetraurelia strain d4-2]	3.5735e-25	hypothetical protein PLEOSDRAFT_1053014 [Pleurotus ostreatus PC15]	6.6e-18
GC_12574	6e-98	GS_7244	4e-98	hypothetical protein [Paramecium tetraurelia strain d4-2]	2.37052e-11	cathepsin l [Nephrops norvegicus]	1.1e-08
GC_12770	1e-107	GS_16624	6e-107	hypothetical protein [Paramecium tetraurelia strain d4-2]	7.28223e-29	hypothetical protein [Paramecium tetraurelia strain d4-2]	1.3e-123
GC_13428	2e-157	GS_16420	2e-157	hypothetical protein [Paramecium tetraurelia strain d4-2]	7.10329e-14	hypothetical protein [Paramecium tetraurelia strain d4-2]	6.1e-14
GC_13483	4e-113	GS_18587	6e-113	hypothetical protein [Paramecium tetraurelia strain d4-2]	2.3913e-10	unnamed protein product [Kuraishia capsulata CBS 1993]	2.4e-15
GC_1367	0	GS_14956	0	hypothetical protein [Paramecium tetraurelia strain d4-2]	8.96332e-177	hypothetical protein [Paramecium tetraurelia strain d4-2]	1.3e-140
GC_13697	6e-80	GS_15816	2e-80	hypothetical protein [Paramecium tetraurelia strain d4-2]	5.0127e-50	inorganic h+ pyrophosphatase, putative [Ichthyophthirius multifiliis]	1.7e-23
GC_13708	4e-120	GS_18116	6e-121	hypothetical protein [Paramecium tetraurelia strain d4-2]	8.22552e-107	hypothetical protein [Paramecium tetraurelia strain d4-2]	8.7e-16
GC_13710	6e-158	GS_18299	1e-158	hypothetical protein [Paramecium tetraurelia strain d4-2]	1.52967e-152	hypothetical protein IMG5_006010 [Ichthyophthirius multifiliis]	2.4e-36
GC_13797	1e-121	GS_16916	5e-122	hypothetical protein [Paramecium tetraurelia strain d4-2]	2.78495e-56	hypothetical protein [Paramecium tetraurelia strain d4-2]	4.4e-25
GC_13810	7e-118	GS_17353	2e-118	hypothetical protein [Paramecium tetraurelia strain d4-2]	0	succinyl-CoA synthetase, beta subunit family protein [Tetrahymena thermophila]	6.2e-77
GC_13820	6e-99	GS_17783	3e-99	hypothetical protein [Paramecium tetraurelia strain d4-2]	3.71767e-30	Carbonic anhydrase/acetlytransferase [Paramecium tetraurelia strain d4-2]	1.3e-12
GC_13829	5e-104	GS_19751	3e-104	hypothetical protein [Paramecium tetraurelia strain d4-2]	1.1261e-14	ribosomal protein, putative, partial [Ichthyophthirius multifiliis]	7.4e-06
GC_13831	2e-109	GS_15313	9e-110	hypothetical protein [Paramecium tetraurelia strain d4-2]	2.54371e-11	hypothetical protein [Paramecium tetraurelia strain d4-2]	6.2e-06
GC_13844	1e-127	GS_18484	4e-128	hypothetical protein [Paramecium tetraurelia strain d4-2]	1.23081e-121	hypothetical protein Y032_0029g1886 [Ancylostoma ceylanicum]	6.3e-38
GC_13846	1e-127	GS_17755	4e-128	hypothetical protein [Paramecium tetraurelia strain d4-2]	9.72859e-96	succinate dehydrogenase, putative [Ichthyophthirius multifiliis]	6.6e-40
GC_13849	4e-31	GS_19167	2e-31	hypothetical protein [Paramecium tetraurelia strain d4-2]	2.55165e-34	predicted protein [Hordeum vulgare subsp. vulgare]	1.2e-09
GC_13850	1e-108	GS_16141	3e-109	hypothetical protein [Paramecium tetraurelia strain d4-2]	2.95238e-24	hypothetical protein IMG5_126860 [Ichthyophthirius multifiliis]	6.9e-09
GC_13853	2e-120	GS_19505	6e-121	hypothetical protein [Paramecium tetraurelia strain d4-2]	2.34445e-92	hypothetical protein [Paramecium tetraurelia strain d4-2]	1.7e-33
GC_13862	4e-96	GS_11291	2e-96	hypothetical protein [Paramecium tetraurelia strain d4-2]	3.57839e-70	hypothetical protein [Paramecium tetraurelia strain d4-2]	1.6e-34
GC_13876	0	GS_15308	0	hypothetical protein [Paramecium tetraurelia strain d4-2]	5.9567e-119	hypothetical protein [Paramecium tetraurelia strain d4-2]	7.2e-24
GC_13890	6e-147	GS_15564	2e-147	hypothetical protein [Paramecium tetraurelia strain d4-2]	1.6521e-119	Mitochondrial carrier protein [Tetrahymena thermophila]	2.9e-30
GC_13928	5e-118	GS_18850	1e-118	hypothetical protein [Paramecium tetraurelia strain d4-2]	2.0189e-87	hypothetical protein DAPPUDRAFT_70056 [Daphnia pulex]	7.7e-14
GC_13950	0	GS_14916	0	hypothetical protein [Paramecium tetraurelia strain d4-2]	6.00026e-106	hypothetical protein [Paramecium tetraurelia strain d4-2]	4.4e-33
GC_14264	1e-64	GS_19090	9e-65	hypothetical protein [Paramecium tetraurelia strain d4-2]	8.78364e-09	hypothetical protein E5Q_01150 [Mixia osmundae IAM 14324]	9.4e-08
GC_14277	7e-143	GS_6956	4e-143	hypothetical protein [Paramecium tetraurelia strain d4-2]	1.99456e-47	hypothetical protein TTHERM_000729209 [Tetrahymena thermophila SB210]	2.8e-35
GC_14285	6e-103	GS_18977	3e-103	hypothetical protein [Paramecium tetraurelia strain d4-2]	1.99037e-32	ornithine transaminase [Volvox carteri f. nagariensis]	1.5e-20
GC_14305	3e-103	GS_19681	9e-104	hypothetical protein [Paramecium tetraurelia strain d4-2]	4.14181e-42	hypothetical protein [Paramecium tetraurelia strain d4-2]	1e-29
GC_14346	2e-50	GS_12864	6e-51	hypothetical protein [Paramecium tetraurelia strain d4-2]	1.56388e-91	hypothetical protein [Paramecium tetraurelia strain d4-2]	4e-22
GC_14411	9e-144	GS_15919	3e-144	hypothetical protein [Paramecium tetraurelia strain d4-2]	5.38471e-64	hypothetical protein [Paramecium tetraurelia strain d4-2]	5.6e-19
GC_14452	3e-38	GS_18302	1e-38	hypothetical protein [Paramecium tetraurelia strain d4-2]	1.08884e-41	hypothetical protein [Paramecium tetraurelia strain d4-2]	9e-11
GC_14459	2e-52	GS_19459	1e-52	hypothetical protein [Paramecium tetraurelia strain d4-2]	7.54987e-11	0	0
GC_14741	2e-112	GS_19389	1e-112	hypothetical protein [Paramecium tetraurelia strain d4-2]	1.64649e-54	hypothetical protein [Paramecium tetraurelia strain d4-2]	3.8e-40
GC_14763	1e-119	GS_15241	8e-120	hypothetical protein [Paramecium tetraurelia strain d4-2]	1.40302e-35	hypothetical protein [Paramecium tetraurelia strain d4-2]	5.1e-19
GC_14790	2e-47	GS_19596	2e-47	hypothetical protein [Paramecium tetraurelia strain d4-2]	3.28865e-13	hypothetical protein [Paramecium tetraurelia strain d4-2]	1.1e-08
GC_14887	2e-148	GS_15459	1e-148	hypothetical protein [Paramecium tetraurelia strain d4-2]	3.44302e-33	hypothetical protein [Paramecium tetraurelia strain d4-2]	4e-21
GC_15035	5e-99	GS_17127	2e-99	hypothetical protein [Paramecium tetraurelia strain d4-2]	3.01846e-18	0	0
GC_15052	2e-102	GS_12943	1e-102	hypothetical protein [Paramecium tetraurelia strain d4-2]	5.71071e-39	hypothetical protein [Paramecium tetraurelia strain d4-2]	3.5e-29
GC_15088	1e-110	GS_18101	6e-111	hypothetical protein [Paramecium tetraurelia strain d4-2]	1.29401e-33	vacuolar ATP synthase [Tetrahymena thermophila]	9.1e-18
GC_15101	2e-96	GS_17364	2e-96	hypothetical protein [Paramecium tetraurelia strain d4-2]	2.32961e-24	hypothetical protein [Paramecium tetraurelia strain d4-2]	9.2e-22
GC_15126	6e-57	GS_17980	4e-57	hypothetical protein [Paramecium tetraurelia strain d4-2]	2.14862e-34	ribosomal protein S8 containing protein [Tetrahymena thermophila]	1.4e-34
GC_15238	1e-135	GS_18095	1e-135	hypothetical protein [Paramecium tetraurelia strain d4-2]	2.43352e-30	hypothetical protein [Paramecium tetraurelia strain d4-2]	4.2e-30
GC_15252	2e-122	GS_15918	2e-122	hypothetical protein [Paramecium tetraurelia strain d4-2]	1.30376e-16	hypothetical protein [Paramecium tetraurelia strain d4-2]	1.7e-39
GC_15267	1e-93	GS_16544	1e-93	hypothetical protein [Paramecium tetraurelia strain d4-2]	3.25729e-15	hypothetical protein [Paramecium tetraurelia strain d4-2]	2.3e-28
GC_15314	1e-119	GS_17851	8e-120	hypothetical protein [Paramecium tetraurelia strain d4-2]	4.76713e-30	hypothetical protein [Paramecium tetraurelia strain d4-2]	2.1e-16
GC_15473	3e-69	GS_17005	4e-69	hypothetical protein [Paramecium tetraurelia strain d4-2]	3.87609e-21	hypothetical protein [Paramecium tetraurelia strain d4-2]	1.6e-45
GC_15549	2e-61	GS_18778	2e-61	hypothetical protein [Paramecium tetraurelia strain d4-2]	1.33552e-22	SPRY domain containing protein [Tetrahymena thermophila]	1.5e-22
GC_15663	5e-149	GS_16479	1e-149	hypothetical protein [Paramecium tetraurelia strain d4-2]	0	hypothetical protein [Paramecium tetraurelia strain d4-2]	1.1e-54
GC_15683	7e-158	GS_19131	6e-158	hypothetical protein [Paramecium tetraurelia strain d4-2]	2.37682e-23	hypothetical protein [Paramecium tetraurelia strain d4-2]	2.8e-10
GC_15685	5e-130	GS_18743	2e-130	hypothetical protein [Paramecium tetraurelia strain d4-2]	2.93381e-15	0	0
GC_15716	0	GS_20079	0	hypothetical protein [Paramecium tetraurelia strain d4-2]	1.21085e-173	hypothetical protein [Paramecium tetraurelia strain d4-2]	0
GC_15746	1e-150	GS_7515	8e-151	hypothetical protein [Paramecium tetraurelia strain d4-2]	1.42593e-22	hypothetical protein [Paramecium tetraurelia strain d4-2]	3.9e-14
GC_15748	1e-89	GS_16780	8e-90	hypothetical protein [Paramecium tetraurelia strain d4-2]	2.20378e-60	hypothetical protein [Paramecium tetraurelia strain d4-2]	2.2e-43
GC_15753	6e-134	GS_19810	3e-134	hypothetical protein [Paramecium tetraurelia strain d4-2]	9.97442e-38	hypothetical protein [Paramecium tetraurelia strain d4-2]	3.8e-13
GC_15827	7e-135	GS_15698	2e-135	hypothetical protein [Paramecium tetraurelia strain d4-2]	2.22821e-28	ran binding protein 1, putative [Ichthyophthirius multifiliis]	6.6e-13
GC_1816	0	GS_6159	0	hypothetical protein [Paramecium tetraurelia strain d4-2]	4.5809e-172	ribosomal protein, putative [Ichthyophthirius multifiliis]	3e-100
GC_2295	0	GS_7002	0	hypothetical protein [Paramecium tetraurelia strain d4-2]	1.55385e-123	hypothetical protein [Paramecium tetraurelia strain d4-2]	1.2e-123
GC_2533	0	GS_7297	0	hypothetical protein [Paramecium tetraurelia strain d4-2]	1.05668e-57	hypothetical protein [Paramecium tetraurelia strain d4-2]	2e-36
GC_2624	0	GS_16485	0	hypothetical protein [Paramecium tetraurelia strain d4-2]	2.32145e-166	hypothetical protein [Paramecium tetraurelia strain d4-2]	1.8e-16
GC_2752	0	GS_15059	0	hypothetical protein [Paramecium tetraurelia strain d4-2]	1.06133e-110	hypothetical protein [Monosiga brevicollis MX1]	5.3e-76
GC_2850	0	GS_19773	0	hypothetical protein [Paramecium tetraurelia strain d4-2]	0	rab gdp dissociation inhibitor, putative [Ichthyophthirius multifiliis]	5e-100
GC_2935	0	GS_19933	0	hypothetical protein [Paramecium tetraurelia strain d4-2]	0	hypothetical protein [Paramecium tetraurelia strain d4-2]	3e-180
GC_3075	0	GS_14528	0	hypothetical protein [Paramecium tetraurelia strain d4-2]	2.33531e-72	hypothetical protein IMG5_197540 [Ichthyophthirius multifiliis]	1.9e-37
GC_3291	0	GS_8145	0	hypothetical protein [Paramecium tetraurelia strain d4-2]	2.14884e-19	ribosomal protein, putative [Ichthyophthirius multifiliis]	4.5e-18
GC_3528	5e-148	GS_15186	1e-148	hypothetical protein [Paramecium tetraurelia strain d4-2]	8.0469e-29	Protein gar2 [Wallemia ichthyophaga EXF-994]	9.9e-16
GC_3807	0	GS_7537	0	hypothetical protein [Paramecium tetraurelia strain d4-2]	6.30746e-68	hypothetical protein [Paramecium tetraurelia strain d4-2]	5.5e-68
GC_3890	8e-91	GS_19520	1e-91	hypothetical protein [Paramecium tetraurelia strain d4-2]	3.03482e-20	0	0
GC_432	0	GS_16580	0	hypothetical protein [Paramecium tetraurelia strain d4-2]	2.40216e-44	hypothetical protein [Paramecium tetraurelia strain d4-2]	5e-39
GC_433	0	GS_7894	0	hypothetical protein [Paramecium tetraurelia strain d4-2]	5.3523e-44	hypothetical protein [Paramecium tetraurelia strain d4-2]	1.6e-31
GC_4467	0	GS_14673	0	hypothetical protein [Paramecium tetraurelia strain d4-2]	0	hypothetical protein [Paramecium tetraurelia strain d4-2]	1.4e-148
GC_5131	0	GS_17182	0	hypothetical protein [Paramecium tetraurelia strain d4-2]	1.46301e-56	hypothetical protein [Paramecium tetraurelia strain d4-2]	4.5e-54
GC_5152	2e-168	GS_8137	1e-168	hypothetical protein [Paramecium tetraurelia strain d4-2]	9.60681e-25	hypothetical protein [Paramecium tetraurelia strain d4-2]	1.9e-27
GC_5155	0	GS_8080	0	hypothetical protein [Paramecium tetraurelia strain d4-2]	1.51838e-25	hypothetical protein [Paramecium tetraurelia strain d4-2]	1.2e-25
GC_5193	0	GS_7423	0	hypothetical protein [Paramecium tetraurelia strain d4-2]	8.14528e-42	hypothetical protein [Paramecium tetraurelia strain d4-2]	3e-41
GC_5222	0	GS_19197	0	hypothetical protein [Paramecium tetraurelia strain d4-2]	3.53567e-42	hypothetical protein [Paramecium tetraurelia strain d4-2]	2.7e-42
GC_5247	0	GS_6989	0	hypothetical protein [Paramecium tetraurelia strain d4-2]	5.6585e-46	hypothetical protein [Paramecium tetraurelia strain d4-2]	6.5e-39
GC_5307	0	GS_18445	0	hypothetical protein [Paramecium tetraurelia strain d4-2]	1.35873e-150	hypothetical protein [Paramecium tetraurelia strain d4-2]	2.2e-80
GC_5433	2e-108	GS_17077	1e-108	hypothetical protein [Paramecium tetraurelia strain d4-2]	4.95747e-07	hypothetical protein [Paramecium tetraurelia strain d4-2]	3.9e-16
GC_5443	0	GS_14536	0	hypothetical protein [Paramecium tetraurelia strain d4-2]	1.73783e-143	hypothetical protein [Paramecium tetraurelia strain d4-2]	4.8e-148
GC_5481	0	GS_7935	0	hypothetical protein [Paramecium tetraurelia strain d4-2]	3.2147e-31	hypothetical protein [Paramecium tetraurelia strain d4-2]	1.2e-30
GC_5482	0	GS_16648	0	hypothetical protein [Paramecium tetraurelia strain d4-2]	4.94323e-94	hypothetical protein [Paramecium tetraurelia strain d4-2]	7.1e-31
GC_5490	4e-139	GS_18202	9e-140	hypothetical protein [Paramecium tetraurelia strain d4-2]	2.66871e-67	cathepsin L [Riptortus pedestris]	2.9e-18
GC_5503	5e-175	GS_17066	3e-175	hypothetical protein [Paramecium tetraurelia strain d4-2]	8.25365e-31	predicted protein [Phaeodactylum tricornutum CCAP 1055/1]	7.7e-25
GC_5530	5e-171	GS_7247	3e-171	hypothetical protein [Paramecium tetraurelia strain d4-2]	1.07553e-93	hypothetical protein [Paramecium tetraurelia strain d4-2]	3e-32
GC_5533	3e-176	GS_8286	2e-176	hypothetical protein [Paramecium tetraurelia strain d4-2]	1.84842e-67	hypothetical protein [Paramecium tetraurelia strain d4-2]	2.9e-59
GC_5539	2e-139	GS_16653	9e-140	hypothetical protein [Paramecium tetraurelia strain d4-2]	3.07176e-44	hypothetical protein [Paramecium tetraurelia strain d4-2]	1.3e-21
GC_5563	4e-140	GS_15412	4e-140	hypothetical protein [Paramecium tetraurelia strain d4-2]	5.262e-12	hypothetical protein [Paramecium tetraurelia strain d4-2]	1.4e-34
GC_5591	0	GS_8026	0	hypothetical protein [Paramecium tetraurelia strain d4-2]	4.16888e-172	hypothetical protein [Paramecium tetraurelia strain d4-2]	4.9e-65
GC_5593	1e-132	GS_7380	5e-133	hypothetical protein [Paramecium tetraurelia strain d4-2]	3.05821e-60	RL5_TETTSRecName: Full=60S ribosomal protein L5 [Tetrahymena thermophila SB210]	1.5e-18
GC_5595	0	GS_17666	0	hypothetical protein [Paramecium tetraurelia strain d4-2]	1.32045e-11	hypothetical protein [Paramecium tetraurelia strain d4-2]	1.1e-09
GC_5602	5e-165	GS_6605	5e-165	hypothetical protein [Paramecium tetraurelia strain d4-2]	1.65235e-15	hypothetical protein [Paramecium tetraurelia strain d4-2]	3e-36
GC_5619	0	GS_7858	0	hypothetical protein [Paramecium tetraurelia strain d4-2]	1.6232e-11	hypothetical protein [Paramecium tetraurelia strain d4-2]	1.8e-11
GC_5635	0	GS_7304	0	hypothetical protein [Paramecium tetraurelia strain d4-2]	7.82715e-21	hypothetical protein [Paramecium tetraurelia strain d4-2]	9.4e-21
GC_5654	0	GS_19695	0	hypothetical protein [Paramecium tetraurelia strain d4-2]	1.48241e-59	hypothetical protein [Paramecium tetraurelia strain d4-2]	8.2e-55
GC_5664	0	GS_8470	0	hypothetical protein [Paramecium tetraurelia strain d4-2]	3.70621e-19	hypothetical protein [Paramecium tetraurelia strain d4-2]	2.4e-19
GC_5708	0	GS_17176	0	hypothetical protein [Paramecium tetraurelia strain d4-2]	7.61841e-142	Mitochondrial carrier protein [Tetrahymena thermophila]	1.5e-42
GC_5712	0	GS_20045	0	hypothetical protein [Paramecium tetraurelia strain d4-2]	2.46447e-54	hypothetical protein [Paramecium tetraurelia strain d4-2]	7.6e-53
GC_5720	0	GS_15001	0	hypothetical protein [Paramecium tetraurelia strain d4-2]	1.87485e-20	hypothetical protein [Paramecium tetraurelia strain d4-2]	2.3e-20
GC_5733	0	GS_16975	0	hypothetical protein [Paramecium tetraurelia strain d4-2]	6.53985e-37	hypothetical protein [Paramecium tetraurelia strain d4-2]	1.5e-18
GC_5823	6e-172	GS_7080	2e-172	hypothetical protein [Paramecium tetraurelia strain d4-2]	1.51177e-100	PREDICTED: cathepsin B-like, partial [Sorex araneus]	6.4e-07
GC_5872	0	GS_3460	0	hypothetical protein [Paramecium tetraurelia strain d4-2]	5.13339e-70	hypothetical protein [Paramecium tetraurelia strain d4-2]	1.3e-73
GC_5913	0	GS_18330	0	hypothetical protein [Paramecium tetraurelia strain d4-2]	7.16616e-44	hypothetical protein TTHERM_00853120 [Tetrahymena thermophila]	1.1e-12
GC_6025	4e-167	GS_15310	2e-167	hypothetical protein [Paramecium tetraurelia strain d4-2]	1.40096e-15	hypothetical protein [Paramecium tetraurelia strain d4-2]	1e-14
GC_6037	7e-132	GS_6938	5e-132	hypothetical protein [Paramecium tetraurelia strain d4-2]	2.93582e-06	hypothetical protein [Paramecium tetraurelia strain d4-2]	1e-06
GC_6041	0	GS_14870	0	hypothetical protein [Paramecium tetraurelia strain d4-2]	5.55633e-45	hypothetical protein [Paramecium tetraurelia strain d4-2]	2.9e-41
GC_6167	6e-145	GS_16755	3e-145	hypothetical protein [Paramecium tetraurelia strain d4-2]	4.16297e-37	hypothetical protein [Paramecium tetraurelia strain d4-2]	1e-17
GC_6259	3e-118	GS_18753	1e-118	hypothetical protein [Paramecium tetraurelia strain d4-2]	4.1192e-46	hypothetical protein [Paramecium tetraurelia strain d4-2]	1.4e-20
GC_6276	4e-113	GS_15336	1e-113	hypothetical protein [Paramecium tetraurelia strain d4-2]	4.11052e-45	0	0
GC_6316	9e-122	GS_19087	8e-122	hypothetical protein [Paramecium tetraurelia strain d4-2]	9.19765e-15	hypothetical protein [Paramecium tetraurelia strain d4-2]	2.1e-29
GC_6321	2e-153	GS_17991	1e-153	hypothetical protein [Paramecium tetraurelia strain d4-2]	5.84907e-33	hypothetical protein [Paramecium tetraurelia strain d4-2]	9.2e-23
GC_6421	3e-57	GS_15790	2e-57	hypothetical protein [Paramecium tetraurelia strain d4-2]	6.8913e-44	hypothetical protein [Paramecium tetraurelia strain d4-2]	4.4e-52
GC_6466	0	GS_16724	0	hypothetical protein [Paramecium tetraurelia strain d4-2]	4.71268e-155	cytochrome protein c1 [Tetrahymena thermophila SB210]	2.8e-80
GC_6477	3e-126	GS_16045	2e-126	hypothetical protein [Paramecium tetraurelia strain d4-2]	8.18279e-54	hypothetical protein IMG5_157030 [Ichthyophthirius multifiliis]	1.2e-40
GC_6524	6e-107	GS_16801	1e-107	hypothetical protein [Paramecium tetraurelia strain d4-2]	8.12504e-43	hypothetical protein TTHERM_01528510 [Tetrahymena thermophila]	9.3e-12
GC_6639	0	GS_7059	0	hypothetical protein [Paramecium tetraurelia strain d4-2]	1.87725e-28	hypothetical protein [Paramecium tetraurelia strain d4-2]	7.4e-27
GC_6645	6e-142	GS_8481	6e-142	hypothetical protein [Paramecium tetraurelia strain d4-2]	7.27096e-30	hypothetical protein [Paramecium tetraurelia strain d4-2]	2e-33
GC_6718	4e-165	GS_7391	3e-165	hypothetical protein [Paramecium tetraurelia strain d4-2]	2.88909e-33	hypothetical protein [Paramecium tetraurelia strain d4-2]	1.2e-21
GC_6737	3e-123	GS_16247	2e-123	hypothetical protein [Paramecium tetraurelia strain d4-2]	2.81891e-24	0	0
GC_6820	2e-119	GS_18296	1e-119	hypothetical protein [Paramecium tetraurelia strain d4-2]	1.62774e-65	ribosomal protein L4/L1 family protein [Tetrahymena thermophila]	1.2e-31
GC_6842	0	GS_14545	0	hypothetical protein [Paramecium tetraurelia strain d4-2]	1.5247e-42	hypothetical protein [Paramecium tetraurelia strain d4-2]	1.4e-57
GC_6863	0	GS_8288	0	hypothetical protein [Paramecium tetraurelia strain d4-2]	3.4959e-38	hypothetical protein [Paramecium tetraurelia strain d4-2]	7.8e-21
GC_6990	0	GS_8492	0	hypothetical protein [Paramecium tetraurelia strain d4-2]	6.30264e-37	hypothetical protein [Paramecium tetraurelia strain d4-2]	1.8e-35
GC_7028	4e-130	GS_12094	2e-130	hypothetical protein [Paramecium tetraurelia strain d4-2]	1.67747e-65	hypothetical protein [Paramecium tetraurelia strain d4-2]	7.1e-53
GC_7034	0	GS_16363	0	hypothetical protein [Paramecium tetraurelia strain d4-2]	2.93512e-55	hypothetical protein [Paramecium tetraurelia strain d4-2]	5.9e-47
GC_7049	0	GS_15653	0	hypothetical protein [Paramecium tetraurelia strain d4-2]	1.32193e-16	hypothetical protein [Paramecium tetraurelia strain d4-2]	1e-16
GC_7129	2e-125	GS_16943	7e-126	hypothetical protein [Paramecium tetraurelia strain d4-2]	1.86967e-75	hypothetical protein CAPTEDRAFT_149854 [Capitella teleta]	6.8e-23
GC_7190	7e-109	GS_17239	3e-109	hypothetical protein [Paramecium tetraurelia strain d4-2]	7.8501e-19	0	0
GC_7212	2e-139	GS_7519	1e-139	hypothetical protein [Paramecium tetraurelia strain d4-2]	4.30434e-49	hypothetical protein [Paramecium tetraurelia strain d4-2]	1.2e-25
GC_7247	0	GS_7840	0	hypothetical protein [Paramecium tetraurelia strain d4-2]	1.41589e-57	hypothetical protein [Paramecium tetraurelia strain d4-2]	9.3e-52
GC_7308	0	GS_7959	0	hypothetical protein [Paramecium tetraurelia strain d4-2]	3.06252e-25	hypothetical protein [Paramecium tetraurelia strain d4-2]	1.5e-25
GC_7357	4e-180	GS_16906	3e-180	hypothetical protein [Paramecium tetraurelia strain d4-2]	3.18453e-51	hypothetical protein [Paramecium tetraurelia strain d4-2]	2.1e-49
GC_7370	4e-139	GS_6982	4e-139	hypothetical protein [Paramecium tetraurelia strain d4-2]	1.59578e-07	cystatin domain protein [Tetrahymena thermophila SB210]	1.5e-10
GC_7415	3e-148	GS_19089	1e-148	hypothetical protein [Paramecium tetraurelia strain d4-2]	5.43269e-29	0	0
GC_7434	9e-103	GS_10859	4e-103	hypothetical protein [Paramecium tetraurelia strain d4-2]	2.35831e-11	0	0
GC_8796	2e-102	GS_12206	1e-102	hypothetical protein [Paramecium tetraurelia strain d4-2]	4.1373e-10	0	0
GC_9540	1e-124	GS_10830	1e-124	hypothetical protein [Paramecium tetraurelia strain d4-2]	7.45341e-40	hypothetical protein [Paramecium tetraurelia strain d4-2]	2.6e-41
GC_9593	6e-111	GS_17403	6e-111	hypothetical protein [Paramecium tetraurelia strain d4-2]	3.67743e-21	hypothetical protein [Paramecium tetraurelia strain d4-2]	2.1e-24
GC_9720	1e-82	GS_11790	1e-82	hypothetical protein [Paramecium tetraurelia strain d4-2]	9.95813e-10	hypothetical protein [Paramecium tetraurelia strain d4-2]	1.1e-09
GC_2581	0	GS_4087	0	hypothetical protein [Paraprevotella clara]	6.32823e-26	hypothetical protein [Paraprevotella clara]	2.3e-28
GC_11768	7e-76	GS_19538	6e-76	hypothetical protein [Persephonella marina]	2.34032e-13	hypothetical protein U283_02705, partial [Staphylococcus aureus F68118]	8.2e-07
GC_12388	0	GS_20052	0	hypothetical protein [Phaseolus vulgaris]	1.01552e-21	hypothetical protein [Phaseolus vulgaris]	1.1e-16
GC_8432	0	GS_7753	0	hypothetical protein [Phragmatopoma lapidosa]	1.04584e-55	hypothetical protein [Phragmatopoma lapidosa]	1.2e-86
GC_14532	2e-111	GS_15092	2e-111	hypothetical protein [Proteobacteria bacterium JGI 0000113-E04]	3.32994e-21	similar to Vacuolar protein sorting 29 (Vesicle protein sorting 29) [Ectocarpus siliculosus]	1.1e-26
GC_13671	4e-111	GS_18891	2e-111	hypothetical protein [Proteobacteria bacterium JGI 0000113-L05]	9.31166e-07	0	0
GC_1679	0	GS_4580	0	hypothetical protein [Rhodococcus sp. EsD8]	1.29963e-78	unnamed protein product [Chondrus crispus]	1.3e-138
GC_8084	0	GS_1934	0	hypothetical protein [Rickettsia prowazekii]	4.56902e-25	IS1 transposase InsAB, partial [Escherichia coli ONT:H33 str. C48/93]	9.2e-30
GC_1448	0	GS_7640	0	hypothetical protein [Robiginitalea biformata]	7.74645e-118	hypothetical protein [Robiginitalea biformata]	3.9e-127
GC_8707	2e-131	GS_7643	2e-131	hypothetical protein [Salsuginibacillus kocurii]	1.98286e-07	hypothetical protein [Salsuginibacillus kocurii]	3.6e-07
GC_7390	6e-60	GS_16469	2e-60	hypothetical protein [Sorangium cellulosum]	1.24047e-27	0	0
GC_15097	2e-49	GS_15658	1e-49	hypothetical protein [Staphylococcus simulans]	1.56349e-35	malate dehydrogenase (oxaloacetate-decarboxylating) [Lachnospiraceae bacterium 28-4]	9.3e-24
GC_3457	3e-144	GS_8660	1e-143	hypothetical protein [Streptomyces davawensis]	3.52478e-24	Glycosyltransferase, family GT23 [Chondrus crispus]	3.2e-102
GC_4769	3e-157	GS_5700	3e-157	hypothetical protein [Tenacibaculum maritimum]	3.91487e-40	hypothetical protein [Tenacibaculum maritimum]	9.1e-37
GC_9527	2e-147	GS_16209	2e-147	hypothetical protein [uncultured bacterium CSL142]	1.8975e-29	hypothetical protein [uncultured bacterium CSL142]	2.6e-30
GC_10937	5e-138	GS_4075	4e-138	hypothetical protein [uncultured beta proteobacterium HF0130_04F21]	5.94825e-25	hypothetical protein [uncultured beta proteobacterium HF0130_04F21]	6.8e-25
GC_8197	0	GS_9253	0	hypothetical protein [uncultured delta proteobacterium HF0070_15B21]	4.66674e-09	uncharacterized protein [Erysipelotrichaceae bacterium CAG:64]	1.1e-18
GC_8310	0	GS_9659	0	hypothetical protein [uncultured delta proteobacterium HF0130_19C20]	2.75432e-06	hypothetical protein, partial [Prevotella sp. oral taxon 317]	1.3e-22
GC_5208	0	GS_17959	0	hypothetical protein [uncultured delta proteobacterium HF0200_14D13]	3.9394e-14	hypothetical protein [uncultured delta proteobacterium HF0200_14D13]	8.8e-14
GC_2932	0	GS_9107	0	hypothetical protein [uncultured gamma proteobacterium HF0200_34B07]	6.54459e-116	hypothetical protein [uncultured gamma proteobacterium HF0200_34B07]	3e-105
GC_9837	2e-55	GS_16774	2e-55	hypothetical protein [uncultured Marinimicrobia bacterium HF0010_18O13]	5.56256e-10	0	0
GC_470	8e-108	GS_4751	3e-108	hypothetical protein AaeL_AAEL000292 [Aedes aegypti]	1.16823e-11	hypothetical protein AaeL_AAEL000292 [Aedes aegypti]	1.5e-12
GC_6414	1e-104	GS_7582	7e-105	hypothetical protein AaeL_AAEL005451 [Aedes aegypti]	2.06674e-13	unnamed protein product, partial [Oncorhynchus mykiss]	2.8e-11
GC_6021	9e-122	GS_15544	5e-122	hypothetical protein AALP_AA4G133600 [Arabis alpina]	2.1688e-73	PREDICTED: 40S ribosomal protein S14-like [Hydra vulgaris]	7.2e-40
GC_12049	7e-63	GS_10558	4e-63	hypothetical protein AALP_AAs63350U000100, partial [Arabis alpina]	7.47976e-12	chloroplast w6 desaturase [Coccomyxa subellipsoidea C-169]	2.7e-27
GC_4972	2e-114	GS_7386	9e-115	hypothetical protein ACA1_076760 [Acanthamoeba castellanii str. Neff]	1.06381e-39	PREDICTED: protein DD3-3-like [Aplysia californica]	6.7e-24
GC_7985	0	GS_4876	0	hypothetical protein ACA1_076760 [Acanthamoeba castellanii str. Neff]	4.83508e-50	hypothetical protein ACA1_076760 [Acanthamoeba castellanii str. Neff]	2.4e-72
GC_4047	0	GS_318	0	hypothetical protein ACRE_017910 [Acremonium chrysogenum ATCC 11550]	3.61924e-09	0	0
GC_5957	0	GS_2166	0	hypothetical protein AMTR_s00001p00059640 [Amborella trichopoda]	1.42729e-18	unnamed protein product [Chondrus crispus]	2e-88
GC_4525	3e-159	GS_8250	8e-159	hypothetical protein AMTR_s00054p00127440 [Amborella trichopoda]	1.35691e-57	hypothetical protein AMTR_s00054p00127440 [Amborella trichopoda]	3.1e-61
GC_5101	7e-140	GS_10755	3e-140	hypothetical protein AMTR_s00068p00119380 [Amborella trichopoda]	6.12096e-119	40S ribosomal protein S5, putative [Pediculus humanus corporis]	1.5e-49
GC_7408	0	GS_9586	0	hypothetical protein AOL_s00173g202 [Arthrobotrys oligospora ATCC 24927]	7.4682e-08	hypothetical protein AOL_s00173g202 [Arthrobotrys oligospora ATCC 24927]	2.6e-09
GC_14869	1e-88	GS_17590	1e-88	hypothetical protein ARALYDRAFT_491673 [Arabidopsis lyrata subsp. lyrata]	1.40058e-06	PREDICTED: serine carboxypeptidase-like 29 [Brassica rapa]	4.6e-07
GC_13455	2e-126	GS_16951	3e-126	hypothetical protein AURANDRAFT_27578, partial [Aureococcus anophagefferens]	1.56969e-16	hypothetical protein AURANDRAFT_27578, partial [Aureococcus anophagefferens]	1.8e-19
GC_7287	1e-112	GS_19597	4e-113	hypothetical protein BATDEDRAFT_19187 [Batrachochytrium dendrobatidis JAM81]	9.56248e-41	hypothetical protein TREMEDRAFT_41791 [Tremella mesenterica DSM 1558]	2.1e-09
GC_13014	1e-118	GS_7400	1e-118	hypothetical protein BDW_03840 [Bdellovibrio bacteriovorus W]	1.98109e-06	hypothetical protein BDW_03840 [Bdellovibrio bacteriovorus W]	1.4e-06
GC_11014	7e-81	GS_11775	7e-81	hypothetical protein Bm1_17870 [Brugia malayi]	9.99806e-06	0	0
GC_5763	2e-104	GS_10587	7e-105	hypothetical protein BOTBODRAFT_33631 [Botryobasidium botryosum FD-172 SS1]	2.30447e-23	ubiquitin-conjugating enzyme [Gaeumannomyces graminis var. tritici R3-111a-1]	7e-15
GC_4734	0	GS_4037	0	hypothetical protein BRAFLDRAFT_114914 [Branchiostoma floridae]	3.97086e-44	peptidyl-prolyl cis-trans isomerase NIMA-interacting 1 [Clonorchis sinensis]	7.1e-42
GC_10844	0	GS_7915	0	hypothetical protein BRAFLDRAFT_122567 [Branchiostoma floridae]	0	hypothetical protein BRAFLDRAFT_122567 [Branchiostoma floridae]	0
GC_1158	3e-151	GS_15710	6e-152	hypothetical protein BRAFLDRAFT_126559 [Branchiostoma floridae]	1.89397e-41	0	0
GC_3149	0	GS_477	0	hypothetical protein BRAFLDRAFT_59801 [Branchiostoma floridae]	1.45402e-47	PREDICTED: phosphatidate cytidylyltransferase, mitochondrial isoform X1 [Bos taurus]	4.3e-48
GC_3242	1e-74	GS_6476	1e-74	hypothetical protein BRAFLDRAFT_60179 [Branchiostoma floridae]	3.05074e-09	import inner membrane translocase subunit Tim13-like protein [Cricetulus griseus]	8.5e-09
GC_2591	0	GS_19858	0	hypothetical protein C789_3193 [Microcystis aeruginosa DIANCHI905]	7.79863e-50	hypothetical protein C789_3193 [Microcystis aeruginosa DIANCHI905]	5.2e-34
GC_2592	0	GS_6477	0	hypothetical protein C789_3193 [Microcystis aeruginosa DIANCHI905]	3.77203e-25	hypothetical protein MTR_4g129340 [Medicago truncatula]	1.8e-19
GC_59	0	GS_14560	0	hypothetical protein C789_3193 [Microcystis aeruginosa DIANCHI905]	9.63788e-22	hypothetical protein C789_3193 [Microcystis aeruginosa DIANCHI905]	1.1e-24
GC_60	0	GS_10463	0	hypothetical protein C789_3193 [Microcystis aeruginosa DIANCHI905]	1.08978e-17	hypothetical protein C789_3193 [Microcystis aeruginosa DIANCHI905]	4.9e-17
GC_6789	0	GS_15016	0	hypothetical protein C789_3193 [Microcystis aeruginosa DIANCHI905]	5.78276e-10	0	0
GC_7893	0	GS_16746	0	hypothetical protein C789_3193 [Microcystis aeruginosa DIANCHI905]	1.35062e-36	hypothetical protein C789_3193 [Microcystis aeruginosa DIANCHI905]	4.1e-29
GC_8758	1e-64	GS_10878	9e-65	hypothetical protein CaO19.6835 [Candida albicans SC5314]	7.22215e-10	PREDICTED: uncharacterized protein LOC100204220, partial [Hydra vulgaris]	2.2e-13
GC_443	1e-135	GS_6530	1e-136	hypothetical protein CAOG_07398 [Capsaspora owczarzaki ATCC 30864]	6.60476e-40	0	0
GC_9093	4e-69	GS_11211	3e-69	hypothetical protein CAPTEDRAFT_143611, partial [Capitella teleta]	1.03928e-20	hypothetical protein SORBIDRAFT_1962s002010 [Sorghum bicolor]	3.6e-12
GC_10523	6e-112	GS_12139	5e-112	hypothetical protein CAPTEDRAFT_152708 [Capitella teleta]	1.20257e-15	hypothetical protein CAPTEDRAFT_152708 [Capitella teleta]	2.6e-15
GC_8276	0	GS_1310	0	hypothetical protein CAPTEDRAFT_155752 [Capitella teleta]	1.08217e-171	hypothetical protein LOTGIDRAFT_223078 [Lottia gigantea]	0
GC_10298	0	GS_6197	0	hypothetical protein CAPTEDRAFT_163594 [Capitella teleta]	2.00533e-69	PREDICTED: ADP,ATP carrier protein-like [Amphimedon queenslandica]	4.1e-131
GC_6853	0	GS_8225	0	hypothetical protein CAPTEDRAFT_165020, partial [Capitella teleta]	2.91104e-22	hypothetical protein CAPTEDRAFT_165020, partial [Capitella teleta]	2.6e-22
GC_10016	3e-125	GS_17798	3e-125	hypothetical protein CAPTEDRAFT_183346 [Capitella teleta]	6.24756e-16	S-adenosylmethionine synthase isoform type-2, partial [Stegodyphus mimosarum]	5.5e-21
GC_15810	2e-58	GS_19976	6e-58	hypothetical protein CAPTEDRAFT_191669 [Capitella teleta]	4.82132e-43	hypothetical protein IMG5_030220 [Ichthyophthirius multifiliis]	3.9e-168
GC_7230	0	GS_9459	0	hypothetical protein CAPTEDRAFT_221278 [Capitella teleta]	3.64026e-89	ribosomal protein rpl7 [Arenicola marina]	1e-89
GC_10948	3e-135	GS_10534	2e-135	hypothetical protein CERSUDRAFT_109780 [Ceriporiopsis subvermispora B]	5.42126e-07	hypothetical protein CERSUDRAFT_109780 [Ceriporiopsis subvermispora B]	5.3e-07
GC_974	1e-46	GS_1388	2e-46	hypothetical protein CERSUDRAFT_18643, partial [Ceriporiopsis subvermispora B]	2.17339e-24	WD40-repeat containing protein [Chondrus crispus]	4e-100
GC_9236	2e-66	GS_13401	2e-66	hypothetical protein CGI_10013828 [Crassostrea gigas]	3.91881e-11	PREDICTED: protein DD3-3-like [Amphimedon queenslandica]	5.8e-11
GC_8355	1e-84	GS_11201	8e-85	hypothetical protein CGI_10017178 [Crassostrea gigas]	3.39114e-32	hypothetical protein PHYSODRAFT_353901, partial [Phytophthora sojae]	1.8e-16
GC_7664	0	GS_1885	0	hypothetical protein CHC_T00012001001 [Chondrus crispus]	1.64909e-92	probable mitochondrial intermembrane space complex subunit Tim8 [Cyanidioschyzon merolae strain 10D]	1.4e-21
GC_901	0	GS_8769	0	hypothetical protein CHLNCDRAFT_133273 [Chlorella variabilis]	2.63177e-13	predicted protein [Chlamydomonas reinhardtii]	1.3e-14
GC_5761	0	GS_7899	0	hypothetical protein CHLNCDRAFT_36918 [Chlorella variabilis]	7.24374e-67	pyrroline-5-carboxylate reductase [Coccomyxa subellipsoidea C-169]	4.3e-57
GC_7942	0	GS_1936	0	hypothetical protein CHLNCDRAFT_56965 [Chlorella variabilis]	0	hypothetical protein CHLNCDRAFT_56965 [Chlorella variabilis]	0
GC_11986	2e-110	GS_13050	3e-110	hypothetical protein CHLNCDRAFT_59790 [Chlorella variabilis]	6.25152e-26	hypothetical protein CHLNCDRAFT_59790 [Chlorella variabilis]	8.5e-24
GC_3092	7e-110	GS_18792	2e-110	hypothetical protein COCHEDRAFT_1156575 [Bipolaris maydis C5]	6.7618e-09	0	0
GC_2434	0	GS_9530	0	hypothetical protein COCSUDRAFT_68180 [Coccomyxa subellipsoidea C-169]	3.16579e-16	hypothetical protein COCSUDRAFT_68180 [Coccomyxa subellipsoidea C-169]	3.6e-16
GC_398	0	GS_4173	0	hypothetical protein CONPUDRAFT_162974 [Coniophora puteana RWD-64-598 SS2]	1.7782e-44	hypothetical protein CONPUDRAFT_162974 [Coniophora puteana RWD-64-598 SS2]	2.5e-47
GC_2357	0	GS_4965	0	Hypothetical protein containing a RRM-binding domain [Chondrus crispus]	1.54543e-116	Hypothetical protein containing a RRM-binding domain [Chondrus crispus]	9.2e-115
GC_8574	5e-111	GS_9640	4e-111	hypothetical protein Csa_3G512980 [Cucumis sativus]	7.49492e-20	hypothetical protein SORBIDRAFT_05g016450 [Sorghum bicolor]	5.6e-23
GC_6706	0	GS_4066	0	hypothetical protein Csp_D29540 [Curvibacter putative symbiont of Hydra magnipapillata]	1.0204e-15	hypothetical protein Csp_D29540 [Curvibacter putative symbiont of Hydra magnipapillata]	6.7e-16
GC_6453	2e-98	GS_4992	2e-98	hypothetical protein Csp_D29620 [Curvibacter putative symbiont of Hydra magnipapillata]	3.83592e-12	hypothetical protein (mitochondrion) [Vicia faba]	6.9e-17
GC_3027	8e-165	GS_1997	6e-165	hypothetical protein CYME_CMN035C [Cyanidioschyzon merolae strain 10D]	4.3714e-29	hypothetical protein CYME_CMN035C [Cyanidioschyzon merolae strain 10D]	2.9e-29
GC_8196	0	GS_9871	0	hypothetical protein D593_1495 [Streptococcus intermedius BA1]	2.34813e-26	hypothetical protein D593_1495 [Streptococcus intermedius BA1]	2.2e-19
GC_6130	4e-129	GS_16541	3e-129	hypothetical protein DACRYDRAFT_24119 [Dacryopinax sp. DJM-731 SS1]	8.23965e-27	50S ribosomal protein L31e [Mucor circinelloides f. circinelloides 1006PhL]	2.7e-24
GC_4617	0	GS_5204	0	hypothetical protein DAPPUDRAFT_107478 [Daphnia pulex]	3.57817e-25	hypothetical protein DAPPUDRAFT_107478 [Daphnia pulex]	1.1e-28
GC_1254	0	GS_8467	0	hypothetical protein DAPPUDRAFT_259570 [Daphnia pulex]	1.28398e-30	hypothetical protein DAPPUDRAFT_259570 [Daphnia pulex]	1.1e-30
GC_6424	4e-130	GS_9775	2e-130	hypothetical protein DAPPUDRAFT_274173 [Daphnia pulex]	1.9546e-25	hypothetical protein DAPPUDRAFT_274173 [Daphnia pulex]	6.4e-12
GC_9947	1e-73	GS_12030	1e-73	hypothetical protein DAPPUDRAFT_274173 [Daphnia pulex]	5.50328e-14	0	0
GC_6895	2e-168	GS_7859	1e-168	hypothetical protein DAPPUDRAFT_274183 [Daphnia pulex]	3.0644e-60	hypothetical protein DAPPUDRAFT_274183 [Daphnia pulex]	3.6e-55
GC_5187	0	GS_7775	0	hypothetical protein DAPPUDRAFT_300540 [Daphnia pulex]	2.60386e-26	hypothetical protein DAPPUDRAFT_300540 [Daphnia pulex]	2.6e-26
GC_5614	6e-108	GS_15386	3e-108	hypothetical protein DAPPUDRAFT_300540 [Daphnia pulex]	4.54683e-27	hypothetical protein DAPPUDRAFT_300540 [Daphnia pulex]	3.3e-13
GC_14429	3e-44	GS_15867	3e-44	hypothetical protein DAPPUDRAFT_340218 [Daphnia pulex]	1.28643e-07	0	0
GC_13825	6e-109	GS_17565	3e-109	hypothetical protein DAPPUDRAFT_344845 [Daphnia pulex]	2.33527e-17	hypothetical protein DAPPUDRAFT_344845 [Daphnia pulex]	1.6e-17
GC_2722	0	GS_664	0	hypothetical protein DAPPUDRAFT_344845 [Daphnia pulex]	8.56575e-97	hypothetical protein DAPPUDRAFT_344845 [Daphnia pulex]	1.1e-160
GC_5407	0	GS_7714	0	hypothetical protein DAPPUDRAFT_344845 [Daphnia pulex]	3.44996e-86	hypothetical protein DAPPUDRAFT_344845 [Daphnia pulex]	3.9e-86
GC_12126	1e-80	GS_10545	8e-81	hypothetical protein DAPPUDRAFT_346316 [Daphnia pulex]	7.08689e-72	hypothetical protein DAPPUDRAFT_346316 [Daphnia pulex]	4.3e-57
GC_5682	5e-175	GS_8034	3e-175	hypothetical protein DAPPUDRAFT_346316 [Daphnia pulex]	4.17769e-83	hypothetical protein DAPPUDRAFT_346316 [Daphnia pulex]	3.4e-64
GC_6085	1e-175	GS_8168	9e-176	hypothetical protein DAPPUDRAFT_346316 [Daphnia pulex]	1.74515e-55	hypothetical protein DAPPUDRAFT_346316 [Daphnia pulex]	1e-49
GC_1951	0	GS_8714	0	hypothetical protein DAPPUDRAFT_56705 [Daphnia pulex]	1.15545e-20	N9QP8A proDer p 3, partial [synthetic construct]	3.8e-19
GC_5227	0	GS_17439	0	hypothetical protein DAPPUDRAFT_68692 [Daphnia pulex]	2.4704e-08	0	0
GC_5726	0	GS_7158	0	hypothetical protein DAPPUDRAFT_69950 [Daphnia pulex]	4.60224e-60	hypothetical protein DAPPUDRAFT_69950 [Daphnia pulex]	9e-57
GC_14228	1e-130	GS_17170	7e-131	hypothetical protein DAPPUDRAFT_69961 [Daphnia pulex]	2.13381e-62	hypothetical protein DAPPUDRAFT_69961 [Daphnia pulex]	2.7e-49
GC_8690	0	GS_5104	0	hypothetical protein DAPPUDRAFT_69961 [Daphnia pulex]	2.58227e-77	hypothetical protein DAPPUDRAFT_69961 [Daphnia pulex]	1.5e-90
GC_14600	1e-104	GS_15185	9e-105	hypothetical protein DAPPUDRAFT_70049 [Daphnia pulex]	5.14998e-27	hypothetical protein DAPPUDRAFT_70049 [Daphnia pulex]	7.3e-22
GC_6599	1e-99	GS_11428	7e-100	hypothetical protein DAPPUDRAFT_71790 [Daphnia pulex]	1.39671e-33	hypothetical protein DAPPUDRAFT_71790 [Daphnia pulex]	1e-25
GC_13942	8e-157	GS_17853	9e-157	hypothetical protein DAPPUDRAFT_72936 [Daphnia pulex]	4.66661e-67	hypothetical protein DAPPUDRAFT_72936 [Daphnia pulex]	1.8e-69
GC_14325	1e-125	GS_15829	2e-125	hypothetical protein DAPPUDRAFT_72936 [Daphnia pulex]	7.76591e-66	hypothetical protein DAPPUDRAFT_72936 [Daphnia pulex]	1.5e-86
GC_14755	3e-141	GS_18634	2e-141	hypothetical protein DAPPUDRAFT_73053 [Daphnia pulex]	2.44807e-68	predicted protein [Hordeum vulgare subsp. vulgare]	3.2e-53
GC_10384	2e-82	GS_18803	1e-82	hypothetical protein DAPPUDRAFT_93873 [Daphnia pulex]	6.59333e-17	hypothetical protein DAPPUDRAFT_231182 [Daphnia pulex]	4.5e-26
GC_5273	2e-107	GS_10129	1e-107	hypothetical protein DDB_G0270884 [Dictyostelium discoideum AX4]	4.46272e-14	hypothetical protein DDB_G0270884 [Dictyostelium discoideum AX4]	4.9e-12
GC_7916	3e-115	GS_4424	2e-115	hypothetical protein DDB_G0277787 [Dictyostelium discoideum AX4]	2.91801e-06	0	0
GC_3183	0	GS_18811	0	hypothetical protein DDB_G0280909 [Dictyostelium discoideum AX4]	9.15667e-142	hypothetical protein DDB_G0280909 [Dictyostelium discoideum AX4]	1.3e-50
GC_7577	0	GS_1798	0	hypothetical protein DFA_03466 [Dictyostelium fasciculatum]	3.2405e-15	hypothetical protein DFA_03466 [Dictyostelium fasciculatum]	1.1e-13
GC_13883	0	GS_15324	0	hypothetical protein DFA_12256 [Dictyostelium fasciculatum]	1.33735e-28	0	0
GC_1806	3e-127	GS_4423	1e-127	hypothetical protein DICPUDRAFT_54579 [Dictyostelium purpureum]	3.7303e-11	DUF1325 family protein [Dictyostelium discoideum AX4]	1.6e-13
GC_8556	0	GS_19718	0	hypothetical protein DJ90_6657 [Paenibacillus macerans]	7.26647e-33	hypothetical protein CM49_06689 [Paenibacillus sp. P1XP2]	1.8e-22
GC_8587	0	GS_12285	0	hypothetical protein E5Q_03980 [Mixia osmundae IAM 14324]	1.72533e-21	predicted protein [Nematostella vectensis]	2.2e-44
GC_6916	2e-114	GS_6976	8e-115	hypothetical protein E5Q_04120 [Mixia osmundae IAM 14324]	7.86303e-43	ribosomal protein L27 homolog [Schizosaccharomyces pombe]	3.8e-16
GC_9999	2e-116	GS_11577	3e-116	hypothetical protein E5Q_04889 [Mixia osmundae IAM 14324]	4.32472e-12	hypothetical protein E5Q_04889 [Mixia osmundae IAM 14324]	1.2e-11
GC_12595	4e-79	GS_15764	4e-79	hypothetical protein EIN_039030 [Entamoeba invadens IP1]	2.52284e-07	hypothetical protein EIN_039030 [Entamoeba invadens IP1]	3e-08
GC_7872	3e-162	GS_14643	2e-162	hypothetical protein EIN_138190 [Entamoeba invadens IP1]	1.0682e-08	hypothetical protein [Paramecium tetraurelia strain d4-2]	4.9e-06
GC_9076	2e-132	GS_8169	2e-132	hypothetical protein EMIHUDRAFT_442948, partial [Emiliania huxleyi CCMP1516]	2.74981e-41	elongation factor alpha-like protein [Blastocladiella emersonii]	7.2e-47
GC_5022	0	GS_6931	0	hypothetical protein EMIHUDRAFT_443830 [Emiliania huxleyi CCMP1516]	5.995e-32	hypothetical protein EMIHUDRAFT_443830 [Emiliania huxleyi CCMP1516]	1.3e-31
GC_9635	6e-107	GS_12697	5e-107	hypothetical protein EMIHUDRAFT_446072 [Emiliania huxleyi CCMP1516]	6.10426e-07	hypothetical protein THAOC_34623 [Thalassiosira oceanica]	8.4e-10
GC_6017	1e-124	GS_16595	8e-125	hypothetical protein EMIHUDRAFT_452669 [Emiliania huxleyi CCMP1516]	6.69507e-07	0	0
GC_1692	0	GS_3207	0	hypothetical protein EMIHUDRAFT_466294 [Emiliania huxleyi CCMP1516]	8.38652e-106	hypothetical protein EMIHUDRAFT_466294 [Emiliania huxleyi CCMP1516]	1.2e-107
GC_8321	0	GS_15036	0	hypothetical protein ESAG_07158 [Escherichia sp. 3_2_53FAA]	1.25107e-19	hypothetical protein [Magnetospirillum gryphiswaldense]	6.5e-42
GC_2474	0	GS_2236	0	hypothetical protein F443_15899 [Phytophthora parasitica P1569]	7.03663e-71	UNKNOWN [Stylonychia lemnae]	1.7e-74
GC_4048	0	GS_5628	0	hypothetical protein Gasu_02210 [Galdieria sulphuraria]	1.54399e-54	SKIP/SNW domain containing protein, partial [Chondrus crispus]	3.2e-86
GC_486	0	GS_1983	0	hypothetical protein Gasu_04940 [Galdieria sulphuraria]	3.86028e-24	hypothetical protein Gasu_04940 [Galdieria sulphuraria]	2.2e-24
GC_5684	1e-129	GS_4991	9e-130	hypothetical protein Gasu_05840 [Galdieria sulphuraria]	1.32078e-51	hypothetical protein Gasu_05840 [Galdieria sulphuraria]	1.5e-51
GC_4518	0	GS_14468	0	hypothetical protein Gasu_09640 [Galdieria sulphuraria]	1.69951e-14	hypothetical protein Gasu_09640 [Galdieria sulphuraria]	6.7e-16
GC_631	1e-99	GS_5235	5e-100	hypothetical protein Gasu_15300 [Galdieria sulphuraria]	6.06146e-19	hypothetical protein Gasu_15300 [Galdieria sulphuraria]	1.5e-20
GC_6562	1e-53	GS_8276	5e-54	hypothetical protein Gasu_15300 [Galdieria sulphuraria]	1.55977e-17	hypothetical protein Gasu_15300 [Galdieria sulphuraria]	1.4e-18
GC_2807	0	GS_1219	0	hypothetical protein Gasu_21950 [Galdieria sulphuraria]	1.83048e-36	hypothetical protein Gasu_21950 [Galdieria sulphuraria]	2.9e-39
GC_2102	4e-95	GS_344	4e-95	hypothetical protein Gasu_22480 [Galdieria sulphuraria]	3.99301e-10	hypothetical protein Gasu_22480 [Galdieria sulphuraria]	6.4e-11
GC_3771	3e-44	GS_4365	3e-44	hypothetical protein Gasu_25280 [Galdieria sulphuraria]	6.40059e-11	hypothetical protein Gasu_25280 [Galdieria sulphuraria]	4.6e-13
GC_3733	2e-122	GS_3583	2e-122	hypothetical protein Gasu_28390 [Galdieria sulphuraria]	4.17829e-07	unnamed protein product [Chondrus crispus]	2e-07
GC_29	0	GS_4850	0	hypothetical protein Gasu_33680 [Galdieria sulphuraria]	2.20547e-15	unnamed protein product [Chondrus crispus]	1e-177
GC_371	0	GS_5374	0	hypothetical protein Gasu_34640 [Galdieria sulphuraria]	9.632e-72	hypothetical protein Gasu_34640 [Galdieria sulphuraria]	1.1e-93
GC_530	0	GS_259	0	hypothetical protein Gasu_50580 [Galdieria sulphuraria]	1.71856e-48	unnamed protein product [Chondrus crispus]	1.2e-48
GC_1710	8e-150	GS_1956	2e-149	hypothetical protein Gasu_58890 [Galdieria sulphuraria]	5.27566e-39	unnamed protein product [Chondrus crispus]	7e-99
GC_9602	1e-84	GS_11238	1e-84	hypothetical protein Gasu_61700 [Galdieria sulphuraria]	2.40005e-06	hypothetical protein OXYTRI_13058 [Oxytricha trifallax]	2.7e-24
GC_7263	1e-113	GS_15112	1e-113	hypothetical protein GBS90503_1758 [Streptococcus agalactiae LADL-90-503]	2.13938e-25	hypothetical protein GBS90503_1758 [Streptococcus agalactiae LADL-90-503]	5.6e-24
GC_8056	0	GS_9324	0	hypothetical protein GFGA_1d0358 [Gluconobacter frateurii NBRC 103465]	1.31567e-18	hypothetical protein GFGA_1d0358 [Gluconobacter frateurii NBRC 103465]	5.5e-19
GC_4821	1e-90	GS_5716	1e-90	hypothetical protein GLAREA_07727 [Glarea lozoyensis ATCC 20868]	1.35137e-41	hypothetical protein W97_07211 [Coniosporium apollinis CBS 100218]	1.3e-55
GC_10797	3e-176	GS_11380	3e-176	hypothetical protein GLOINDRAFT_288436 [Rhizophagus irregularis DAOM 181602]	3.64461e-09	hypothetical protein SERLA73DRAFT_155727 [Serpula lacrymans var. lacrymans S7.3]	6.2e-21
GC_5324	0	GS_9867	0	hypothetical protein GLOINDRAFT_339726, partial [Rhizophagus irregularis DAOM 181602]	8.14443e-101	Ribosomal protein S3a, component of cytosolic 80S ribosome and 40S small subunit [Ostreococcus lucimarinus CCE9901]	6.6e-25
GC_7319	4e-150	GS_8234	3e-150	hypothetical protein GLOINDRAFT_348172 [Rhizophagus irregularis DAOM 181602]	1.46135e-19	60S ribosomal protein [Phragmatopoma lapidosa]	9.5e-07
GC_2884	0	GS_7708	0	hypothetical protein GLOINDRAFT_3871 [Rhizophagus irregularis DAOM 181602]	2.94749e-10	Adenosine 3'-phospho 5'-phosphosulfate transporter, PAPST [Chondrus crispus]	3.8e-78
GC_3778	2e-169	GS_7982	2e-169	hypothetical protein glysoja_046946 [Glycine soja]	1.14926e-07	UNKNOWN [Stylonychia lemnae]	2.1e-12
GC_5408	9e-103	GS_10509	4e-103	hypothetical protein GTCCBUS3UF5_250 [Geobacillus thermoleovorans CCB_US3_UF5]	6.07589e-17	hypothetical protein GTCCBUS3UF5_3420 [Geobacillus thermoleovorans CCB_US3_UF5]	6.4e-13
GC_1590	0	GS_4399	0	hypothetical protein GUITHDRAFT_135633 [Guillardia theta CCMP2712]	4.95011e-83	hypothetical protein GUITHDRAFT_135633 [Guillardia theta CCMP2712]	5.3e-81
GC_3106	0	GS_1671	0	hypothetical protein GUITHDRAFT_140586 [Guillardia theta CCMP2712]	6.68297e-54	hypothetical protein GUITHDRAFT_140586 [Guillardia theta CCMP2712]	1.4e-69
GC_4148	0	GS_54	0	hypothetical protein GUITHDRAFT_64501 [Guillardia theta CCMP2712]	5.73169e-22	unnamed protein product [Chondrus crispus]	6.2e-103
GC_1914	2e-124	GS_10858	8e-125	hypothetical protein GUITHDRAFT_79647 [Guillardia theta CCMP2712]	7.9446e-21	UNKNOWN [Stylonychia lemnae]	2.4e-13
GC_2555	0	GS_8799	0	hypothetical protein GUITHDRAFT_98620 [Guillardia theta CCMP2712]	0	hypothetical protein GUITHDRAFT_98620 [Guillardia theta CCMP2712]	0
GC_7580	4e-88	GS_3023	1e-87	hypothetical protein GUITHDRAFT_99591 [Guillardia theta CCMP2712]	4.22154e-10	unnamed protein product [Chondrus crispus]	2e-165
GC_9108	8e-141	GS_9153	4e-140	hypothetical protein H257_14364 [Aphanomyces astaci]	2.29127e-19	Prokumamolisin, activation domain containing protein [Acanthamoeba castellanii str. Neff]	3.4e-66
GC_3981	0	GS_363	0	hypothetical protein H310_10617 [Aphanomyces invadans]	1.75309e-27	hypothetical protein H310_10617 [Aphanomyces invadans]	1.7e-19
GC_9691	4e-144	GS_11025	5e-144	hypothetical protein H696_03443 [Fonticula alba]	3.14517e-20	hypothetical protein RO3G_11203 [Rhizopus delemar RA 99-880]	2.9e-23
GC_5736	0	GS_2367	0	hypothetical protein HAN_1g126 [Hemiselmis andersenii]	4.35802e-68	hypothetical protein, conserved [Cyanidioschyzon merolae strain 10D]	5.8e-68
GC_13275	7e-168	GS_8036	5e-168	hypothetical protein HELRODRAFT_111042 [Helobdella robusta]	4.244e-69	PREDICTED: 40S ribosomal protein S14-like, partial [Bubalus bubalis]	1.1e-58
GC_10137	9e-120	GS_8488	2e-119	hypothetical protein HELRODRAFT_115955 [Helobdella robusta]	1.15722e-34	hypothetical protein HELRODRAFT_115955 [Helobdella robusta]	1.9e-78
GC_991	2e-106	GS_6273	1e-106	hypothetical protein HELRODRAFT_127644, partial [Helobdella robusta]	8.80548e-14	Zn-finger [Oxytricha trifallax]	9.4e-15
GC_8192	0	GS_7669	0	hypothetical protein HELRODRAFT_175309 [Helobdella robusta]	2.64317e-06	hypothetical protein HELRODRAFT_175309 [Helobdella robusta]	2.6e-06
GC_107	1e-33	GS_8852	3e-33	hypothetical protein HELRODRAFT_176829 [Helobdella robusta]	2.41514e-06	0	0
GC_5519	4e-154	GS_7392	4e-154	hypothetical protein HELRODRAFT_179242 [Helobdella robusta]	3.33697e-07	hypothetical protein HELRODRAFT_179242 [Helobdella robusta]	3.1e-07
GC_13672	3e-59	GS_19402	3e-59	hypothetical protein HELRODRAFT_184866 [Helobdella robusta]	3.79118e-28	expressed hypothetical protein [Trichoplax adhaerens]	1.8e-34
GC_9332	8e-105	GS_8210	2e-104	hypothetical protein HELRODRAFT_185027 [Helobdella robusta]	1.69951e-22	hypothetical protein BRAFLDRAFT_225362 [Branchiostoma floridae]	9e-61
GC_8705	6e-112	GS_12195	5e-112	hypothetical protein HELRODRAFT_186065 [Helobdella robusta]	2.06916e-14	hypothetical protein HELRODRAFT_186065 [Helobdella robusta]	2e-15
GC_6866	0	GS_7194	0	hypothetical protein HELRODRAFT_186501 [Helobdella robusta]	4.53962e-49	hypothetical protein HELRODRAFT_186501 [Helobdella robusta]	2e-29
GC_9015	1e-84	GS_12118	7e-85	hypothetical protein HELRODRAFT_62642 [Helobdella robusta]	6.18053e-10	hypothetical protein HELRODRAFT_62642 [Helobdella robusta]	9.3e-11
GC_10155	1e-85	GS_12650	6e-86	hypothetical protein HMPREF1497_2012, partial [Fusobacterium sp. CM21]	2.05565e-07	hypothetical protein [uncultured Desulfobacterales bacterium HF0200_07G10]	2.6e-06
GC_5252	0	GS_19780	0	hypothetical protein IMG5_000740 [Ichthyophthirius multifiliis]	4.02783e-63	hypothetical protein IMG5_000740 [Ichthyophthirius multifiliis]	4.3e-59
GC_6856	0	GS_14749	0	hypothetical protein IMG5_000740 [Ichthyophthirius multifiliis]	1.71295e-57	hypothetical protein IMG5_000740 [Ichthyophthirius multifiliis]	3e-48
GC_14599	1e-143	GS_14703	3e-143	hypothetical protein IMG5_007950 [Ichthyophthirius multifiliis]	2.61448e-11	HELP domain protein [Tetrahymena thermophila SB210]	9.3e-41
GC_5847	0	GS_8354	0	hypothetical protein IMG5_016510 [Ichthyophthirius multifiliis]	3.68727e-28	EF-1 guanine nucleotide exchange domain containing protein [Tetrahymena thermophila]	2.2e-26
GC_13757	6e-152	GS_16458	2e-152	hypothetical protein IMG5_021310 [Ichthyophthirius multifiliis]	9.11847e-120	eukaryotic translation initiation factor 2 gamma subunit [Tetrahymena thermophila SB210]	4.3e-41
GC_5113	6e-110	GS_15547	2e-110	hypothetical protein IMG5_027150 [Ichthyophthirius multifiliis]	6.0226e-76	EF hand family protein [Tetrahymena thermophila]	1.4e-29
GC_2895	0	GS_16253	0	hypothetical protein IMG5_030220 [Ichthyophthirius multifiliis]	1.69902e-179	hypothetical protein IMG5_030220 [Ichthyophthirius multifiliis]	6e-60
GC_10689	3e-104	GS_18931	3e-104	hypothetical protein IMG5_054010, partial [Ichthyophthirius multifiliis]	2.80032e-12	hypothetical protein IMG5_054010, partial [Ichthyophthirius multifiliis]	1.9e-15
GC_6537	1e-107	GS_19052	3e-108	hypothetical protein IMG5_054710 [Ichthyophthirius multifiliis]	9.73088e-55	hypothetical protein IMG5_054710 [Ichthyophthirius multifiliis]	1.7e-20
GC_6585	5e-117	GS_10686	5e-117	hypothetical protein IMG5_058950 [Ichthyophthirius multifiliis]	1.191e-20	hypothetical protein IMG5_058950 [Ichthyophthirius multifiliis]	5.2e-21
GC_14347	1e-130	GS_7715	9e-131	hypothetical protein IMG5_061110, partial [Ichthyophthirius multifiliis]	4.20775e-07	0	0
GC_3364	0	GS_7770	0	hypothetical protein IMG5_063570, partial [Ichthyophthirius multifiliis]	2.40535e-22	hypothetical protein IMG5_063570, partial [Ichthyophthirius multifiliis]	2.4e-22
GC_5538	2e-180	GS_2155	1e-180	hypothetical protein IMG5_063570, partial [Ichthyophthirius multifiliis]	1.31464e-17	hypothetical protein IMG5_063570, partial [Ichthyophthirius multifiliis]	5.3e-18
GC_5235	0	GS_6277	0	hypothetical protein IMG5_069870 [Ichthyophthirius multifiliis]	7.92919e-91	hypothetical protein IMG5_069870 [Ichthyophthirius multifiliis]	6.7e-101
GC_6828	6e-135	GS_7402	2e-135	hypothetical protein IMG5_069870 [Ichthyophthirius multifiliis]	1.45539e-71	hypothetical protein IMG5_069870 [Ichthyophthirius multifiliis]	1.1e-30
GC_5592	0	GS_9347	0	hypothetical protein IMG5_083250 [Ichthyophthirius multifiliis]	4.11859e-112	hypothetical protein IMG5_083250 [Ichthyophthirius multifiliis]	1.2e-143
GC_8036	0	GS_14488	0	hypothetical protein IMG5_083250 [Ichthyophthirius multifiliis]	0	hypothetical protein IMG5_083250 [Ichthyophthirius multifiliis]	3.4e-152
GC_15738	7e-120	GS_19271	2e-120	hypothetical protein IMG5_097280 [Ichthyophthirius multifiliis]	4.35639e-81	40S ribosomal protein S8 [Placozoa sp. H4]	7.8e-37
GC_5907	2e-130	GS_17340	7e-131	hypothetical protein IMG5_097280 [Ichthyophthirius multifiliis]	1.44609e-85	40S ribosomal protein S8 [Placozoa sp. H4]	7.4e-37
GC_6650	1e-142	GS_8170	4e-143	hypothetical protein IMG5_097280 [Ichthyophthirius multifiliis]	5.39566e-64	hypothetical protein IMG5_097280 [Ichthyophthirius multifiliis]	3.3e-30
GC_14083	8e-78	GS_19927	6e-78	hypothetical protein IMG5_098130 [Ichthyophthirius multifiliis]	2.66131e-57	hypothetical protein NCAS_0A13840 [Naumovozyma castellii CBS 4309]	3.6e-43
GC_15015	8e-115	GS_16945	2e-115	hypothetical protein IMG5_098910 [Ichthyophthirius multifiliis]	7.45041e-43	0	0
GC_6899	0	GS_7226	0	hypothetical protein IMG5_099600 [Ichthyophthirius multifiliis]	3.99652e-26	ribosomal protein L23a, putative [Eimeria necatrix]	3.8e-09
GC_5564	0	GS_8344	0	hypothetical protein IMG5_109750 [Ichthyophthirius multifiliis]	5.09139e-45	hypothetical protein IMG5_109750 [Ichthyophthirius multifiliis]	2.9e-35
GC_5552	1e-154	GS_16442	1e-154	hypothetical protein IMG5_109980 [Ichthyophthirius multifiliis]	2.66615e-13	hypothetical protein IMG5_109980 [Ichthyophthirius multifiliis]	8.2e-12
GC_7218	2e-162	GS_7374	2e-162	hypothetical protein IMG5_109980 [Ichthyophthirius multifiliis]	5.17966e-17	hypothetical protein IMG5_109980 [Ichthyophthirius multifiliis]	1.8e-15
GC_5334	1e-129	GS_17922	2e-130	hypothetical protein IMG5_111970 [Ichthyophthirius multifiliis]	6.93087e-85	hypothetical protein IMG5_111970 [Ichthyophthirius multifiliis]	7.1e-30
GC_5291	0	GS_19691	0	hypothetical protein IMG5_115900 [Ichthyophthirius multifiliis]	1.19764e-82	RL13A_TETTSRecName: Full=60S ribosomal protein L13a [Tetrahymena thermophila SB210]	1.5e-76
GC_5170	0	GS_8464	0	hypothetical protein IMG5_118010 [Ichthyophthirius multifiliis]	6.87786e-33	hypothetical protein IMG5_118010 [Ichthyophthirius multifiliis]	1.4e-38
GC_5962	1e-146	GS_18971	6e-147	hypothetical protein IMG5_118010 [Ichthyophthirius multifiliis]	1.96221e-38	40S ribosomal protein S19e [Galdieria sulphuraria]	3.6e-24
GC_6702	0	GS_7024	0	hypothetical protein IMG5_118010 [Ichthyophthirius multifiliis]	2.68212e-34	hypothetical protein IMG5_118010 [Ichthyophthirius multifiliis]	1.9e-33
GC_13911	1e-122	GS_18397	4e-123	hypothetical protein IMG5_123250 [Ichthyophthirius multifiliis]	1.34173e-99	PREDICTED: 26S protease regulatory subunit 7-like, partial [Macaca mulatta]	9.7e-41
GC_7185	6e-118	GS_10850	4e-118	hypothetical protein IMG5_125120 [Ichthyophthirius multifiliis]	2.79141e-19	Ribosomal protein L36e containing protein [Tetrahymena thermophila]	1.9e-14
GC_5938	2e-109	GS_6975	2e-109	hypothetical protein IMG5_126280, partial [Ichthyophthirius multifiliis]	9.72709e-29	RL7_TETTHRecName: Full=60S ribosomal protein L7 [Tetrahymena thermophila]	1.4e-75
GC_5992	8e-89	GS_16553	3e-89	hypothetical protein IMG5_131360 [Ichthyophthirius multifiliis]	6.98768e-32	hypothetical protein TTHERM_00823660 [Tetrahymena thermophila]	7.3e-07
GC_15730	4e-112	GS_16239	1e-112	hypothetical protein IMG5_131610 [Ichthyophthirius multifiliis]	1.3236e-35	hypothetical protein [Paramecium tetraurelia strain d4-2]	8.7e-06
GC_5648	0	GS_6329	0	hypothetical protein IMG5_138690 [Ichthyophthirius multifiliis]	1.17008e-48	hypothetical protein IMG5_138690 [Ichthyophthirius multifiliis]	8.6e-49
GC_5841	0	GS_16492	0	hypothetical protein IMG5_138690 [Ichthyophthirius multifiliis]	8.81667e-48	hypothetical protein IMG5_138690 [Ichthyophthirius multifiliis]	6.6e-48
GC_5697	0	GS_7475	0	hypothetical protein IMG5_142270, partial [Ichthyophthirius multifiliis]	2.17866e-72	hypothetical protein IMG5_142270, partial [Ichthyophthirius multifiliis]	2.8e-94
GC_5676	0	GS_8410	0	hypothetical protein IMG5_145730 [Ichthyophthirius multifiliis]	2.38465e-16	hypothetical protein IMG5_145730 [Ichthyophthirius multifiliis]	2.5e-16
GC_5321	0	GS_7354	0	hypothetical protein IMG5_145850 [Ichthyophthirius multifiliis]	1.09613e-20	NAC domain containing protein [Tetrahymena thermophila]	3.3e-09
GC_3514	0	GS_15029	0	hypothetical protein IMG5_148130 [Ichthyophthirius multifiliis]	6.03538e-126	hypothetical protein IMG5_148130 [Ichthyophthirius multifiliis]	1.8e-53
GC_5354	4e-142	GS_8329	2e-142	hypothetical protein IMG5_148560, partial [Ichthyophthirius multifiliis]	6.5822e-29	0	0
GC_5527	0	GS_15769	0	hypothetical protein IMG5_152090 [Ichthyophthirius multifiliis]	1.65769e-67	unnamed protein product [Blastocystis hominis]	8.9e-46
GC_6249	0	GS_11411	0	hypothetical protein IMG5_153090 [Ichthyophthirius multifiliis]	2.05042e-85	hypothetical protein IMG5_153090 [Ichthyophthirius multifiliis]	1.1e-67
GC_15296	8e-77	GS_16470	9e-77	hypothetical protein IMG5_155890 [Ichthyophthirius multifiliis]	2.99505e-48	40S ribosomal protein S23 [Cryptocaryon irritans]	1.8e-65
GC_5197	0	GS_15462	0	hypothetical protein IMG5_155890 [Ichthyophthirius multifiliis]	2.65381e-72	hypothetical protein IMG5_155890 [Ichthyophthirius multifiliis]	2.9e-72
GC_5574	3e-152	GS_19906	2e-152	hypothetical protein IMG5_155890 [Ichthyophthirius multifiliis]	9.9858e-68	hypothetical protein IMG5_155890 [Ichthyophthirius multifiliis]	1.1e-43
GC_15679	2e-67	GS_18837	1e-67	hypothetical protein IMG5_163190 [Ichthyophthirius multifiliis]	7.42765e-14	hypothetical protein IMG5_163190 [Ichthyophthirius multifiliis]	5.2e-12
GC_1724	0	GS_4405	0	hypothetical protein IMG5_164270 [Ichthyophthirius multifiliis]	0	hypothetical protein IMG5_164270 [Ichthyophthirius multifiliis]	0
GC_5833	0	GS_8161	0	hypothetical protein IMG5_167040 [Ichthyophthirius multifiliis]	4.68435e-73	hypothetical protein [Paramecium tetraurelia strain d4-2]	2.9e-69
GC_6782	0	GS_14729	0	hypothetical protein IMG5_167040 [Ichthyophthirius multifiliis]	4.4035e-63	hypothetical protein IMG5_167040 [Ichthyophthirius multifiliis]	1.6e-56
GC_7235	0	GS_8208	0	hypothetical protein IMG5_167040 [Ichthyophthirius multifiliis]	1.568e-75	hypothetical protein IMG5_167040 [Ichthyophthirius multifiliis]	2e-53
GC_5845	0	GS_7455	0	hypothetical protein IMG5_167050 [Ichthyophthirius multifiliis]	5.17601e-88	hypothetical protein IMG5_173500 [Ichthyophthirius multifiliis]	5.8e-37
GC_12530	0	GS_17263	0	hypothetical protein IMG5_167680 [Ichthyophthirius multifiliis]	1.5179e-38	hypothetical protein IMG5_167680 [Ichthyophthirius multifiliis]	9.4e-39
GC_3494	0	GS_16282	0	hypothetical protein IMG5_173500 [Ichthyophthirius multifiliis]	2.3793e-65	hypothetical protein IMG5_173500 [Ichthyophthirius multifiliis]	1.8e-42
GC_5647	0	GS_6268	0	hypothetical protein IMG5_173500 [Ichthyophthirius multifiliis]	5.26042e-74	hypothetical protein IMG5_173500 [Ichthyophthirius multifiliis]	1.5e-70
GC_6936	3e-113	GS_16592	1e-113	hypothetical protein IMG5_182990 [Ichthyophthirius multifiliis]	9.95988e-95	hypothetical protein IMG5_182990 [Ichthyophthirius multifiliis]	4.6e-33
GC_14082	0	GS_15652	0	hypothetical protein IMG5_184430 [Ichthyophthirius multifiliis]	5.91019e-67	hypothetical protein IMG5_184430 [Ichthyophthirius multifiliis]	1.3e-49
GC_5498	0	GS_19929	0	hypothetical protein IMG5_184430 [Ichthyophthirius multifiliis]	2.21478e-75	hypothetical protein IMG5_184430 [Ichthyophthirius multifiliis]	1.9e-61
GC_15191	4e-125	GS_18527	2e-125	hypothetical protein IMG5_184810 [Ichthyophthirius multifiliis]	6.91733e-41	hypothetical protein TTHERM_00675630 [Tetrahymena thermophila]	1.5e-18
GC_14376	1e-52	GS_19059	4e-53	hypothetical protein IMG5_185720 [Ichthyophthirius multifiliis]	3.88501e-55	hypothetical protein IMG5_185720 [Ichthyophthirius multifiliis]	8.6e-12
GC_231	0	GS_4869	0	hypothetical protein IMG5_187320 [Ichthyophthirius multifiliis]	2.16532e-47	hypothetical protein IMG5_187320 [Ichthyophthirius multifiliis]	7.2e-54
GC_232	0	GS_6859	0	hypothetical protein IMG5_187320 [Ichthyophthirius multifiliis]	5.65192e-57	hypothetical protein IMG5_187320 [Ichthyophthirius multifiliis]	1.5e-24
GC_11681	2e-103	GS_19676	2e-103	hypothetical protein IMG5_189610 [Ichthyophthirius multifiliis]	4.5784e-62	hypothetical protein IMG5_189610 [Ichthyophthirius multifiliis]	1.8e-61
GC_5465	2e-178	GS_15291	1e-178	hypothetical protein IMG5_189610 [Ichthyophthirius multifiliis]	4.09816e-75	histone H3 [Tetrahymena thermophila]	2.3e-61
GC_5759	0	GS_19466	0	hypothetical protein IMG5_189610 [Ichthyophthirius multifiliis]	9.46426e-77	hypothetical protein IMG5_189610 [Ichthyophthirius multifiliis]	1.4e-67
GC_7328	0	GS_7104	0	hypothetical protein IMG5_189610 [Ichthyophthirius multifiliis]	2.37607e-59	Histone H3 [Plasmodium knowlesi strain H]	6e-57
GC_5221	0	GS_6351	0	hypothetical protein IMG5_201690 [Ichthyophthirius multifiliis]	1.67931e-48	hypothetical protein IMG5_201690 [Ichthyophthirius multifiliis]	1.1e-48
GC_14475	6e-106	GS_16974	2e-106	hypothetical protein IMG5_202820 [Ichthyophthirius multifiliis]	1.01568e-75	hypothetical protein IMG5_118230 [Ichthyophthirius multifiliis]	7e-11
GC_14784	2e-180	GS_15768	0	hypothetical protein IMG5_202820 [Ichthyophthirius multifiliis]	1.20897e-76	40S ribosomal protein S0-A, putative [Perkinsus marinus ATCC 50983]	2.9e-42
GC_3471	0	GS_15870	0	hypothetical protein IMG5_202820 [Ichthyophthirius multifiliis]	1.21291e-77	hypothetical protein [Paramecium tetraurelia strain d4-2]	3.7e-39
GC_5442	2e-123	GS_18248	1e-123	hypothetical protein IMG5_202820 [Ichthyophthirius multifiliis]	1.02467e-51	predicted protein [Phaeodactylum tricornutum CCAP 1055/1]	7.6e-28
GC_6324	1e-122	GS_18787	4e-123	hypothetical protein IMG5_202820 [Ichthyophthirius multifiliis]	1.25261e-78	hypothetical protein [Paramecium tetraurelia strain d4-2]	5.5e-33
GC_6712	0	GS_7162	0	hypothetical protein IMG5_202820 [Ichthyophthirius multifiliis]	3.72439e-72	ribosomal protein S2 containing protein [Tetrahymena thermophila]	2.6e-56
GC_2525	4e-169	GS_1748	2e-169	hypothetical protein isoform 1 [Galdieria sulphuraria]	7.63586e-80	hypothetical protein isoform 1 [Galdieria sulphuraria]	9.9e-74
GC_3260	0	GS_2045	0	hypothetical protein isoform 2 [Galdieria sulphuraria]	2.83631e-20	hypothetical protein isoform 2 [Galdieria sulphuraria]	1.5e-21
GC_3984	0	GS_8990	0	hypothetical protein isoform 2 [Galdieria sulphuraria]	0	hypothetical protein isoform 2 [Galdieria sulphuraria]	0
GC_10638	4e-98	GS_10840	4e-98	hypothetical protein JAAARDRAFT_143849, partial [Jaapia argillacea MUCL 33604]	2.24207e-14	hypothetical protein JAAARDRAFT_143849, partial [Jaapia argillacea MUCL 33604]	1.3e-16
GC_1073	6e-75	GS_20157	3e-75	hypothetical protein JCGZ_20447 [Jatropha curcas]	2.87691e-64	PREDICTED: nucleoside diphosphate kinase 3-like [Solanum lycopersicum]	5e-49
GC_5204	0	GS_8302	0	hypothetical protein JL09_g1660 [Pichia kudriavzevii]	4.2289e-24	hypothetical protein JL09_g1660 [Pichia kudriavzevii]	3.2e-24
GC_9378	2e-131	GS_10716	5e-131	hypothetical protein KNAG_0C02230 [Kazachstania naganishii CBS 8797]	5.50858e-37	unnamed protein product [Albugo candida]	3.7e-66
GC_8939	3e-146	GS_12447	2e-146	hypothetical protein Kpol_1041p32 [Vanderwaltozyma polyspora DSM 70294]	2.1574e-60	40S ribosomal protein S16 [Aphanomyces invadans]	7.5e-40
GC_2575	0	GS_4072	0	hypothetical protein LACJE0001_1464 [Lactobacillus jensenii 269-3]	7.22432e-50	hypothetical protein LACJE0001_1464 [Lactobacillus jensenii 269-3]	8.1e-50
GC_8013	0	GS_9139	0	hypothetical protein LACJE0001_1464 [Lactobacillus jensenii 269-3]	2.16283e-49	hypothetical protein, partial [Treponema socranskii]	6.2e-44
GC_13900	2e-130	GS_15064	3e-130	hypothetical protein LOAG_13381 [Loa loa]	8.78393e-65	ATP-dependent RNA helicase uap56 [Rhizopus delemar RA 99-880]	1.5e-103
GC_5693	1e-175	GS_16851	8e-176	hypothetical protein LOTGIDRAFT_128533 [Lottia gigantea]	1.12819e-16	hypothetical protein LOTGIDRAFT_128533 [Lottia gigantea]	1.2e-12
GC_9119	1e-108	GS_8057	3e-108	hypothetical protein LOTGIDRAFT_197609 [Lottia gigantea]	5.19118e-26	60S ribosomal protein L13 [Crassostrea gigas]	6.2e-87
GC_12911	8e-116	GS_19875	1e-115	hypothetical protein LOTGIDRAFT_202939 [Lottia gigantea]	6.64558e-10	hypothetical protein LOTGIDRAFT_202939 [Lottia gigantea]	2.7e-09
GC_2756	0	GS_2652	0	hypothetical protein LRAMOSA10395 [Absidia idahoensis var. thermophila]	2.34416e-06	unnamed protein product [Chondrus crispus]	3e-78
GC_5026	0	GS_6140	0	hypothetical protein LRAMOSA11305 [Absidia idahoensis var. thermophila]	1.27831e-100	hypothetical protein LRAMOSA11305 [Absidia idahoensis var. thermophila]	2.2e-112
GC_8116	3e-116	GS_10814	2e-116	hypothetical protein M091_0855 [Parabacteroides distasonis str. 3776 D15 i]	1.05629e-21	hypothetical protein [uncultured Sphingobacteriales bacterium HF0010_19H17]	2.8e-16
GC_8941	2e-101	GS_4088	3e-101	hypothetical protein M091_0855 [Parabacteroides distasonis str. 3776 D15 i]	3.49358e-16	putative uncharacterized protein [Clostridium sp. CAG:508]	8.5e-20
GC_3480	2e-66	GS_14884	8e-67	hypothetical protein M569_00222, partial [Genlisea aurea]	2.36598e-30	hypothetical protein [uncultured bacterium FPPP_33K14]	6.9e-21
GC_13915	2e-113	GS_15198	1e-113	hypothetical protein M569_00815 [Genlisea aurea]	4.70764e-12	0	0
GC_10392	2e-120	GS_9384	4e-120	hypothetical protein M569_14174 [Genlisea aurea]	2.64989e-31	60S ribosomal protein L26 [Trypanosoma grayi]	1.7e-49
GC_13670	6e-87	GS_16571	6e-87	hypothetical protein MELLADRAFT_89115 [Melampsora larici-populina 98AG31]	4.30047e-14	0	0
GC_3779	1e-99	GS_10839	7e-100	hypothetical protein MELLADRAFT_90053 [Melampsora larici-populina 98AG31]	3.74989e-16	senescence-associated protein [Plasmodium yoelii yoelii 17XNL]	7.1e-13
GC_14451	3e-67	GS_17110	1e-67	hypothetical protein MELLADRAFT_90069 [Melampsora larici-populina 98AG31]	7.25806e-06	conserved unknown protein [Ectocarpus siliculosus]	8.6e-08
GC_8883	3e-69	GS_11540	4e-69	hypothetical protein MTR_0055s0130 [Medicago truncatula]	7.83307e-16	RRNA intron-encoded homing endonuclease [Medicago truncatula]	7.9e-23
GC_3788	0	GS_4147	0	hypothetical protein MTR_5g051130 [Medicago truncatula]	1.64573e-34	hypothetical protein TRAVEDRAFT_137427, partial [Trametes versicolor FP-101664 SS1]	1.1e-23
GC_986	0	GS_2139	0	hypothetical protein MVEG_08220 [Mortierella verticillata NRRL 6337]	1.65748e-06	hypothetical protein MVEG_08220 [Mortierella verticillata NRRL 6337]	1.1e-07
GC_3786	2e-141	GS_6738	2e-141	hypothetical protein MYCFIDRAFT_54532 [Pseudocercospora fijiensis CIRAD86]	7.38988e-08	hypothetical protein MYCFIDRAFT_54532 [Pseudocercospora fijiensis CIRAD86]	6.2e-08
GC_11428	2e-133	GS_9226	5e-133	hypothetical protein MYCGRDRAFT_45585 [Zymoseptoria tritici IPO323]	3.28029e-27	hypothetical protein OXYTRI_13059 [Oxytricha trifallax]	7.8e-33
GC_14910	3e-170	GS_17029	4e-170	hypothetical protein NAEGRDRAFT_83081 [Naegleria gruberi]	3.61926e-16	hypothetical protein ACA1_076760 [Acanthamoeba castellanii str. Neff]	9.8e-26
GC_15256	5e-83	GS_18291	5e-83	hypothetical protein NAEGRDRAFT_83081 [Naegleria gruberi]	3.54615e-07	hypothetical protein NAEGRDRAFT_83081 [Naegleria gruberi]	3.4e-08
GC_3506	0	GS_14641	0	hypothetical protein NECHADRAFT_24316 [Nectria haematococca mpVI 77-13-4]	1.84696e-12	hypothetical protein NECHADRAFT_24316 [Nectria haematococca mpVI 77-13-4]	1e-11
GC_14871	2e-51	GS_18945	2e-51	hypothetical protein NEMVEDRAFT_v1g157556 [Nematostella vectensis]	2.24055e-43	hypothetical protein NEMVEDRAFT_v1g157556 [Nematostella vectensis]	2e-30
GC_13192	0	GS_2489	0	hypothetical protein NEMVEDRAFT_v1g67737 [Nematostella vectensis]	1.3992e-67	Elongation factor G, domain IV family protein [Tetrahymena thermophila]	0
GC_8901	2e-108	GS_12203	9e-109	hypothetical protein NEMVEDRAFT_v1g67737 [Nematostella vectensis]	4.01271e-47	hypothetical protein NEMVEDRAFT_v1g67737 [Nematostella vectensis]	1.2e-31
GC_2826	0	GS_5246	0	hypothetical protein O988_00790 [Pseudogymnoascus pannorum VKM F-3808]	5.30213e-53	hypothetical protein O988_00790 [Pseudogymnoascus pannorum VKM F-3808]	1e-52
GC_1179	2e-62	GS_1161	2e-62	hypothetical protein O988_08309 [Pseudogymnoascus pannorum VKM F-3808]	3.76929e-31	unnamed protein product [Chondrus crispus]	0
GC_111	0	GS_5342	0	hypothetical protein OPIT5_14840 [Opitutaceae bacterium TAV5]	8.35345e-19	BnaA07g20380D [Brassica napus]	5.2e-30
GC_6147	2e-119	GS_15055	8e-120	hypothetical protein OXYTRI_06107 [Oxytricha trifallax]	8.60035e-51	hypothetical protein OXYTRI_06107 [Oxytricha trifallax]	5.7e-32
GC_5401	0	GS_17988	0	hypothetical protein OXYTRI_08391 [Oxytricha trifallax]	6.95659e-21	hypothetical protein DAPPUDRAFT_66500 [Daphnia pulex]	1.3e-12
GC_10065	1e-159	GS_13182	1e-159	hypothetical protein OXYTRI_13058 [Oxytricha trifallax]	1.78589e-06	0	0
GC_3776	0	GS_2988	0	hypothetical protein OXYTRI_13058 [Oxytricha trifallax]	9.96034e-66	UNKNOWN [Stylonychia lemnae]	3e-76
GC_6843	6e-170	GS_7596	3e-170	hypothetical protein OXYTRI_13058 [Oxytricha trifallax]	6.97608e-32	hypothetical protein OXYTRI_14248 [Oxytricha trifallax]	3.4e-27
GC_7837	1e-111	GS_11700	5e-112	hypothetical protein OXYTRI_13058 [Oxytricha trifallax]	1.08133e-25	hypothetical protein Gasu_65200 [Galdieria sulphuraria]	2.4e-06
GC_7874	0	GS_4148	0	hypothetical protein OXYTRI_13058 [Oxytricha trifallax]	4.36617e-48	hypothetical protein OXYTRI_13058 [Oxytricha trifallax]	2.8e-37
GC_8095	0	GS_6249	0	hypothetical protein OXYTRI_13058 [Oxytricha trifallax]	2.15694e-33	hypothetical protein OXYTRI_13058 [Oxytricha trifallax]	2.4e-31
GC_8530	2e-148	GS_19797	1e-148	hypothetical protein OXYTRI_13058 [Oxytricha trifallax]	1.07103e-34	hypothetical protein OXYTRI_14248 [Oxytricha trifallax]	1.5e-31
GC_7836	0	GS_7213	0	hypothetical protein OXYTRI_13059 [Oxytricha trifallax]	2.21762e-23	hypothetical protein OXYTRI_14247 [Oxytricha trifallax]	2.7e-25
GC_8302	1e-124	GS_12513	2e-125	hypothetical protein OXYTRI_13059 [Oxytricha trifallax]	2.17363e-18	0	0
GC_8305	6e-179	GS_10013	5e-179	hypothetical protein OXYTRI_13059 [Oxytricha trifallax]	8.61621e-25	hypothetical protein LOTGIDRAFT_202939 [Lottia gigantea]	2.7e-18
GC_3777	3e-101	GS_15239	2e-101	hypothetical protein OXYTRI_14247 [Oxytricha trifallax]	1.40199e-18	hypothetical protein OXYTRI_14247 [Oxytricha trifallax]	2.1e-19
GC_6919	4e-145	GS_9679	3e-145	hypothetical protein OXYTRI_14247 [Oxytricha trifallax]	1.6314e-16	hypothetical protein MELLADRAFT_90079 [Melampsora larici-populina 98AG31]	6.2e-17
GC_8293	0	GS_3360	0	hypothetical protein OXYTRI_14248 [Oxytricha trifallax]	3.47635e-25	hypothetical protein OXYTRI_13058 [Oxytricha trifallax]	3.5e-14
GC_2351	4e-111	GS_15699	2e-111	hypothetical protein OXYTRI_19103 [Oxytricha trifallax]	2.80325e-61	hypothetical protein OXYTRI_19103 [Oxytricha trifallax]	2.4e-28
GC_6877	6e-100	GS_16742	2e-100	hypothetical protein OXYTRI_19103 [Oxytricha trifallax]	1.56588e-84	hypothetical protein OXYTRI_19103 [Oxytricha trifallax]	6.6e-33
GC_12918	4e-149	GS_7110	3e-149	hypothetical protein OXYTRI_23404 [Oxytricha trifallax]	1.56211e-44	hypothetical protein OXYTRI_23404 [Oxytricha trifallax]	1.5e-44
GC_13679	2e-87	GS_11580	1e-87	hypothetical protein PADG_08618 [Paracoccidioides brasiliensis Pb18]	1.40737e-11	0	0
GC_10158	4e-64	GS_12349	3e-64	hypothetical protein PFTANZ_01288 [Plasmodium falciparum Tanzania (2000708)]	5.93284e-15	hypothetical protein [Fusobacterium nucleatum]	6e-13
GC_10665	1e-92	GS_19297	1e-92	hypothetical protein PHAVU_003G253200g [Phaseolus vulgaris]	2.33757e-17	hypothetical protein CISIN_1g046556mg [Citrus sinensis]	1.7e-14
GC_5789	0	GS_6784	0	hypothetical protein PHAVU_007G231200g [Phaseolus vulgaris]	5.50457e-62	40S ribosomal protein S3 [Medicago truncatula]	2.5e-55
GC_6029	1e-91	GS_17112	5e-92	hypothetical protein PHYSODRAFT_345922 [Phytophthora sojae]	2.28732e-20	0	0
GC_7294	0	GS_11386	0	hypothetical protein PHYSODRAFT_353704 [Phytophthora sojae]	1.46214e-46	hypothetical protein PHYSODRAFT_353704 [Phytophthora sojae]	1.2e-49
GC_5514	1e-166	GS_11453	8e-167	hypothetical protein PHYSODRAFT_353901, partial [Phytophthora sojae]	2.19284e-85	Eft1p [Saccharomyces cerevisiae Vin13]	8.2e-44
GC_5060	0	GS_1824	0	hypothetical protein PHYSODRAFT_540811, partial [Phytophthora sojae]	2.60478e-14	unnamed protein product [Chondrus crispus]	9.7e-18
GC_3337	7e-123	GS_10550	4e-123	hypothetical protein PNEG_00288 [Pneumocystis murina B123]	1.47988e-35	AF192765_1thioredoxin [Schizosaccharomyces pombe]	5.7e-27
GC_7246	3e-172	GS_7366	5e-173	hypothetical protein PPL_10211 [Polysphondylium pallidum PN500]	2.39171e-117	hypothetical protein DFA_11760 [Dictyostelium fasciculatum]	6.1e-17
GC_9412	5e-163	GS_10311	1e-162	hypothetical protein PTSG_09571 [Salpingoeca rosetta]	1.11202e-18	hypothetical protein PTSG_09571 [Salpingoeca rosetta]	7e-45
GC_8361	3e-168	GS_13250	1e-168	hypothetical protein Q614_SASC00004G0001 [Staphylococcus sp. DORA_6_22]	7.44594e-06	hypothetical protein C807_03618 [Lachnospiraceae bacterium 28-4]	1e-06
GC_9237	9e-115	GS_12170	9e-115	hypothetical protein QOE_0008 [Clostridium difficile F501]	2.5769e-17	hypothetical protein QOE_0008 [Clostridium difficile F501]	1.6e-17
GC_8693	3e-163	GS_3505	2e-163	hypothetical protein RFI_15712 [Reticulomyxa filosa]	1.45968e-125	actin type 2, partial [Miliolidae sp. isolate 3955]	2.8e-102
GC_10561	5e-102	GS_8313	1e-101	hypothetical protein RirG_076590 [Rhizophagus irregularis DAOM 197198w]	2.3445e-18	fragmin A [Physarum polycephalum]	6.9e-48
GC_3159	0	GS_6323	0	hypothetical protein RMCBS344292_19392 [Rhizopus microsporus]	5.15813e-25	hypothetical protein Gasu_61470 [Galdieria sulphuraria]	4.1e-38
GC_5955	6e-123	GS_18169	4e-123	hypothetical protein RO3G_02056 [Rhizopus delemar RA 99-880]	2.52039e-29	hypothetical protein RO3G_02056 [Rhizopus delemar RA 99-880]	7.2e-27
GC_5545	9e-103	GS_18988	3e-103	hypothetical protein S7711_08786 [Stachybotrys chartarum IBT 7711]	1.60719e-41	60S ribosomal protein L32 [Schizosaccharomyces pombe 972h-]	2.4e-18
GC_3485	7e-109	GS_15124	3e-109	hypothetical protein SAMD00019534_001050 [Acytostelium subglobosum LB1]	1.52991e-20	related to coactosin [Piriformospora indica DSM 11827]	4.4e-09
GC_5969	6e-101	GS_17477	1e-101	hypothetical protein SAMD00019534_001050 [Acytostelium subglobosum LB1]	1.06443e-33	actin binding protein [Polysphondylium pallidum PN500]	8e-07
GC_14828	1e-96	GS_12227	4e-97	hypothetical protein SAMD00019534_007180 [Acytostelium subglobosum LB1]	2.36407e-80	PREDICTED: GTPase HRas isoform X1 [Pan troglodytes]	2.2e-12
GC_1421	0	GS_1112	0	hypothetical protein SAMD00019534_022730 [Acytostelium subglobosum LB1]	3.50366e-11	hypothetical protein SAMD00019534_022730 [Acytostelium subglobosum LB1]	5.2e-12
GC_7245	2e-133	GS_18862	1e-133	hypothetical protein SAMD00019534_070720 [Acytostelium subglobosum LB1]	3.82954e-23	hypothetical protein BRAFLDRAFT_120072 [Branchiostoma floridae]	1.1e-13
GC_3590	1e-147	GS_17371	4e-148	hypothetical protein SAMD00019534_074430 [Acytostelium subglobosum LB1]	3.8397e-109	PREDICTED: ras-related protein Rac1, partial [Nasonia vitripennis]	1.8e-42
GC_4362	0	GS_3844	0	hypothetical protein SELMODRAFT_110816 [Selaginella moellendorffii]	7.29205e-158	unnamed protein product [Chondrus crispus]	0
GC_9848	2e-136	GS_11734	3e-136	hypothetical protein SETTUDRAFT_56731, partial [Setosphaeria turcica Et28A]	3.71587e-47	ubiquitin-60S ribosomal protein L40 [Paracoccidioides brasiliensis Pb18]	4.6e-75
GC_8051	7e-170	GS_19811	3e-170	hypothetical protein SNOG_14710 [Phaeosphaeria nodorum SN15]	8.45137e-71	60S ribosomal protein L16 [Yarrowia lipolytica]	1e-35
GC_5370	3e-86	GS_12733	2e-86	hypothetical protein SORBIDRAFT_01g008920 [Sorghum bicolor]	4.17965e-11	0	0
GC_8970	0	GS_20049	0	hypothetical protein SPAPADRAFT_134444, partial [Spathaspora passalidarum NRRL Y-27907]	6.14712e-10	hypothetical protein SPAPADRAFT_134444, partial [Spathaspora passalidarum NRRL Y-27907]	6.5e-10
GC_15102	6e-32	GS_17684	5e-32	hypothetical protein SPRG_00260 [Saprolegnia parasitica CBS 223.65]	6.74875e-08	hypothetical protein [Cryptosporidium muris RN66]	2.5e-08
GC_7169	2e-109	GS_18695	7e-110	hypothetical protein SPRG_14900 [Saprolegnia parasitica CBS 223.65]	1.39959e-11	0	0
GC_6246	0	GS_8383	0	hypothetical protein T265_12601, partial [Opisthorchis viverrini]	6.18723e-27	hypothetical protein T265_12601, partial [Opisthorchis viverrini]	1.5e-26
GC_6179	5e-135	GS_15449	2e-135	hypothetical protein Tcan_15870 [Toxocara canis]	4.67579e-07	0	0
GC_114	0	GS_8524	0	hypothetical protein THAOC_03851 [Thalassiosira oceanica]	6.24604e-133	hypothetical protein THAOC_03851 [Thalassiosira oceanica]	9.6e-141
GC_6377	8e-108	GS_15989	3e-108	hypothetical protein THAOC_21441 [Thalassiosira oceanica]	4.57069e-31	0	0
GC_8479	9e-122	GS_10533	7e-122	hypothetical protein THAOC_21441 [Thalassiosira oceanica]	7.30724e-13	UNKNOWN [Stylonychia lemnae]	8.5e-15
GC_7797	0	GS_1318	0	hypothetical protein THAPSDRAFT_28025 [Thalassiosira pseudonana CCMP1335]	7.24037e-95	unnamed protein product [Chondrus crispus]	2.1e-104
GC_6385	1e-96	GS_16307	5e-97	hypothetical protein TREMEDRAFT_33615 [Tremella mesenterica DSM 1558]	1.06982e-08	0	0
GC_7398	0	GS_6314	0	hypothetical protein TREMEDRAFT_42617 [Tremella mesenterica DSM 1558]	5.39314e-61	Ribosomal L18ae protein family [Taphrina deformans PYCC 5710]	7.6e-62
GC_2058	6e-130	GS_18859	2e-130	hypothetical protein TRIADDRAFT_55329 [Trichoplax adhaerens]	2.24362e-38	hypothetical protein CGI_10013827 [Crassostrea gigas]	4.5e-24
GC_15743	2e-109	GS_16124	7e-110	hypothetical protein TRIADDRAFT_59261 [Trichoplax adhaerens]	2.35315e-27	hypothetical protein SCHCODRAFT_233523 [Schizophyllum commune H4-8]	3.1e-08
GC_7931	0	GS_6682	0	hypothetical protein TRIADDRAFT_60794 [Trichoplax adhaerens]	4.10605e-71	hypothetical protein TRIADDRAFT_60794 [Trichoplax adhaerens]	6.9e-75
GC_1807	4e-176	GS_16497	7e-177	hypothetical protein TTHERM_00047410 [Tetrahymena thermophila]	5.53378e-06	0	0
GC_8640	2e-131	GS_16148	2e-131	hypothetical protein TTHERM_00075670 [Tetrahymena thermophila]	3.29653e-32	hypothetical protein TTHERM_00075670 [Tetrahymena thermophila]	2.8e-32
GC_14425	1e-107	GS_15728	3e-108	hypothetical protein TTHERM_00127269 [Tetrahymena thermophila]	7.81555e-62	hypothetical protein TTHERM_00127269 [Tetrahymena thermophila]	7.5e-11
GC_7062	3e-107	GS_16231	2e-107	hypothetical protein TTHERM_00133510 [Tetrahymena thermophila]	2.20071e-71	hypothetical protein TTHERM_00133510 [Tetrahymena thermophila]	2.4e-32
GC_12794	1e-100	GS_17498	5e-101	hypothetical protein TTHERM_00136120 [Tetrahymena thermophila]	8.23398e-36	0	0
GC_5834	0	GS_16993	0	hypothetical protein TTHERM_00149798 [Tetrahymena thermophila]	4.80064e-66	40S ribosomal protein S6 [Phytophthora infestans T30-4]	7.7e-43
GC_14313	7e-138	GS_7019	5e-138	hypothetical protein TTHERM_00300290 [Tetrahymena thermophila]	1.4859e-26	hypothetical protein TTHERM_00300290 [Tetrahymena thermophila]	7.9e-20
GC_7969	0	GS_13137	0	hypothetical protein TTHERM_00321730 [Tetrahymena thermophila]	3.77731e-09	hypothetical protein TTHERM_00321730 [Tetrahymena thermophila]	1.6e-06
GC_15237	6e-61	GS_17948	3e-61	hypothetical protein TTHERM_00373820 [Tetrahymena thermophila]	8.64139e-45	hypothetical protein IMG5_051520, partial [Ichthyophthirius multifiliis]	2.9e-22
GC_6854	0	GS_7172	0	hypothetical protein TTHERM_00382350 [Tetrahymena thermophila]	1.25541e-56	hypothetical protein TTHERM_00382350 [Tetrahymena thermophila]	2.6e-55
GC_13721	7e-105	GS_15889	2e-105	hypothetical protein TTHERM_00455090 [Tetrahymena thermophila]	7.41629e-21	hypothetical protein [Paramecium tetraurelia strain d4-2]	1.1e-07
GC_15155	2e-173	GS_18946	1e-173	hypothetical protein TTHERM_00456790 [Tetrahymena thermophila]	3.14504e-31	hypothetical protein [Paramecium tetraurelia strain d4-2]	2.9e-24
GC_5698	0	GS_8384	0	hypothetical protein TTHERM_00471090 [Tetrahymena thermophila]	5.33013e-15	hypothetical protein TTHERM_00471090 [Tetrahymena thermophila]	2.9e-12
GC_12436	0	GS_2156	0	hypothetical protein TTHERM_00481310 [Tetrahymena thermophila]	7.69528e-18	hypothetical protein TTHERM_00481310 [Tetrahymena thermophila]	5.4e-18
GC_1794	0	GS_8158	0	hypothetical protein TTHERM_00481310 [Tetrahymena thermophila]	4.63592e-13	hypothetical protein TTHERM_00481310 [Tetrahymena thermophila]	3.6e-09
GC_5051	0	GS_20088	0	hypothetical protein TTHERM_00481310 [Tetrahymena thermophila]	7.91586e-10	hypothetical protein TTHERM_00481310 [Tetrahymena thermophila]	3.6e-10
GC_5725	0	GS_8471	0	hypothetical protein TTHERM_00486690 [Tetrahymena thermophila]	1.10083e-14	hypothetical protein TTHERM_00486690 [Tetrahymena thermophila]	1.9e-14
GC_6958	0	GS_8377	0	hypothetical protein TTHERM_00486690 [Tetrahymena thermophila]	3.28581e-14	hypothetical protein TTHERM_00486690 [Tetrahymena thermophila]	2.3e-14
GC_14299	6e-131	GS_19697	2e-131	hypothetical protein TTHERM_00529760 [Tetrahymena thermophila]	1.10372e-36	hypothetical protein TTHERM_00529760 [Tetrahymena thermophila]	1.6e-06
GC_5721	0	GS_6291	0	hypothetical protein TTHERM_00590090 [Tetrahymena thermophila]	2.46828e-67	hypothetical protein TTHERM_00590090 [Tetrahymena thermophila]	1.8e-22
GC_9456	2e-125	GS_18726	6e-126	hypothetical protein TTHERM_00590090 [Tetrahymena thermophila]	1.28001e-18	hypothetical protein TTHERM_00590090 [Tetrahymena thermophila]	2.8e-11
GC_5902	1e-115	GS_15884	6e-116	hypothetical protein TTHERM_00686220 [Tetrahymena thermophila]	4.98034e-09	hypothetical protein [Paramecium tetraurelia strain d4-2]	2.1e-10
GC_14709	6e-83	GS_17778	4e-83	hypothetical protein TTHERM_00695750 [Tetrahymena thermophila]	9.46754e-33	hypothetical protein TTHERM_00695750 [Tetrahymena thermophila]	1.4e-12
GC_3362	0	GS_3570	0	hypothetical protein TTHERM_00713220 [Tetrahymena thermophila]	4.869e-10	hypothetical protein TTHERM_00713220 [Tetrahymena thermophila]	5.6e-10
GC_3398	0	GS_7758	0	hypothetical protein TTHERM_00773710 [Tetrahymena thermophila]	7.6758e-08	hypothetical protein TTHERM_00773710 [Tetrahymena thermophila]	2.2e-06
GC_3399	0	GS_7731	0	hypothetical protein TTHERM_00773710 [Tetrahymena thermophila]	2.29823e-10	0	0
GC_5256	0	GS_6988	0	hypothetical protein TTHERM_00773710 [Tetrahymena thermophila]	1.59412e-25	hypothetical protein TTHERM_00773710 [Tetrahymena thermophila]	2.3e-06
GC_15598	1e-171	GS_16188	7e-172	hypothetical protein TTHERM_00927010 [Tetrahymena thermophila]	7.70744e-45	hypothetical protein TTHERM_00927010 [Tetrahymena thermophila]	2.1e-42
GC_15060	5e-78	GS_19641	4e-78	hypothetical protein TTHERM_00933070 [Tetrahymena thermophila]	3.05104e-09	0	0
GC_15710	2e-112	GS_19022	1e-112	hypothetical protein TTHERM_00997710 [Tetrahymena thermophila]	3.12323e-21	0	0
GC_5459	7e-162	GS_18380	6e-162	hypothetical protein TTHERM_01001220 [Tetrahymena thermophila SB210]	3.17724e-08	hypothetical protein TTHERM_01001220 [Tetrahymena thermophila SB210]	1.2e-09
GC_12476	2e-168	GS_8292	2e-168	hypothetical protein TTHERM_01005060 [Tetrahymena thermophila SB210]	5.13223e-06	hypothetical protein TTHERM_01005060 [Tetrahymena thermophila]	2.4e-07
GC_2220	0	GS_6358	0	hypothetical protein TTHERM_01005060 [Tetrahymena thermophila SB210]	8.03721e-24	0	0
GC_6847	0	GS_6379	0	hypothetical protein TTHERM_01005060 [Tetrahymena thermophila SB210]	2.58328e-11	hypothetical protein TTHERM_01005060 [Tetrahymena thermophila SB210]	1.1e-07
GC_6981	5e-131	GS_11356	2e-131	hypothetical protein TTHERM_01085640 [Tetrahymena thermophila]	1.03244e-34	hypothetical protein TTHERM_01085640 [Tetrahymena thermophila]	4.5e-18
GC_5862	0	GS_6543	0	hypothetical protein TTHERM_01113100 [Tetrahymena thermophila]	1.28158e-136	hypothetical protein TTHERM_01113100 [Tetrahymena thermophila]	1.3e-61
GC_6591	3e-85	GS_20017	7e-86	hypothetical protein TTHERM_01113100 [Tetrahymena thermophila]	9.70422e-123	hypothetical protein TTHERM_01113100 [Tetrahymena thermophila]	2.9e-11
GC_6741	1e-120	GS_15908	6e-121	hypothetical protein TTHERM_01113100 [Tetrahymena thermophila]	2.47123e-18	0	0
GC_9965	6e-127	GS_16240	7e-127	hypothetical protein TTHERM_01113100 [Tetrahymena thermophila]	3.34401e-07	hypothetical protein TTHERM_01113100 [Tetrahymena thermophila]	5e-19
GC_10876	5e-79	GS_12259	3e-79	hypothetical protein TTHERM_02141640 [Tetrahymena thermophila]	1.28857e-16	hypothetical protein PHYSODRAFT_289996 [Phytophthora sojae]	6.5e-16
GC_13709	0	GS_15043	0	hypothetical protein TTHERM_02141640 [Tetrahymena thermophila]	4.05409e-76	UNKNOWN [Stylonychia lemnae]	3.9e-38
GC_12837	4e-104	GS_15456	3e-104	hypothetical protein TTHERM_02186720 [Tetrahymena thermophila]	5.35595e-34	hypothetical protein IMG5_062050 [Ichthyophthirius multifiliis]	9.8e-23
GC_9598	2e-98	GS_19241	2e-98	hypothetical protein TTRE_0000975601 [Trichuris trichiura]	8.52291e-11	hypothetical protein TTRE_0000975601 [Trichuris trichiura]	6.5e-19
GC_9760	2e-146	GS_12248	2e-146	hypothetical protein V565_194550, partial [Rhizoctonia solani 123E]	2.53903e-20	hypothetical protein V565_194550, partial [Rhizoctonia solani 123E]	8.2e-19
GC_9396	4e-116	GS_12160	2e-116	hypothetical protein VITISV_002825 [Vitis vinifera]	3.51896e-12	0	0
GC_7806	3e-173	GS_1402	2e-173	hypothetical protein VOLCADRAFT_100878 [Volvox carteri f. nagariensis]	2.68196e-07	hypothetical protein VOLCADRAFT_100878 [Volvox carteri f. nagariensis]	7.3e-12
GC_7628	1e-100	GS_5963	7e-101	hypothetical protein VOLCADRAFT_103078 [Volvox carteri f. nagariensis]	9.5905e-69	hypothetical protein [Methanolobus psychrophilus]	4.6e-65
GC_4186	2e-145	GS_1203	2e-145	hypothetical protein VOLCADRAFT_108114 [Volvox carteri f. nagariensis]	2.49621e-25	hypothetical protein VOLCADRAFT_108114 [Volvox carteri f. nagariensis]	9.9e-22
GC_9733	4e-149	GS_7339	5e-149	hypothetical protein VOLCADRAFT_120883 [Volvox carteri f. nagariensis]	2.516e-23	hypothetical protein VOLCADRAFT_120883 [Volvox carteri f. nagariensis]	9.4e-23
GC_7096	0	GS_1724	0	hypothetical protein VOLCADRAFT_33117 [Volvox carteri f. nagariensis]	1.09843e-66	hypothetical protein VOLCADRAFT_33117 [Volvox carteri f. nagariensis]	8.1e-59
GC_3856	0	GS_9448	0	hypothetical protein VOLCADRAFT_71391 [Volvox carteri f. nagariensis]	4.96484e-19	hypothetical protein VOLCADRAFT_71391 [Volvox carteri f. nagariensis]	5e-19
GC_5463	6e-120	GS_10667	2e-120	hypothetical protein WUBG_15068 [Wuchereria bancrofti]	7.13804e-73	alpha-muscle actin, partial [Styela clava]	5.5e-35
GC_10417	3e-110	GS_10351	3e-110	hypothetical protein Y032_0050g1921 [Ancylostoma ceylanicum]	1.10518e-27	PREDICTED: 40S ribosomal protein S18-like [Aplysia californica]	2.7e-34
GC_2595	5e-134	GS_20132	2e-133	hypothetical protein Y032_0467g1984 [Ancylostoma ceylanicum]	6.70616e-31	hypothetical protein Y032_0467g1984 [Ancylostoma ceylanicum]	4e-34
GC_8994	0	GS_8306	0	hypothetical protein YQE_02717, partial [Dendroctonus ponderosae]	2.13268e-42	unnamed protein product, partial [Tetraodon nigroviridis]	1.5e-83
GC_10769	1e-148	GS_6179	2e-148	hypothetical protein YQE_04664, partial [Dendroctonus ponderosae]	2.15284e-40	unknown [Dendroctonus ponderosae]	8.7e-89
GC_4696	0	GS_1054	0	hypothetical protein, conserved [Chondrus crispus]	0	hypothetical protein, conserved [Chondrus crispus]	0
GC_7555	2e-106	GS_5154	7e-108	hypothetical protein, conserved [Chondrus crispus]	1.17222e-64	NADPH-dependent 7-cyano-7-deazaguanine reductase [Kiloniella laminariae]	3.2e-64
GC_12419	0	GS_2366	0	hypothetical protein, conserved [Cyanidioschyzon merolae strain 10D]	1.3902e-80	hypothetical protein HAN_1g126 [Hemiselmis andersenii]	5.3e-73
GC_2027	0	GS_7506	0	hypothetical protein, conserved [Cyanidioschyzon merolae strain 10D]	1.15925e-61	calmodulin [Pyropia yezoensis]	5.6e-72
GC_6617	0	GS_9	0	hypothetical protein, conserved [Cyanidioschyzon merolae strain 10D]	5.53713e-59	hypothetical protein, conserved [Cyanidioschyzon merolae strain 10D]	7.1e-64
GC_3987	0	GS_3666	0	hypothetical protein, conserved, contains radical SAM domain. putative Fe-S-cluster redox enzyme [Chondrus crispus]	0	hypothetical protein, conserved, contains radical SAM domain. putative Fe-S-cluster redox enzyme [Chondrus crispus]	0
GC_8045	2e-129	GS_18553	9e-130	hypothetical protein, partial [Acinetobacter towneri]	1.4037e-09	0	0
GC_8584	0	GS_8899	0	hypothetical protein, partial [Acinetobacter towneri]	9.09412e-33	hypothetical protein, partial [Acinetobacter towneri]	1.1e-49
GC_6833	0	GS_8042	0	hypothetical protein, partial [Anaerostipes caccae]	1.21764e-14	hypothetical protein, partial [Anaerostipes caccae]	7.6e-15
GC_9415	1e-68	GS_15855	2e-68	hypothetical protein, partial [Anaerostipes caccae]	3.54706e-18	hypothetical protein [Magnetospirillum gryphiswaldense]	3.2e-19
GC_12641	9e-55	GS_11490	8e-55	hypothetical protein, partial [Flavobacterium beibuense]	1.26318e-12	hypothetical protein, partial [uncultured Thiohalocapsa sp. PB-PSB1]	2.7e-07
GC_273	0	GS_805	0	hypothetical protein, partial [Microbacterium sp. TS-1]	8.0032e-58	unnamed protein product [Chondrus crispus]	6e-62
GC_13788	9e-115	GS_15980	2e-115	hypothetical protein, partial [Paenibacillus macerans]	2.31948e-25	0	0
GC_1294	0	GS_7109	0	hypothetical protein, partial [Peptoclostridium difficile]	1.45209e-08	hypothetical protein, partial [Peptoclostridium difficile]	1.7e-08
GC_2579	2e-150	GS_8260	9e-151	hypothetical protein, partial [Prevotella sp. oral taxon 317]	2.0418e-32	hypothetical protein [Prevotella sp. oral taxon 473]	4.5e-22
GC_2572	0	GS_4081	0	hypothetical protein, partial [Rhodospirillum photometricum]	4.05208e-39	hypothetical protein [Clostridium botulinum]	2.4e-71
GC_2574	3e-157	GS_18935	2e-157	hypothetical protein, partial [Rhodospirillum photometricum]	7.25061e-25	hypothetical protein, partial [Rhodospirillum photometricum]	3e-21
GC_5827	0	GS_6601	0	hypothetical protein, partial [Rhodospirillum photometricum]	1.5604e-23	hypothetical protein, partial [Rhodospirillum photometricum]	1.9e-23
GC_8836	3e-90	GS_18889	2e-90	hypothetical protein, partial [Rhodospirillum photometricum]	1.23199e-29	Putative uncharacterized protein, partial [Rhodospirillum photometricum DSM 122]	1.7e-21
GC_14720	5e-34	GS_18883	3e-34	hypothetical protein, variant [Phytophthora parasitica INRA-310]	3.68876e-41	60S ribosomal protein L7a [Theileria orientalis strain Shintoku]	2.5e-26
GC_15754	5e-166	GS_15169	2e-166	inorganic h+ pyrophosphatase, putative [Ichthyophthirius multifiliis]	4.3796e-91	inorganic h+ pyrophosphatase, putative [Ichthyophthirius multifiliis]	3.3e-43
GC_12304	6e-124	GS_11246	8e-125	inorganic pyrophosphatase [Tetrahymena thermophila]	0	inorganic pyrophosphatase [Tetrahymena thermophila]	3.8e-11
GC_1485	0	GS_3654	0	inorganic pyrophosphatase fused with fructose-1, 6-bisphosphatase [Chondrus crispus]	0	inorganic pyrophosphatase fused with fructose-1, 6-bisphosphatase [Chondrus crispus]	0
GC_725	0	GS_2225	0	Inosine-5'-monophosphate dehydrogenase [Chondrus crispus]	0	unnamed protein product [Chondrus crispus]	0
GC_1566	1e-179	GS_5965	9e-180	inositol-hexakisphosphate kinase [Galdieria sulphuraria]	8.1957e-44	inositol-hexakisphosphate kinase [Galdieria sulphuraria]	4.4e-49
GC_4705	5e-119	GS_1710	7e-119	inositol-hexakisphosphate kinase [Galdieria sulphuraria]	2.08901e-35	inositol-hexakisphosphate kinase [Galdieria sulphuraria]	1.3e-23
GC_4880	2e-89	GS_1827	3e-89	iron-sulfur cluster assembly protein, putative [Phytophthora infestans T30-4]	5.47831e-39	low molecular mass early light-inducible protein HV60 [Griffithsia japonica]	4.2e-71
GC_4196	0	GS_2763	0	Isoamylase glycoside hydrolase family GH13, Hsp33 [Chondrus crispus]	0	Isoamylase glycoside hydrolase family GH13, Hsp33 [Chondrus crispus]	0
GC_941	0	GS_2863	0	isocitrate dehydrogenase (NAD+) subunit 2, mitochondrial precursor [Chondrus crispus]	0	isocitrate dehydrogenase (NAD+) subunit 2, mitochondrial precursor [Chondrus crispus]	0
GC_1465	0	GS_4121	0	isocitrate dehydrogenase [Chondrus crispus]	0	isocitrate dehydrogenase [Chondrus crispus]	6.7e-177
GC_4411	0	GS_2263	0	isoleucine--tRNA ligase, cytoplasmic [Chondrus crispus]	0	isoleucine--tRNA ligase, cytoplasmic [Chondrus crispus]	0
GC_3276	1e-165	GS_4990	2e-166	isoprenylcysteine carboxyl methyltransferase [Chondrus crispus]	5.35604e-142	unnamed protein product [Chondrus crispus]	2.3e-21
GC_9168	2e-116	GS_18099	2e-116	K antiporter P-type alpha subunit family protein, putative [Ichthyophthirius multifiliis]	4.71771e-17	K antiporter P-type alpha subunit family protein, putative [Ichthyophthirius multifiliis]	3.8e-21
GC_1432	0	GS_2455	0	ketol-acid reductoisomerase [Chondrus crispus]	0	ketol-acid reductoisomerase [Chondrus crispus]	0
GC_12898	9e-133	GS_11304	5e-133	KH domain containing protein [Tetrahymena thermophila]	2.22812e-49	KH domain containing protein [Tetrahymena thermophila]	8.7e-16
GC_6065	2e-66	GS_14098	5e-67	KH domain containing protein [Tetrahymena thermophila]	2.7146e-65	KH domain containing protein [Tetrahymena thermophila]	1.6e-15
GC_4426	0	GS_1606	0	KH domain-containing protein [Chondrus crispus]	8.34254e-35	hypothetical protein isoform 1 [Galdieria sulphuraria]	4.8e-41
GC_4968	0	GS_2262	0	KH domain-containing protein [Chondrus crispus]	4.02036e-107	KH domain-containing protein [Chondrus crispus]	5.2e-108
GC_5351	4e-164	GS_17104	4e-164	kinase domain protein [Ichthyophthirius multifiliis]	3.72295e-41	kinase domain protein [Ichthyophthirius multifiliis]	1.8e-42
GC_7310	0	GS_4209	0	Kinesin [Chondrus crispus]	0	unnamed protein product [Chondrus crispus]	0
GC_1159	0	GS_4801	0	Kinesin-like [Chondrus crispus]	9.40079e-156	Kinesin-like [Chondrus crispus]	0
GC_1824	6e-93	GS_14043	4e-94	Kinesin-like protein [Chondrus crispus]	1.77214e-131	Kinesin-like protein [Chondrus crispus]	9e-22
GC_7615	1e-75	GS_19851	1e-76	Kinesin-related protein [Chondrus crispus]	2.37076e-76	unnamed protein product [Chondrus crispus]	2.2e-22
GC_685	0	GS_3951	0	kinetochore protein NDC8 [Galdieria sulphuraria]	2.97698e-63	kinetochore protein NDC8 [Galdieria sulphuraria]	1.4e-72
GC_8983	2e-105	GS_13309	4e-105	kinetoplastid membrane protein KMP-11 [Trypanosoma brucei brucei TREU927]	1.38396e-34	kinetoplastid membrane protein KMP-11 [Trypanosoma brucei brucei TREU927]	6.6e-51
GC_660	0	GS_2346	0	Ku core domain, Ku70 family [Chondrus crispus]	0	Ku core domain, Ku70 family [Chondrus crispus]	0
GC_4106	1e-117	GS_9089	1e-117	kynurenine aminotransferase [Galdieria sulphuraria]	4.32899e-99	kynurenine aminotransferase [Galdieria sulphuraria]	4.2e-100
GC_5234	0	GS_7257	0	L27a [Suberites domuncula]	6.23965e-58	L27a [Suberites domuncula]	5.5e-58
GC_6917	0	GS_8262	0	L27a [Trichoplax adhaerens]	4.74346e-60	L27a [Trichoplax adhaerens]	1.5e-54
GC_9942	3e-100	GS_12287	2e-100	large subunit ribosomal protein 1 [Capsaspora owczarzaki ATCC 30864]	2.31066e-20	large subunit ribosomal protein 1 [Capsaspora owczarzaki ATCC 30864]	8.4e-13
GC_9163	2e-156	GS_12291	7e-156	large subunit ribosomal protein LP0 [Angomonas deanei]	7.59968e-35	large subunit ribosomal protein LP0 [Angomonas deanei]	2.5e-79
GC_2786	0	GS_455	0	leucine rich repeat protein [Leptospira weilii serovar Topaz str. LT2116]	1.5067e-16	hypothetical protein DB42_BE00010, partial [Neochlamydia sp. EPS4]	1.5e-14
GC_4399	0	GS_5119	0	Leucine rich repeat-containing protein, partial [Chondrus crispus]	0	Leucine rich repeat-containing protein, partial [Chondrus crispus]	1.3e-171
GC_159	0	GS_13711	0	Leucine-rich repeat-containing protein [Chondrus crispus]	1.6982e-113	Leucine-rich repeat-containing protein [Chondrus crispus]	1.5e-101
GC_5483	0	GS_4036	0	leucine--tRNA ligase [Chondrus crispus]	0	unnamed protein product [Chondrus crispus]	0
GC_367	2e-110	GS_647	2e-110	Light-harvest protein [Chondrus crispus]	5.65019e-68	light-harvest protein [Griffithsia japonica]	1.1e-85
GC_1435	0	GS_2993	0	light-harvest protein [Griffithsia japonica]	2.85453e-100	light-harvest protein [Griffithsia japonica]	8.8e-105
GC_11798	5e-75	GS_10689	4e-75	light-harvesting chlorophyll-a/b binding protein Lhcb5 [Chlamydomonas incerta]	1.95618e-68	hypothetical protein VOLCADRAFT_104309 [Volvox carteri f. nagariensis]	3.5e-13
GC_6636	0	GS_5262	0	light-harvesting chlorophyll-a/b binding protein LhcbM4 [Acutodesmus obliquus]	5.08267e-61	chlorophyll a/b binding protein [Acetabularia acetabulum]	1.8e-125
GC_5067	0	GS_5481	0	light-harvesting protein [Galdieria sulphuraria]	1.00961e-58	light-harvesting protein [Galdieria sulphuraria]	2e-62
GC_8674	2e-161	GS_6192	7e-161	linker protein 3 [Sabella spallanzanii]	2.28699e-12	linker protein 3 [Sabella spallanzanii]	8.8e-32
GC_7808	0	GS_3684	0	lipase class 3 family protein [Galdieria sulphuraria]	3.14826e-25	unnamed protein product [Chondrus crispus]	9.4e-19
GC_289	0	GS_604	0	Lipase domain protein, putative [Chondrus crispus]	0	Lipase domain protein, putative [Chondrus crispus]	0
GC_3882	0	GS_2548	0	Lipase domain protein, putative [Chondrus crispus]	4.3631e-121	Lipase domain protein, putative [Chondrus crispus]	1.1e-117
GC_450	0	GS_8530	0	Lipase domain protein, putative [Chondrus crispus]	0	Lipase domain protein, putative [Chondrus crispus]	0
GC_835	0	GS_4161	0	Lipase domain protein, putative [Chondrus crispus]	1.66073e-157	Lipase domain protein, putative [Chondrus crispus]	6.2e-149
GC_885	0	GS_2425	0	lipoamide dehydrogenase [Chondrus crispus]	0	lipoamide dehydrogenase [Chondrus crispus]	0
GC_2094	4e-87	GS_645	2e-87	Lipoate synthase [Chondrus crispus]	3.62604e-138	Lipoate synthase [Chondrus crispus]	1.7e-126
GC_3428	0	GS_8740	0	lipoic acid synthetase [Cyanidioschyzon merolae strain 10D]	4.63441e-142	Probable galactinol--sucrose galactosyltransferase 4 [Chondrus crispus]	0
GC_105	0	GS_5786	0	Lipoxygenase, partial [Chondrus crispus]	0	Mitogen-activated protein kinase 3 MPK3 [Chondrus crispus]	7.3e-123
GC_4695	0	GS_3833	0	L-lactate dehydrogenase B chain [Echinococcus granulosus]	1.6884e-70	C. briggsae CBR-LDH-1 protein [Caenorhabditis briggsae]	3.6e-45
GC_7164	1e-139	GS_7050	9e-140	LOW QUALITY PROTEIN: hypothetical protein M514_27836 [Trichuris suis]	5.16734e-11	hypothetical protein TTRE_0000975601 [Trichuris trichiura]	4.8e-10
GC_6162	6e-99	GS_7677	3e-99	LSM12 homolog [Chondrus crispus]	3.1284e-36	LSM12 homolog [Chondrus crispus]	5.8e-38
GC_476	0	GS_2313	0	Lysyl-tRNA synthetase [Chondrus crispus]	0	unnamed protein product [Chondrus crispus]	5.2e-96
GC_14806	2e-96	GS_19233	2e-96	lysyl-tRNA synthetase, putative [Ichthyophthirius multifiliis]	6.07094e-12	lysyl-tRNA synthetase family protein [Tetrahymena thermophila]	3.2e-08
GC_4350	0	GS_3800	0	magnesium chelatase subunit H [Chondrus crispus]	0	magnesium chelatase subunit H [Chondrus crispus]	0
GC_5168	1e-112	GS_2953	8e-113	magnesium chelatase subunits I and D, partial [Chondrus crispus]	0	magnesium chelatase subunits I and D, partial [Chondrus crispus]	0
GC_3195	0	GS_2906	0	magnesium protoporphyrin O-methyltransferase [Lyngbya aestuarii]	2.62156e-82	0	0
GC_11045	1e-86	GS_57	1e-86	Malate dehydrogenase [Chondrus crispus]	1.28899e-173	Malate dehydrogenase [Chondrus crispus]	0
GC_4531	0	GS_3599	0	Malate dehydrogenase [Chondrus crispus]	0	Malate dehydrogenase [Chondrus crispus]	0
GC_7975	0	GS_419	0	Malate dehydrogenase [Chondrus crispus]	0	WD40-repeat containing protein [Chondrus crispus]	6.9e-71
GC_1289	4e-116	GS_3568	7e-117	malate dehydrogenase [Gracilaria chouae]	1.06646e-165	Oligosaccharyl transferase subunit DAD1, also called Defender against cell death 1 [Chondrus crispus]	8.6e-44
GC_746	0	GS_2935	0	malic enzyme [Gracilaria vermiculophylla]	0	malic enzyme [Gracilaria vermiculophylla]	0
GC_2323	0	GS_115	0	manganese transport protein [Chondrus crispus]	0	manganese transport protein [Chondrus crispus]	0
GC_219	0	GS_5395	0	mannosylglycerate synthase [Caloglossa leprieurii]	0	mannosylglycerate synthase [Caloglossa leprieurii]	0
GC_9783	9e-110	GS_8420	1e-109	mCG14260, isoform CRA_b [Mus musculus]	4.59208e-41	hypothetical protein CAPTEDRAFT_173667 [Capitella teleta]	1.2e-68
GC_2585	0	GS_4092	0	Metallocarboxypeptidase inhibitor [Medicago truncatula]	9.30453e-78	Metallocarboxypeptidase inhibitor [Medicago truncatula]	1e-73
GC_6929	0	GS_7736	0	metallothionein-like protein [Elaeis guineensis]	1.58664e-30	metallothionein-like protein [Elaeis guineensis]	1.1e-30
GC_1467	0	GS_3827	0	Methionine synthase reductase MTRR [Chondrus crispus]	0	Methionine synthase reductase MTRR [Chondrus crispus]	0
GC_2433	0	GS_3810	0	methionine--tRNA ligase, cytoplasmic [Chondrus crispus]	0	DNA polymerase type I with a mitochondrial signal peptide [Chondrus crispus]	0
GC_1064	0	GS_4839	0	methionyl aminopeptidase [Chondrus crispus]	0	methionyl aminopeptidase [Chondrus crispus]	0
GC_7706	0	GS_2126	0	Methylenetetrahydrofolate dehydrogenase [Chondrus crispus]	1.27106e-153	Methylenetetrahydrofolate dehydrogenase [Chondrus crispus]	2.1e-151
GC_4538	0	GS_3841	0	Methylenetetrahydrofolate reductase [Chondrus crispus]	0	Methylenetetrahydrofolate reductase [Chondrus crispus]	0
GC_854	6e-141	GS_1713	7e-141	methylglyoxal synthase [Clostridium sartagoforme]	7.18041e-42	methylglyoxal synthase [Clostridium sartagoforme]	4.1e-41
GC_14912	7e-114	GS_18895	4e-114	methylmalonate-semialdehyde dehydrogenase family protein [Tetrahymena thermophila]	3.1276e-65	methylmalonate-semialdehyde dehydrogenase family protein [Tetrahymena thermophila]	7.4e-22
GC_2640	2e-173	GS_949	5e-173	methylsterol monooxygenase [Galdieria sulphuraria]	1.86691e-82	unnamed protein product [Vitis vinifera]	2e-115
GC_6699	6e-172	GS_4520	2e-172	methylsterol monooxygenase [Galdieria sulphuraria]	5.39256e-95	methylsterol monooxygenase [Galdieria sulphuraria]	9e-93
GC_4114	0	GS_1272	0	MFS transporter, anion:cation symporter (ACS) family [Galdieria sulphuraria]	1.81847e-92	unnamed protein product [Chondrus crispus]	5.8e-106
GC_7764	6e-31	GS_9014	3e-31	MFS transporter, tetracycline:hydrogen antiporter [Galdieria sulphuraria]	2.61027e-67	MFS transporter, tetracycline:hydrogen antiporter [Galdieria sulphuraria]	1.7e-12
GC_1436	6e-68	GS_5620	2e-68	MGT family glycosyltransferase [Pleurocapsa minor]	8.05833e-100	0	0
GC_9951	8e-55	GS_15399	1e-54	midgut cysteine peptidase, partial [Sphenophorus levis]	1.47811e-07	cathepsin [Salpingoeca rosetta]	5.2e-19
GC_11309	5e-134	GS_11545	3e-134	minor chlorophyll a-b binding protein of photosystem II [Chlamydomonas reinhardtii]	3.03556e-56	hypothetical protein VOLCADRAFT_104309 [Volvox carteri f. nagariensis]	2.1e-48
GC_6653	4e-161	GS_10094	3e-161	mitochondrial carrier protein [Chlamydomonas reinhardtii]	1.77838e-68	hypothetical protein CHLNCDRAFT_133472 [Chlorella variabilis]	1.3e-63
GC_1496	0	GS_14645	0	mitochondrial DNA replication protein YHM2 [Chondrus crispus]	3.05218e-125	mitochondrial DNA replication protein YHM2 [Chondrus crispus]	3.7e-122
GC_1497	0	GS_3686	0	mitochondrial DNA replication protein YHM2 [Chondrus crispus]	1.89685e-125	mitochondrial DNA replication protein YHM2 [Chondrus crispus]	6.4e-121
GC_1392	0	GS_1113	0	mitochondrial F-type ATPase F1 subunit beta, precursor [Chondrus crispus]	0	mitochondrial F-type ATPase F1 subunit beta, precursor [Chondrus crispus]	0
GC_3558	0	GS_3890	0	mitochondrial F-type ATPase F1 subunit gamma, precursor [Chondrus crispus]	2.99724e-140	mitochondrial F-type ATPase F1 subunit gamma, precursor [Chondrus crispus]	4.3e-150
GC_15293	6e-75	GS_17655	3e-75	mitochondrial processing peptidase beta, putative [Ichthyophthirius multifiliis]	1.09675e-56	hypothetical protein [Paramecium tetraurelia strain d4-2]	7.4e-27
GC_8054	1e-46	GS_9162	1e-46	mitochondrial protein translocase, MPT family [Galdieria sulphuraria]	2.51694e-14	mitochondrial protein translocase, MPT family [Galdieria sulphuraria]	1.9e-14
GC_3508	0	GS_14610	0	mitochondrial ribosomal protein L21 precursor [Cyanidioschyzon merolae strain 10D]	1.57399e-23	unnamed protein product [Chondrus crispus]	1.3e-106
GC_3238	1e-44	GS_954	2e-44	mitochondrial ribosomal protein S17 precursor [Galdieria sulphuraria]	1.69953e-26	mitochondrial ribosomal protein S17 precursor [Cyanidioschyzon merolae strain 10D]	4.4e-28
GC_14780	1e-100	GS_20013	6e-101	mitochondrial-type hsp70 1 [Paramecium caudatum]	8.81285e-40	mitochondrial-type hsp70 1 [Paramecium caudatum]	1e-21
GC_4484	0	GS_2561	0	Mitogen-activated protein kinase 14-1, MPK14-1 [Chondrus crispus]	0	unnamed protein product [Chondrus crispus]	0
GC_7510	0	GS_5819	0	Mitogen-activated protein kinase 15-1 MPK15-1 [Chondrus crispus]	0	Mitogen-activated protein kinase 15-1 MPK15-1 [Chondrus crispus]	0
GC_4458	0	GS_803	0	Mitogen-activated protein kinase 15-2 MPK15-2 [Chondrus crispus]	0	Mitogen-activated protein kinase 15-2 MPK15-2 [Chondrus crispus]	0
GC_1121	0	GS_5530	0	Mitogen-activated protein kinase 9, MPK9 [Chondrus crispus]	0	Mitogen-activated protein kinase 9, MPK9 [Chondrus crispus]	0
GC_4645	0	GS_4234	0	Mitogen-activated protein kinase kinase 6, MPKK6 [Chondrus crispus]	1.45709e-120	Mitogen-activated protein kinase kinase 6, MPKK6 [Chondrus crispus]	7.1e-120
GC_6551	0	GS_3880	0	Monogalactosyldiacylglycerol synthase fragment, family GT28, partial [Chondrus crispus]	3.50286e-155	Monogalactosyldiacylglycerol synthase fragment, family GT28, partial [Chondrus crispus]	1.9e-156
GC_2779	0	GS_3076	0	Monogalactosyldiacylglycerol synthase, family GT28 [Chondrus crispus]	0	Monogalactosyldiacylglycerol synthase, family GT28 [Chondrus crispus]	0
GC_15763	2e-119	GS_17033	8e-120	morn protein, putative [Perkinsus marinus ATCC 50983]	1.08962e-06	0	0
GC_13895	3e-147	GS_18525	2e-147	mucin-2 [Glycomyces tenuis]	6.24983e-09	0	0
GC_2646	0	GS_7276	0	MULTISPECIES: homospermidine synthase [Labrenzia]	6.02637e-154	homospermidine synthase [Azorhizobium caulinodans]	5.7e-135
GC_2536	3e-74	GS_14712	7e-75	MULTISPECIES: hypothetical protein [unclassified Lachnospiraceae]	5.6562e-10	0	0
GC_4911	2e-168	GS_2376	4e-168	myb domain-containing protein [Galdieria sulphuraria]	1.20055e-28	hypothetical protein Gasu_22950 [Galdieria sulphuraria]	1.1e-54
GC_1979	2e-98	GS_5037	1e-98	Myb-like DNA-binding protein [Chondrus crispus]	1.39739e-28	Myb-like DNA-binding protein [Chondrus crispus]	2e-31
GC_2050	0	GS_9164	0	myo-inositol 1-phosphate synthase [Chondrus crispus]	0	myo-inositol 1-phosphate synthase [Chondrus crispus]	0
GC_75	0	GS_4214	0	myo-inositol 1-phosphate synthase [Chondrus crispus]	0	unnamed protein product [Chondrus crispus]	0
GC_7782	0	GS_2483	0	Myo-inositol dehydrogenase [Chondrus crispus]	3.36777e-149	Myo-inositol dehydrogenase [Chondrus crispus]	9e-163
GC_15159	1e-141	GS_18519	6e-142	myo-inositol-1-phosphate synthase [Galdieria sulphuraria]	3.48578e-50	myo-inositol-1-phosphate synthase [Angomonas deanei]	1.1e-06
GC_14478	3e-91	GS_15375	2e-91	myo-inositol-1-phosphate synthase [Trypanosoma vivax Y486]	4.62054e-23	myo-inositol-1-phosphate synthase [Trypanosoma vivax Y486]	5.1e-20
GC_6352	1e-174	GS_14792	1e-174	Myo-inositol-1-phosphate synthase family protein [Tetrahymena thermophila]	1.49259e-43	Myo-inositol-1-phosphate synthase family protein [Tetrahymena thermophila]	3.5e-56
GC_1193	0	GS_249	0	Na+-ATPase [Chondrus crispus]	0	Na+-ATPase [Chondrus crispus]	0
GC_12176	6e-35	GS_17122	5e-35	NAC domain containing protein [Tetrahymena thermophila]	3.36048e-37	NAC domain containing protein [Tetrahymena thermophila]	9.6e-39
GC_5306	0	GS_19474	0	NAC domain containing protein [Tetrahymena thermophila]	1.02343e-34	NAC domain containing protein [Tetrahymena thermophila]	2.4e-34
GC_7366	8e-153	GS_17293	4e-153	NAC domain containing protein [Tetrahymena thermophila]	3.50449e-41	NAC domain containing protein [Tetrahymena thermophila]	1.3e-29
GC_2834	0	GS_3917	0	N-acetylglutamate syntthase, MCP-like [Chondrus crispus]	0	N-acetylglutamate syntthase, MCP-like [Chondrus crispus]	0
GC_2213	0	GS_2389	0	NAD(P) transhydrogenase [Chondrus crispus]	0	NAD(P) transhydrogenase [Chondrus crispus]	0
GC_5804	7e-101	GS_18652	1e-101	NAD-dependent dehydratase [Corynebacterium lipophiloflavum]	3.81183e-76	NAD-dependent dehydratase, partial [Corynebacterium camporealensis]	4.5e-12
GC_9408	2e-122	GS_7594	2e-122	NAD-dependent dehydratase [Corynebacterium lipophiloflavum]	1.04075e-24	NAD-dependent dehydratase, partial [Corynebacterium camporealensis]	6e-34
GC_8750	3e-152	GS_19007	2e-152	NAD-dependent dehydratase [Sinorhizobium meliloti]	1.42765e-33	NAD-dependent dehydratase [Rhizobium leguminosarum]	3.8e-17
GC_4233	0	GS_1745	0	NADH dehydrogenase [ubiquinone] 1 alpha subcomplex subunit 9, mitochondrial [Chondrus crispus]	1.56436e-129	NADH dehydrogenase [ubiquinone] 1 alpha subcomplex subunit 9, mitochondrial [Chondrus crispus]	2.6e-133
GC_4134	0	GS_8563	0	NADH dehydrogenase I (Complex I) flavoprotein 51kDa subunit [Chondrus crispus]	0	unnamed protein product [Chondrus crispus]	2.7e-65
GC_6089	0	GS_203	0	NADH dehydrogenase I (Complex I) iron-sulfur protein 49kDa subunit [Chondrus crispus]	0	NADH dehydrogenase I (Complex I) iron-sulfur protein 49kDa subunit [Chondrus crispus]	0
GC_6527	0	GS_204	0	NADH dehydrogenase I (Complex I) iron-sulfur protein 49kDa subunit [Chondrus crispus]	0	NADH dehydrogenase I (Complex I) iron-sulfur protein 49kDa subunit [Chondrus crispus]	0
GC_9420	0	GS_6201	0	NADH dehydrogenase subunit 1 (mitochondrion) [Whitmania acranulata]	3.83785e-43	NADH dehydrogenase subunit 1 [Leodamas tribulosus]	8.2e-81
GC_9479	0	GS_6378	0	NADH dehydrogenase subunit 2 (mitochondrion) [Samariscus latus]	6.88563e-07	NADH dehydrogenase subunit 2 (mitochondrion) [Trissolcus basalis]	2.7e-06
GC_10974	3e-119	GS_5096	1e-118	NADH dehydrogenase subunit 4 (mitochondrion) [Lamprotula gottschei]	9.69686e-14	NADH dehydrogenase subunit 4 [Terebratulina retusa]	4.1e-28
GC_9264	8e-141	GS_5097	2e-140	NADH dehydrogenase subunit 4 (mitochondrion) [Ornithodoros rostratus]	6.26879e-07	NADH dehydrogenase subunit 4 (mitochondrion) [Neohirasea japonica]	2.9e-46
GC_8120	5e-142	GS_11107	2e-142	NADH dehydrogenase subunit 5 [Pectinaria gouldii]	1.38848e-62	NADH dehydrogenase subunit 5 (mitochondrion) [Sipunculus nudus]	3.4e-09
GC_1518	0	GS_5623	0	NADH:flavin oxidoreductase/NADH oxidase [Chondrus crispus]	1.46184e-158	NADH:flavin oxidoreductase/NADH oxidase [Chondrus crispus]	1.9e-159
GC_4827	0	GS_756	0	NADH:flavin oxidoreductase/NADH oxidase [Chondrus crispus]	0	NADH:flavin oxidoreductase/NADH oxidase [Chondrus crispus]	0
GC_1161	5e-130	GS_8004	8e-131	NADH:ubiquinone oxidoreductase iron sulfur protein [Chondrus crispus]	1.66469e-71	NADH:ubiquinone oxidoreductase iron sulfur protein [Chondrus crispus]	1.6e-75
GC_1162	9e-88	GS_7610	5e-88	NADH:ubiquinone oxidoreductase iron sulfur protein [Chondrus crispus]	2.55349e-71	NADH:ubiquinone oxidoreductase iron sulfur protein [Chondrus crispus]	8.6e-51
GC_3546	1e-105	GS_7373	6e-106	NADH-cytochrome b5 reductase [Dictyostelium discoideum AX4]	1.76073e-83	cytochrome-b5 reductase [Galdieria sulphuraria]	3e-74
GC_2929	0	GS_1818	0	NADPH:protochlorophyllide oxidoreductase [Chondrus crispus]	2.947e-165	NADPH:protochlorophyllide oxidoreductase [Chondrus crispus]	6.6e-164
GC_1953	3e-52	GS_828	8e-53	NADPH-dependent diflavin oxidoreductase NDOR [Chondrus crispus]	0	NADPH-dependent diflavin oxidoreductase NDOR [Chondrus crispus]	6.7e-148
GC_14432	7e-32	GS_2531	4e-31	naphthoate synthase [Chondrus crispus]	4.40908e-15	naphthoate synthase [Chondrus crispus]	3.7e-164
GC_6961	0	GS_6130	0	NDH subunit PnsL5 [Marchantia polymorpha]	3.16557e-30	hypothetical protein AURANDRAFT_33371 [Aureococcus anophagefferens]	1e-26
GC_13809	2e-105	GS_17120	6e-106	nicotinamide nucleotide transhydrogenase, putative [Ichthyophthirius multifiliis]	1.15002e-69	nicotinamide nucleotide transhydrogenase, putative [Ichthyophthirius multifiliis]	1.4e-20
GC_15213	3e-162	GS_16478	2e-162	nicotinamide nucleotide transhydrogenase, putative [Ichthyophthirius multifiliis]	6.25866e-74	putative pyridine nucleotide transhydrogenase; similar to E. coli pyridine nucleotide transhydrogenase beta subunit SwissProt Accession Number P07002, partial [Haemophilus influenzae]	3.3e-51
GC_2998	0	GS_3090	0	nitrate reductase [Gracilaria tenuistipitata]	0	nitrate reductase [Gracilaria tenuistipitata]	0
GC_8285	0	GS_8676	0	non-muscle actin II [Hydractinia echinata]	0	non-muscle actin II [Hydractinia echinata]	0
GC_2472	0	GS_2194	0	Nuclear cap-binding protein subunit, putative [Chondrus crispus]	0	Nuclear cap-binding protein subunit, putative [Chondrus crispus]	0
GC_4490	0	GS_20164	0	Nuclear cap-binding protein subunit, putative [Chondrus crispus]	3.73668e-59	Nuclear cap-binding protein subunit, putative [Chondrus crispus]	2.5e-60
GC_2714	6e-91	GS_1097	3e-91	Nuclear transport factor 2 [Chondrus crispus]	3.34635e-30	unnamed protein product [Chondrus crispus]	1e-166
GC_15670	0	GS_2801	0	nucleic acid binding protein [Galdieria sulphuraria]	5.26632e-10	nucleic acid binding protein [Galdieria sulphuraria]	2.5e-09
GC_802	0	GS_4271	0	Nucleolar protein nop56, putative [Chondrus crispus]	2.2388e-177	Nucleolar protein nop56, putative [Chondrus crispus]	0
GC_5174	0	GS_19803	0	nucleoside diphosphate kinase [Capsaspora owczarzaki ATCC 30864]	3.90603e-68	nucleoside diphosphate kinase [Capsaspora owczarzaki ATCC 30864]	1.8e-74
GC_9769	3e-90	GS_12767	2e-90	nucleoside diphosphate kinase [Cladophialophora carrionii CBS 160.54]	5.77599e-25	0	0
GC_15789	1e-112	GS_16482	3e-113	nucleosome assembly protein (NAP) [Tetrahymena thermophila]	1.24783e-10	0	0
GC_64	0	GS_5858	0	Nucleosome/chromatin assembly complex proteins [Chondrus crispus]	4.00285e-135	Nucleosome/chromatin assembly complex proteins [Chondrus crispus]	1.2e-136
GC_6056	2e-169	GS_14901	2e-169	NUOE homolog, NADH dehydrogenase (ubiquinone) subunit [Chondrus crispus]	2.5104e-120	cysteine synthase [Nitratireductor indicus]	4.6e-139
GC_6490	0	GS_2053	0	oligosaccharyl transferase STT3, family GT66 [Chondrus crispus]	0	oligosaccharyl transferase STT3, family GT66 [Chondrus crispus]	0
GC_5244	0	GS_512	0	origin recognition complex subunit 5, ORC5 [Chondrus crispus]	8.93692e-24	phosphoribosylformylglycinamidine cyclo-ligase (phosphoribosyl-aminoimidazole synthetase) (AIR synthase) [Chondrus crispus]	8.5e-141
GC_13776	0	GS_5795	0	Ornithine decarboxylase [Chondrus crispus]	1.09324e-81	Ornithine decarboxylase [Chondrus crispus]	1.5e-99
GC_8822	4e-99	GS_7591	4e-99	ornithine decarboxylase, putative, partial [Ichthyophthirius multifiliis]	5.43291e-10	pyridoxal-binding domain pyridoxal-dependent decarboxylase [Tetrahymena thermophila SB210]	3.2e-25
GC_2019	4e-60	GS_1308	3e-60	Os02g0147700 [Oryza sativa Japonica Group]	4.44465e-15	PREDICTED: DNA-binding protein BIN4-like [Pyrus x bretschneideri]	1.7e-12
GC_13187	8e-81	GS_11168	6e-81	Os06g0232100 [Oryza sativa Japonica Group]	1.58835e-23	HA-tagged protein kinase domain of putative mitogen-activated protein kinase kinase kinase [synthetic construct]	1.4e-17
GC_2114	0	GS_20113	0	OSJNBa0040D17.9 [Oryza sativa Japonica Group]	2.22257e-66	unnamed protein product [Chondrus crispus]	2.3e-08
GC_800	6e-76	GS_2937	2e-76	oxidoreductase [delta proteobacterium MLMS-1]	1.29714e-66	hypothetical protein COCSUDRAFT_83488, partial [Coccomyxa subellipsoidea C-169]	4.8e-27
GC_11735	2e-126	GS_11100	2e-126	oxygen-evolving enhancer protein, partial [Cladophora coelothrix]	1.09321e-37	oxygen-evolving enhancer protein, partial [Cladophora coelothrix]	1e-36
GC_2959	0	GS_15130	0	PA14 domain-containing protein [Polysphondylium pallidum PN500]	5.7837e-06	0	0
GC_5572	0	GS_8669	0	PAP/25A associated domain family protein [Chondrus crispus]	0	PAP/25A associated domain family protein [Chondrus crispus]	4.1e-173
GC_3015	0	GS_804	0	PAP2/haloperoxidase-like protein [Chondrus crispus]	0	PAP2/haloperoxidase-like protein [Chondrus crispus]	0
GC_12784	1e-74	GS_14903	5e-75	papain family cysteine protease [Ancylostoma duodenale]	4.36438e-29	papain family cysteine protease [Ancylostoma duodenale]	2.2e-20
GC_2710	0	GS_6946	0	papain family cysteine protease [Tetrahymena thermophila SB210]	1.32112e-62	PREDICTED: ervatamin-B-like [Tarenaya hassleriana]	4e-31
GC_3466	0	GS_8240	0	papain family cysteine protease [Tetrahymena thermophila SB210]	6.71524e-58	papain family cysteine protease [Tetrahymena thermophila SB210]	2.1e-38
GC_3467	0	GS_1047	0	papain family cysteine protease [Tetrahymena thermophila SB210]	2.24044e-18	papain family cysteine protease [Tetrahymena thermophila SB210]	1.7e-16
GC_12500	8e-146	GS_1290	1e-145	Papain family cysteine protease containing protein [Tetrahymena thermophila]	7.45413e-28	Papain family cysteine protease containing protein [Tetrahymena thermophila]	9.9e-64
GC_15271	2e-101	GS_8414	3e-101	Papain family cysteine protease containing protein [Tetrahymena thermophila]	3.32815e-26	Papain family cysteine protease containing protein [Tetrahymena thermophila]	5.2e-47
GC_2305	1e-109	GS_17229	2e-110	Papain family cysteine protease containing protein [Tetrahymena thermophila]	8.57387e-84	Papain family cysteine protease containing protein [Tetrahymena thermophila]	5.7e-14
GC_2882	0	GS_7914	0	Papain family cysteine protease containing protein [Tetrahymena thermophila]	1.82104e-96	Papain family cysteine protease containing protein [Tetrahymena thermophila]	4e-96
GC_3066	0	GS_6645	0	Papain family cysteine protease containing protein [Tetrahymena thermophila]	5.63957e-72	Papain family cysteine protease containing protein [Tetrahymena thermophila]	1.4e-71
GC_3158	0	GS_6119	0	Papain family cysteine protease containing protein [Tetrahymena thermophila]	4.05144e-91	Papain family cysteine protease containing protein [Tetrahymena thermophila]	3.2e-91
GC_6493	3e-130	GS_16406	7e-131	Papain family cysteine protease containing protein [Tetrahymena thermophila]	3.70362e-68	Papain family cysteine protease containing protein [Tetrahymena thermophila]	1.4e-15
GC_6675	0	GS_17039	0	Papain family cysteine protease containing protein [Tetrahymena thermophila]	2.56718e-41	papain family cysteine protease, putative, partial [Ichthyophthirius multifiliis]	9.5e-57
GC_8191	0	GS_14130	0	Papain family cysteine protease containing protein [Tetrahymena thermophila]	6.76876e-53	Papain family cysteine protease containing protein [Tetrahymena thermophila]	1.2e-45
GC_9255	0	GS_11059	0	Papain family cysteine protease containing protein [Tetrahymena thermophila]	4.50906e-56	Papain family cysteine protease containing protein [Tetrahymena thermophila]	2e-25
GC_9759	3e-41	GS_14196	2e-41	Papain family cysteine protease containing protein [Tetrahymena thermophila]	7.50239e-23	Papain family cysteine protease containing protein [Tetrahymena thermophila]	1.2e-18
GC_3439	0	GS_7592	0	papain family cysteine protease, putative, partial [Ichthyophthirius multifiliis]	3.28926e-90	papain family cysteine protease, putative, partial [Ichthyophthirius multifiliis]	1e-65
GC_5099	0	GS_1048	0	papain family cysteine protease, putative, partial [Ichthyophthirius multifiliis]	2.89308e-50	papain family cysteine protease, putative, partial [Ichthyophthirius multifiliis]	6.3e-43
GC_998	0	GS_3915	0	Partial ftsH2 [Chondrus crispus]	0	Partial ftsH2 [Chondrus crispus]	0
GC_14341	3e-107	GS_19369	1e-107	PAZ and PIWI domain protein [Paramecium tetraurelia]	6.85242e-11	0	0
GC_5219	5e-142	GS_6889	2e-142	Peptidase C13 family protein [Tetrahymena thermophila]	8.29909e-57	Hemoglobinase-type cysteine proteinase [Oxytricha trifallax]	8.5e-26
GC_6368	0	GS_7722	0	Peptidase C13 family protein [Tetrahymena thermophila]	1.12154e-46	Peptidase C13 family protein [Tetrahymena thermophila]	8.3e-37
GC_15618	3e-40	GS_17622	4e-40	peptidase M20 [Rhodospirillales bacterium URHD0088]	2.84517e-15	Succinyl-diaminopimelate desuccinylase [Paramecium tetraurelia strain d4-2]	5.3e-26
GC_2903	0	GS_1977	0	Peptide chain release factor eRF, subunit 1 [Chondrus crispus]	0	Peptide chain release factor eRF, subunit 1 [Chondrus crispus]	0
GC_7735	0	GS_4255	0	Peptide chain release factor eRF3, (GTP-binding subunit) [Chondrus crispus]	0	Peptide chain release factor eRF3, (GTP-binding subunit) [Chondrus crispus]	0
GC_1736	0	GS_613	0	Peptide chain release factor RF1, Rhodoplastic [Chondrus crispus]	0	Peptide chain release factor RF1, Rhodoplastic [Chondrus crispus]	0
GC_200	0	GS_8521	0	Peptide chain release factor RF3 (GTP-binding subunit), Rhodoplastic [Chondrus crispus]	0	Peptide chain release factor RF3 (GTP-binding subunit), Rhodoplastic [Chondrus crispus]	0
GC_10527	5e-148	GS_9336	9e-148	peptidyl prolyl cis-trans isomerase A (II) [Conus novaehollandiae]	2.92683e-49	PREDICTED: peptidyl-prolyl cis-trans isomerase-like [Oryzias latipes]	2.3e-94
GC_2059	4e-43	GS_9028	2e-43	Peptidyl-prolyl cis-trans isomerase [Chondrus crispus]	3.9365e-33	Peptidyl-prolyl cis-trans isomerase [Chondrus crispus]	1.3e-33
GC_6606	0	GS_2171	0	Peptidyl-prolyl cis-trans isomerase [Chondrus crispus]	5.07822e-100	Peptidyl-prolyl cis-trans isomerase [Chondrus crispus]	2.2e-97
GC_12746	3e-40	GS_17602	3e-40	Peptidyl-prolyl cis-trans isomerase [Spirometra erinaceieuropaei]	2.56125e-32	peptidylprolyl isomerase [Thiothrix disciformis]	3.3e-40
GC_1383	3e-136	GS_1756	2e-136	peptidyl-prolyl cis-trans isomerase [Streptomyces mobaraensis]	3.97573e-11	peptidylprolyl isomerase [Deinococcus proteolyticus]	5.9e-13
GC_14756	2e-161	GS_16832	2e-161	peptidyl-prolyl cis-trans isomerase [Tetrahymena thermophila SB210]	1.70843e-38	peptidyl-prolyl cis-trans isomerase [Tetrahymena thermophila SB210]	8.3e-40
GC_6507	3e-121	GS_12362	2e-121	peptidylprolyl isomerase [Planctomyces limnophilus]	1.62462e-40	putative cyclophilin a [Trypanosoma vivax Y486]	8.8e-35
GC_366	6e-131	GS_8588	3e-131	periplasmic binding protein [Rhodopirellula europaea]	4.58908e-62	carboxyvinyl-carboxyphosphonate phosphorylmutase [Galdieria sulphuraria]	3.2e-94
GC_13543	1e-39	GS_19202	1e-39	peroxidase [Alteromonas sp. SN2]	1.06557e-07	0	0
GC_1704	0	GS_4012	0	Peroxidase [Chondrus crispus]	3.16683e-147	Peroxidase [Chondrus crispus]	2.3e-137
GC_2355	0	GS_1204	0	peroxidase [Planctomyces maris]	1.24072e-82	peroxidase [Planctomyces maris]	5.3e-65
GC_6594	1e-85	GS_104	6e-86	peroxiredoxin, PRX1 [Chondrus crispus]	4.55654e-126	unnamed protein product [Chondrus crispus]	5.2e-18
GC_4147	0	GS_2239	0	phenylalanyl-tRNA synthetase alpha chain [Chondrus crispus]	0	phenylalanyl-tRNA synthetase alpha chain [Chondrus crispus]	0
GC_4155	0	GS_2461	0	phosphatase [Zooshikella ganghwensis]	1.08466e-08	0	0
GC_12310	2e-35	GS_140	3e-35	phosphatase 2C, partial [Trypanosoma grayi]	4.52073e-13	serine/threonine protein phosphatase Stp1 [Galdieria sulphuraria]	1.1e-34
GC_6402	3e-141	GS_18187	2e-141	phosphatidylinositol-4-phosphate 5-kinase [Medicago truncatula]	8.947e-11	0	0
GC_4349	0	GS_3869	0	Phosphatidylinositol-binding clathrin assembly protein [Chondrus crispus]	1.07488e-137	Phosphatidylinositol-binding clathrin assembly protein [Chondrus crispus]	8.1e-137
GC_12337	0	GS_8078	0	phosphoenolpyruvate carboxylase [Grateloupia chiangii]	0	phosphoenolpyruvate carboxylase [Grateloupia chiangii]	0
GC_4641	0	GS_9248	0	phosphoenolpyruvate carboxylase [Grateloupia chiangii]	0	phosphoenolpyruvate carboxylase [Grateloupia chiangii]	0
GC_1251	0	GS_5942	0	phosphoglycerate kinase [Chondrus crispus]	0	phosphoglycerate kinase [Chondrus crispus]	0
GC_1897	0	GS_5992	0	phosphoglycerate kinase [Chondrus crispus]	0	phosphoglycerate kinase [Chondrus crispus]	0
GC_3836	0	GS_6156	0	phospholipid-transporting ATPase IIA [Chondrus crispus]	0	phospholipid-transporting ATPase IIA [Chondrus crispus]	0
GC_751	0	GS_1595	0	phosphomannomutase [Chondrus crispus]	1.19164e-135	phosphomannomutase [Chondrus crispus]	2.6e-125
GC_5350	0	GS_2105	0	phosphoribosylaminoimidazolecarboxamide formyltransferase (AICAR transformylase)-IMP cyclohydrolase (inosinicase) (IMP synthetase) (ATIC) [Chondrus crispus]	0	phosphoribosylaminoimidazolecarboxamide formyltransferase (AICAR transformylase)-IMP cyclohydrolase (inosinicase) (IMP synthetase) (ATIC) [Chondrus crispus]	0
GC_5866	0	GS_1032	0	phosphoribosylformylglycinamidine synthase [Chondrus crispus]	0	phosphoribosylformylglycinamidine synthase [Chondrus crispus]	0
GC_6572	4e-125	GS_10342	2e-126	photosystem I P700 chlorophyll A apoprotein A1 [Gracilaria tenuistipitata var. liui]	0	[pt] photosystem I P700 chlorophyll A apoprotein [Galdieria sulphuraria]	2.6e-67
GC_1640	7e-126	GS_3920	5e-126	photosystem II oxygen-evolving complex 23kDa protein [Galdieria sulphuraria]	5.14102e-42	photosystem II oxygen-evolving complex 23kDa protein [Galdieria sulphuraria]	2.5e-43
GC_2467	0	GS_348	0	photosystem II Q (chloroplast) [Gracilaria salicornia]	0	photosystem II Q (chloroplast) [Gracilaria salicornia]	0
GC_1998	0	GS_2365	0	Phycobilisome 31.8kD linker polypeptide [Chondrus crispus]	0	Phycobilisome 31.8kD linker polypeptide [Chondrus crispus]	3.9e-176
GC_1896	1e-178	GS_3061	3e-179	Phycocyanobilin:Cys-153 beta-phycocyanin lyase, CpcT [Chondrus crispus]	1.04297e-81	Phycocyanobilin:Cys-153 beta-phycocyanin lyase, CpcT [Chondrus crispus]	4.2e-89
GC_4614	0	GS_2299	0	phytoene synthase [Cyanidioschyzon merolae strain 10D]	3.50328e-119	phytoene synthase [Cyanidioschyzon merolae strain 10D]	4.9e-119
GC_6949	0	GS_6686	0	Plant L-ascorbate oxidase [Theobroma cacao]	1.06747e-84	PREDICTED: L-ascorbate oxidase-like [Sesamum indicum]	1.2e-86
GC_3712	0	GS_7739	0	Plastid oxygen-evolving enhancer 1 [Chondrus crispus]	6.65327e-151	Plastid oxygen-evolving enhancer 1 [Chondrus crispus]	1e-137
GC_7658	0	GS_865	0	plastidic ATP/ADP transporter [Galdieria sulphuraria]	0	plastidic ATP/ADP transporter [Galdieria sulphuraria]	0
GC_14111	2e-75	GS_16281	6e-76	PMCA20 [Paramecium tetraurelia]	4.02122e-41	hypothetical protein IMG5_098730 [Ichthyophthirius multifiliis]	1.3e-29
GC_1842	0	GS_1778	0	PO-like [Suberites domuncula]	5.5311e-66	Transferase [Chondrus crispus]	4.8e-177
GC_459	0	GS_4469	0	Poly(A) polymerase [Chondrus crispus]	0	Poly(A) polymerase [Chondrus crispus]	0
GC_4965	4e-106	GS_2183	2e-105	poly-A RNA export protein DBP5 [Chondrus crispus]	0	poly-A RNA export protein DBP5 [Chondrus crispus]	0
GC_7553	0	GS_4611	0	Polyadenylate-binding protein, partial [Chondrus crispus]	0	Polyadenylate-binding protein, partial [Chondrus crispus]	0
GC_7207	0	GS_3904	0	Polyphosphate kinase (fragment) [Chondrus crispus]	0	Polyphosphate kinase (fragment) [Chondrus crispus]	0
GC_1152	2e-115	GS_1705	2e-115	polyprotein [Chondrus crispus]	1.26029e-65	WD40-repeat containing protein [Chondrus crispus]	7.8e-33
GC_7826	1e-110	GS_1233	1e-109	polyubiquitin [Griffithsia japonica]	8.90748e-86	polyubiquitin [Gracilaria lemaneiformis]	0
GC_11422	2e-52	GS_5077	2e-52	polyubiquitin [Volvox carteri f. nagariensis]	6.48931e-59	Polyubiqutin 1 [Eudiplodinium maggii]	1.3e-69
GC_7834	4e-96	GS_19365	4e-96	polyubiquitin 5 [Capsaspora owczarzaki ATCC 30864]	8.07803e-84	UBIQP_EUPEURecName: Full=Polyubiquitin; Contains: RecName: Full=Ubiquitin; Flags: Precursor [Euplotes eurystomus]	2.8e-98
GC_2429	9e-152	GS_6799	6e-152	polyubiquitin, partial [Anteholosticha manca]	1.82255e-70	beta-galactosidase/ubiquitin fusion protein, partial [synthetic construct]	1.2e-49
GC_12271	7e-135	GS_20499	2e-135	polyubiquitin, putative [Perkinsus marinus ATCC 50983]	4.56572e-126	unnamed protein product [Oikopleura dioica]	1e-42
GC_6238	8e-178	GS_14320	8e-178	polyubiquitin, putative [Plasmodium yoelii]	4.21325e-97	polyubiquitin, partial [Anteholosticha manca]	1.8e-112
GC_1776	6e-113	GS_16400	5e-113	polyubiquitin, putative, partial [Eimeria maxima]	3.14029e-61	polyubiquitin, putative, partial [Eimeria necatrix]	6.5e-62
GC_1775	2e-147	GS_8898	2e-147	polyubiquitin, putative, partial [Eimeria necatrix]	1.87653e-62	polyubiquitin, putative, partial [Eimeria necatrix]	6.4e-59
GC_6590	9e-131	GS_1234	1e-130	polyubiquitin, putative, partial [Eimeria necatrix]	1.09933e-59	hypothetical protein [Eimeria tenella]	5.8e-91
GC_5534	1e-130	GS_20557	7e-131	Polyubiqutin 1 [Eudiplodinium maggii]	6.06174e-91	Polyubiqutin 4 [Isotricha prostoma]	7e-51
GC_11923	2e-72	GS_10804	2e-72	Polyubiqutin 1 [Metadinium medium]	1.01754e-43	Polyubiqutin 4 [Isotricha prostoma]	1e-52
GC_1534	0	GS_4308	0	polyunsaturated fatty acid desaturase [Chondrus crispus]	0	polyunsaturated fatty acid desaturase [Chondrus crispus]	2.2e-150
GC_1670	0	GS_1363	0	polyunsaturated fatty acid elongation enzyme [Chondrus crispus]	1.30894e-103	polyunsaturated fatty acid elongation enzyme [Chondrus crispus]	4e-106
GC_13769	1e-66	GS_16736	8e-67	potassium channel subunit [Tetrahymena thermophila]	1.82416e-63	voltage-gated potassium channel beta 2 [Heterobasidion irregulare TC 32-1]	6.3e-44
GC_15666	0	GS_14692	0	PP2C [Paramecium tetraurelia]	9.42374e-40	Hypothetical protein CBG15205 [Caenorhabditis briggsae]	9.8e-31
GC_6531	0	GS_2618	0	Predicted pre-mRNA splicing factor ATP-dependent RNA helicase PRP43 [Chondrus crispus]	0	Predicted pre-mRNA splicing factor ATP-dependent RNA helicase PRP43 [Chondrus crispus]	0
GC_3008	0	GS_4215	0	Predicted protein [Chondrus crispus]	0	Predicted protein [Chondrus crispus]	0
GC_11637	2e-81	GS_2562	6e-80	predicted protein [Histoplasma capsulatum NAm1]	1.45704e-32	conserved hypothetical protein [Histoplasma capsulatum G186AR]	1.1e-79
GC_11824	1e-74	GS_19963	1e-74	predicted protein [Hordeum vulgare subsp. vulgare]	1.36663e-56	predicted protein [Hordeum vulgare subsp. vulgare]	3.8e-79
GC_12180	3e-125	GS_9329	1e-125	predicted protein [Hordeum vulgare subsp. vulgare]	0	predicted protein [Hordeum vulgare subsp. vulgare]	5.4e-90
GC_12253	9e-89	GS_11563	3e-89	predicted protein [Hordeum vulgare subsp. vulgare]	2.54188e-111	predicted protein [Hordeum vulgare subsp. vulgare]	6.2e-44
GC_12396	1e-107	GS_8149	3e-107	predicted protein [Hordeum vulgare subsp. vulgare]	5.88925e-24	predicted protein [Hordeum vulgare subsp. vulgare]	2.2e-55
GC_12438	0	GS_3942	0	predicted protein [Hordeum vulgare subsp. vulgare]	0	predicted protein [Hordeum vulgare subsp. vulgare]	0
GC_13755	3e-120	GS_15368	6e-121	predicted protein [Hordeum vulgare subsp. vulgare]	8.12686e-173	predicted protein [Hordeum vulgare subsp. vulgare]	1.2e-37
GC_13804	3e-107	GS_18586	3e-108	predicted protein [Hordeum vulgare subsp. vulgare]	3.78973e-43	0	0
GC_13812	2e-146	GS_17396	6e-147	predicted protein [Hordeum vulgare subsp. vulgare]	2.37996e-35	predicted protein [Hordeum vulgare subsp. vulgare]	3.6e-19
GC_13946	0	GS_15097	0	predicted protein [Hordeum vulgare subsp. vulgare]	0	predicted protein [Hordeum vulgare subsp. vulgare]	0
GC_13997	0	GS_14634	0	predicted protein [Hordeum vulgare subsp. vulgare]	0	predicted protein [Hordeum vulgare subsp. vulgare]	0
GC_14004	2e-107	GS_15911	1e-107	predicted protein [Hordeum vulgare subsp. vulgare]	1.21963e-28	predicted protein [Hordeum vulgare subsp. vulgare]	2.7e-18
GC_14220	2e-137	GS_19383	2e-137	predicted protein [Hordeum vulgare subsp. vulgare]	5.21095e-07	predicted protein [Hordeum vulgare subsp. vulgare]	4.9e-07
GC_14714	9e-118	GS_15125	4e-118	predicted protein [Hordeum vulgare subsp. vulgare]	1.12036e-80	predicted protein [Hordeum vulgare subsp. vulgare]	2e-33
GC_14922	2e-104	GS_18361	7e-105	predicted protein [Hordeum vulgare subsp. vulgare]	3.11789e-54	predicted protein [Hordeum vulgare subsp. vulgare]	2.9e-26
GC_1536	2e-104	GS_19457	2e-105	predicted protein [Hordeum vulgare subsp. vulgare]	0	eukaryotic translation elongation factor [Entamoeba dispar SAW760]	1.1e-22
GC_15406	3e-99	GS_16921	2e-99	predicted protein [Hordeum vulgare subsp. vulgare]	6.27587e-22	predicted protein [Hordeum vulgare subsp. vulgare]	4e-15
GC_15451	4e-120	GS_18590	2e-120	predicted protein [Hordeum vulgare subsp. vulgare]	1.08697e-51	predicted protein [Hordeum vulgare subsp. vulgare]	7.2e-26
GC_15580	8e-128	GS_17366	4e-128	predicted protein [Hordeum vulgare subsp. vulgare]	4.95492e-72	predicted protein [Hordeum vulgare subsp. vulgare]	3.2e-37
GC_15590	7e-103	GS_19634	3e-103	predicted protein [Hordeum vulgare subsp. vulgare]	8.33623e-12	0	0
GC_1915	0	GS_3948	0	predicted protein [Hordeum vulgare subsp. vulgare]	0	predicted protein [Hordeum vulgare subsp. vulgare]	0
GC_2597	0	GS_20073	0	predicted protein [Hordeum vulgare subsp. vulgare]	0	predicted protein [Hordeum vulgare subsp. vulgare]	4.6e-132
GC_2759	0	GS_7044	0	predicted protein [Hordeum vulgare subsp. vulgare]	3.54198e-95	predicted protein [Hordeum vulgare subsp. vulgare]	6.3e-80
GC_2761	0	GS_14784	0	predicted protein [Hordeum vulgare subsp. vulgare]	7.11462e-147	predicted protein [Hordeum vulgare subsp. vulgare]	3.4e-124
GC_2762	0	GS_6574	0	predicted protein [Hordeum vulgare subsp. vulgare]	9.99232e-105	predicted protein [Hordeum vulgare subsp. vulgare]	1.1e-76
GC_3534	3e-99	GS_15157	7e-100	predicted protein [Hordeum vulgare subsp. vulgare]	7.931e-29	0	0
GC_3930	4e-119	GS_19423	8e-120	predicted protein [Hordeum vulgare subsp. vulgare]	0	actin II [Vorticella microstoma]	2e-44
GC_4963	0	GS_16729	0	predicted protein [Hordeum vulgare subsp. vulgare]	6.5132e-136	14-3-3 protein homolog [Penicillium roqueforti FM164]	1.7e-71
GC_4978	2e-104	GS_18482	7e-105	predicted protein [Hordeum vulgare subsp. vulgare]	4.80994e-34	0	0
GC_5023	0	GS_6665	0	predicted protein [Hordeum vulgare subsp. vulgare]	0	predicted protein [Hordeum vulgare subsp. vulgare]	0
GC_5077	2e-148	GS_14187	1e-148	predicted protein [Hordeum vulgare subsp. vulgare]	4.60631e-66	predicted protein [Hordeum vulgare subsp. vulgare]	3.2e-41
GC_5108	0	GS_7081	0	predicted protein [Hordeum vulgare subsp. vulgare]	3.24512e-82	predicted protein [Hordeum vulgare subsp. vulgare]	7.8e-80
GC_5263	2e-167	GS_19837	2e-167	predicted protein [Hordeum vulgare subsp. vulgare]	5.29156e-49	predicted protein [Hordeum vulgare subsp. vulgare]	1.2e-43
GC_5362	2e-158	GS_7888	1e-158	predicted protein [Hordeum vulgare subsp. vulgare]	1.42782e-24	predicted protein [Hordeum vulgare subsp. vulgare]	1.3e-23
GC_5440	2e-128	GS_12012	1e-128	predicted protein [Hordeum vulgare subsp. vulgare]	1.27253e-81	predicted protein [Hordeum vulgare subsp. vulgare]	3e-30
GC_5522	0	GS_6725	0	predicted protein [Hordeum vulgare subsp. vulgare]	1.54451e-32	predicted protein [Hordeum vulgare subsp. vulgare]	3.4e-60
GC_5585	0	GS_8503	0	predicted protein [Hordeum vulgare subsp. vulgare]	1.00993e-38	predicted protein [Hordeum vulgare subsp. vulgare]	9.4e-39
GC_5632	0	GS_8277	0	predicted protein [Hordeum vulgare subsp. vulgare]	3.83533e-59	predicted protein [Hordeum vulgare subsp. vulgare]	2.1e-53
GC_5645	0	GS_15226	0	predicted protein [Hordeum vulgare subsp. vulgare]	9.27269e-152	predicted protein [Hordeum vulgare subsp. vulgare]	2.1e-65
GC_5756	1e-135	GS_6998	7e-136	predicted protein [Hordeum vulgare subsp. vulgare]	1.83141e-16	predicted protein [Hordeum vulgare subsp. vulgare]	4.1e-15
GC_5793	2e-150	GS_17865	7e-151	predicted protein [Hordeum vulgare subsp. vulgare]	7.3423e-97	predicted protein [Hordeum vulgare subsp. vulgare]	1.7e-37
GC_5805	3e-151	GS_8164	2e-151	predicted protein [Hordeum vulgare subsp. vulgare]	2.94992e-13	predicted protein [Hordeum vulgare subsp. vulgare]	1.7e-12
GC_5844	0	GS_7906	0	predicted protein [Hordeum vulgare subsp. vulgare]	1.6127e-106	predicted protein [Hordeum vulgare subsp. vulgare]	1.7e-106
GC_5856	6e-178	GS_16487	1e-178	predicted protein [Hordeum vulgare subsp. vulgare]	0	predicted protein [Hordeum vulgare subsp. vulgare]	1.1e-58
GC_5885	0	GS_7533	0	predicted protein [Hordeum vulgare subsp. vulgare]	2.25679e-107	predicted protein [Hordeum vulgare subsp. vulgare]	3.7e-103
GC_5915	5e-115	GS_15331	2e-115	predicted protein [Hordeum vulgare subsp. vulgare]	1.62995e-81	predicted protein [Hordeum vulgare subsp. vulgare]	4.2e-40
GC_5929	4e-94	GS_7119	4e-94	predicted protein [Hordeum vulgare subsp. vulgare]	1.19524e-51	hypothetical protein DAPPUDRAFT_71790 [Daphnia pulex]	1.6e-51
GC_6006	1e-156	GS_8340	6e-157	predicted protein [Hordeum vulgare subsp. vulgare]	7.0419e-37	predicted protein [Hordeum vulgare subsp. vulgare]	7.4e-19
GC_6043	4e-156	GS_16873	2e-156	predicted protein [Hordeum vulgare subsp. vulgare]	1.66873e-79	predicted protein [Hordeum vulgare subsp. vulgare]	1.4e-36
GC_6195	2e-146	GS_7850	2e-146	predicted protein [Hordeum vulgare subsp. vulgare]	2.11123e-22	predicted protein [Hordeum vulgare subsp. vulgare]	1.5e-27
GC_6281	0	GS_15720	0	predicted protein [Hordeum vulgare subsp. vulgare]	7.6485e-87	predicted protein [Hordeum vulgare subsp. vulgare]	1e-90
GC_6284	1e-110	GS_19293	6e-111	predicted protein [Hordeum vulgare subsp. vulgare]	1.7613e-52	predicted protein [Hordeum vulgare subsp. vulgare]	2.9e-28
GC_6495	8e-172	GS_7079	6e-172	predicted protein [Hordeum vulgare subsp. vulgare]	1.10145e-13	predicted protein [Hordeum vulgare subsp. vulgare]	9.3e-14
GC_6609	8e-122	GS_15322	5e-122	predicted protein [Hordeum vulgare subsp. vulgare]	4.19608e-32	predicted protein [Hordeum vulgare subsp. vulgare]	3e-23
GC_6817	3e-167	GS_15549	2e-167	predicted protein [Hordeum vulgare subsp. vulgare]	4.25636e-81	predicted protein [Hordeum vulgare subsp. vulgare]	1.4e-58
GC_6821	0	GS_16586	0	predicted protein [Hordeum vulgare subsp. vulgare]	1.49862e-65	predicted protein [Hordeum vulgare subsp. vulgare]	6.5e-69
GC_6852	0	GS_3946	0	predicted protein [Hordeum vulgare subsp. vulgare]	0	predicted protein [Hordeum vulgare subsp. vulgare]	0
GC_6985	0	GS_17087	0	predicted protein [Hordeum vulgare subsp. vulgare]	1.50885e-37	predicted protein [Hordeum vulgare subsp. vulgare]	1.1e-37
GC_7019	1e-140	GS_15143	7e-141	predicted protein [Hordeum vulgare subsp. vulgare]	3.82947e-13	0	0
GC_7122	2e-153	GS_19123	1e-153	predicted protein [Hordeum vulgare subsp. vulgare]	5.48022e-46	predicted protein [Hordeum vulgare subsp. vulgare]	2.9e-36
GC_7241	0	GS_14709	0	predicted protein [Hordeum vulgare subsp. vulgare]	2.01072e-98	predicted protein [Hordeum vulgare subsp. vulgare]	3.1e-90
GC_7306	4e-156	GS_6972	2e-156	predicted protein [Hordeum vulgare subsp. vulgare]	5.2757e-21	0	0
GC_7325	2e-105	GS_19214	7e-106	predicted protein [Hordeum vulgare subsp. vulgare]	9.02523e-09	0	0
GC_7855	0	GS_13693	0	predicted protein [Hordeum vulgare subsp. vulgare]	1.91505e-162	predicted protein [Hordeum vulgare subsp. vulgare]	2.8e-102
GC_8167	2e-129	GS_9458	2e-129	predicted protein [Hordeum vulgare subsp. vulgare]	1.12832e-40	predicted protein [Hordeum vulgare subsp. vulgare]	1.7e-79
GC_8283	0	GS_8679	0	predicted protein [Hordeum vulgare subsp. vulgare]	0	unnamed protein product [Oikopleura dioica]	0
GC_8320	0	GS_13283	0	predicted protein [Hordeum vulgare subsp. vulgare]	8.9916e-170	predicted protein [Hordeum vulgare subsp. vulgare]	0
GC_9632	1e-78	GS_17675	1e-78	predicted protein [Hordeum vulgare subsp. vulgare]	2.26631e-13	predicted protein [Hordeum vulgare subsp. vulgare]	3.6e-19
GC_9741	1e-113	GS_15436	2e-113	predicted protein [Hordeum vulgare subsp. vulgare]	2.4841e-25	predicted protein [Hordeum vulgare subsp. vulgare]	1.1e-25
GC_12309	0	GS_3778	0	predicted protein [Micromonas sp. RCC299]	1.3509e-124	predicted protein [Micromonas sp. RCC299]	3.5e-129
GC_13817	1e-132	GS_20034	4e-133	predicted protein [Naegleria gruberi]	9.75334e-07	0	0
GC_14819	3e-106	GS_18338	2e-106	predicted protein [Naegleria gruberi]	2.44955e-11	0	0
GC_6114	0	GS_14637	0	predicted protein [Naegleria gruberi]	9.55579e-12	predicted protein [Naegleria gruberi]	1.3e-06
GC_15775	2e-92	GS_19433	1e-92	predicted protein [Nematostella vectensis]	1.40838e-19	Transketolase, pyridine binding domain containing protein [Tetrahymena thermophila]	2.5e-12
GC_3068	5e-66	GS_2238	8e-67	predicted protein [Nematostella vectensis]	1.50784e-107	myb family transcription factor [Galdieria sulphuraria]	2.8e-21
GC_3787	1e-129	GS_7061	9e-130	predicted protein [Nematostella vectensis]	1.15139e-20	predicted protein [Nematostella vectensis]	1.1e-20
GC_5062	2e-99	GS_5648	1e-99	predicted protein [Nematostella vectensis]	8.03494e-33	PREDICTED: hypothetical protein LOC100634227 [Amphimedon queenslandica]	6.7e-45
GC_5344	6e-109	GS_15126	3e-109	predicted protein [Nematostella vectensis]	2.56866e-55	hypothetical protein MELLADRAFT_52214 [Melampsora larici-populina 98AG31]	1.6e-16
GC_7509	0	GS_4735	0	predicted protein [Nematostella vectensis]	2.27477e-94	predicted protein [Nematostella vectensis]	1.7e-87
GC_8948	5e-112	GS_11679	7e-112	predicted protein [Nematostella vectensis]	2.6211e-33	predicted protein [Nematostella vectensis]	4.6e-47
GC_9506	1e-73	GS_13557	9e-74	predicted protein [Nematostella vectensis]	4.51675e-07	0	0
GC_1217	4e-67	GS_7900	8e-67	predicted protein [Ostreococcus lucimarinus CCE9901]	1.26707e-31	predicted protein [Naegleria gruberi]	1e-37
GC_12389	3e-110	GS_3267	4e-110	predicted protein [Phaeodactylum tricornutum CCAP 1055/1]	7.79404e-57	predicted protein [Phaeodactylum tricornutum CCAP 1055/1]	1.4e-55
GC_3367	8e-158	GS_6005	1e-158	predicted protein [Phaeodactylum tricornutum CCAP 1055/1]	5.6551e-35	predicted protein [Thalassiosira pseudonana CCMP1335]	6.7e-47
GC_785	0	GS_4232	0	predicted protein [Phaeodactylum tricornutum CCAP 1055/1]	0	predicted protein [Phaeodactylum tricornutum CCAP 1055/1]	0
GC_14047	5e-78	GS_15638	3e-78	predicted protein [Physcomitrella patens]	4.76528e-09	PREDICTED: alanine--glyoxylate aminotransferase 2 homolog 3, mitochondrial [Nelumbo nucifera]	4.5e-12
GC_1700	2e-74	GS_14895	1e-74	predicted protein [Physcomitrella patens]	5.31615e-13	predicted protein [Physcomitrella patens]	6e-15
GC_1811	0	GS_1088	0	predicted protein [Physcomitrella patens]	1.39895e-99	PREDICTED: serine/threonine-protein kinase RIO1-like [Ciona intestinalis]	1.7e-88
GC_3582	0	GS_1359	0	predicted protein [Physcomitrella patens]	0	predicted protein [Physcomitrella patens]	0
GC_3626	0	GS_6562	0	predicted protein [Physcomitrella patens]	1.75812e-114	predicted protein [Physcomitrella patens]	5.2e-91
GC_6036	1e-69	GS_1349	2e-69	predicted protein [Physcomitrella patens]	5.03624e-09	unnamed protein product [Chondrus crispus]	3.8e-71
GC_7779	0	GS_3700	0	predicted protein [Physcomitrella patens]	4.26763e-146	unnamed protein product [Chondrus crispus]	9e-176
GC_8487	2e-114	GS_12665	8e-115	predicted protein [Physcomitrella patens]	1.85723e-79	calmodulin [Micromonas sp. RCC299]	3.3e-37
GC_9275	2e-105	GS_15773	3e-105	predicted protein [Physcomitrella patens]	1.099e-16	ribosomal protein S24, component of cytosolic 80S ribosome and 40S small subunit [Chlamydomonas reinhardtii]	2.1e-33
GC_9739	1e-144	GS_13487	2e-144	predicted protein [Physcomitrella patens]	1.87543e-20	predicted protein [Physcomitrella patens]	2.9e-37
GC_1600	3e-92	GS_7745	1e-92	predicted protein [Thalassiosira pseudonana CCMP1335]	1.38258e-53	predicted protein [Thalassiosira pseudonana CCMP1335]	3.1e-84
GC_2753	1e-128	GS_8987	8e-129	predicted protein [Thalassiosira pseudonana CCMP1335]	3.56173e-11	predicted protein [Thalassiosira pseudonana CCMP1335]	2.2e-06
GC_3743	4e-69	GS_5244	2e-69	predicted protein [Thalassiosira pseudonana CCMP1335]	2.99873e-25	hypothetical protein THAOC_07837, partial [Thalassiosira oceanica]	3e-23
GC_5723	0	GS_1676	0	predicted protein [Thalassiosira pseudonana CCMP1335]	4.22247e-40	predicted protein [Thalassiosira pseudonana CCMP1335]	9.2e-47
GC_2631	4e-111	GS_3447	4e-111	predicted protein, partial [Micromonas sp. RCC299]	2.94738e-10	predicted protein, partial [Micromonas sp. RCC299]	1.1e-09
GC_8899	9e-90	GS_11703	8e-90	PREDICTED: 14-3-3 protein beta/alpha-like isoform X1 [Oreochromis niloticus]	9.91671e-14	14-3-3 zeta [Pristionchus pacificus]	1.1e-08
GC_6802	2e-139	GS_7216	9e-140	PREDICTED: 40S ribosomal protein S13-like [Elaeis guineensis]	6.56469e-71	EChain E, Localization And Dynamic Behavior Of Ribosomal Protein L30e	1.7e-31
GC_6517	6e-169	GS_9718	4e-169	PREDICTED: 40S ribosomal protein S16 [Nicotiana tomentosiformis]	2.81522e-64	40S ribosomal protein [Phragmatopoma lapidosa]	2e-39
GC_6504	1e-134	GS_17163	1e-134	PREDICTED: 40S ribosomal protein S17-like [Populus euphratica]	5.23602e-18	SSU ribosomal protein S17e [Acetobacter malorum]	2.2e-11
GC_6765	7e-158	GS_7600	5e-158	PREDICTED: 40S ribosomal protein S20-2-like [Cucumis melo]	6.2664e-51	PREDICTED: 40S ribosomal protein S20-2-like [Cucumis melo]	1.5e-41
GC_3553	2e-147	GS_10798	2e-147	PREDICTED: 40S ribosomal protein S25 [Ciona intestinalis]	8.62021e-23	hypothetical protein DAPPUDRAFT_310174 [Daphnia pulex]	6.2e-14
GC_10598	4e-164	GS_8487	4e-164	PREDICTED: 40S ribosomal protein S26-like [Strongylocentrotus purpuratus]	1.73714e-48	PREDICTED: 40S ribosomal protein S26-like [Strongylocentrotus purpuratus]	1.7e-53
GC_10959	2e-122	GS_6958	2e-122	PREDICTED: 40S ribosomal protein S28-like [Microtus ochrogaster]	2.16527e-26	PREDICTED: 40S ribosomal protein S28-like [Microtus ochrogaster]	3.8e-26
GC_9426	2e-161	GS_9317	5e-161	PREDICTED: 40S ribosomal protein S5-like, partial [Cicer arietinum]	2.11291e-45	40S ribosomal protein S5 [Chlamydomonas sp. ICE-L]	9.1e-92
GC_10923	7e-86	GS_10033	1e-85	PREDICTED: 40S ribosomal protein S7-like [Elaeis guineensis]	9.67322e-22	predicted protein [Physcomitrella patens]	1.8e-23
GC_8717	4e-118	GS_8282	1e-117	PREDICTED: 40S ribosomal protein S8, partial [Elephantulus edwardii]	1.00137e-39	PREDICTED: 40S ribosomal protein S8-like [Pundamilia nyererei]	5.7e-116
GC_9496	5e-138	GS_10654	8e-138	PREDICTED: 60S ribosomal protein L11-like isoform X2 [Musa acuminata subsp. malaccensis]	2.88177e-17	PREDICTED: 60S ribosomal protein L11-like isoform X2 [Musa acuminata subsp. malaccensis]	1.3e-46
GC_9657	4e-128	GS_9693	8e-128	PREDICTED: 60S ribosomal protein L18a-1-like [Camelina sativa]	3.6211e-19	hypothetical protein [Jatropha curcas]	1.2e-34
GC_6581	7e-76	GS_17238	7e-76	PREDICTED: 60S ribosomal protein L18a-like [Amphimedon queenslandica]	6.9311e-37	predicted protein [Nematostella vectensis]	4.4e-32
GC_8360	1e-119	GS_13227	8e-120	PREDICTED: 60S ribosomal protein L23a-like [Aplysia californica]	3.69457e-15	PREDICTED: 60S ribosomal protein L23A-like [Setaria italica]	2.2e-06
GC_5105	7e-68	GS_18150	4e-68	PREDICTED: 60S ribosomal protein L23-like [Amphimedon queenslandica]	3.73346e-37	hypothetical protein PHACADRAFT_259596 [Phanerochaete carnosa HHB-10118-sp]	3.1e-30
GC_3673	5e-82	GS_699	3e-81	PREDICTED: 60S ribosomal protein L23-like [Hydra vulgaris]	3.43277e-18	unnamed protein product [Chondrus crispus]	1.5e-34
GC_12560	0	GS_19822	0	PREDICTED: 60S ribosomal protein L27a-like [Ochotona princeps]	1.05302e-60	PREDICTED: 60S ribosomal protein L27a [Tupaia chinensis]	1e-62
GC_6349	0	GS_7093	0	PREDICTED: 60S ribosomal protein L31-like [Amphimedon queenslandica]	1.91355e-13	PREDICTED: 60S ribosomal protein L31-like [Amphimedon queenslandica]	1.7e-13
GC_12871	3e-150	GS_10576	3e-150	PREDICTED: 60S ribosomal protein L36-2-like [Camelina sativa]	6.68756e-27	PREDICTED: 60S ribosomal protein L36-2-like [Camelina sativa]	2e-26
GC_9606	5e-163	GS_8462	8e-163	PREDICTED: 60S ribosomal protein L4-like [Aplysia californica]	3.06143e-42	PREDICTED: 60S ribosomal protein L4-like [Aplysia californica]	2.7e-66
GC_5431	0	GS_7837	0	PREDICTED: 60S ribosomal protein L5 [Microplitis demolitor]	9.46027e-111	PREDICTED: 60S ribosomal protein L5 [Microplitis demolitor]	8.6e-34
GC_5359	3e-107	GS_17554	2e-107	PREDICTED: 60S ribosomal protein L7a-like [Oreochromis niloticus]	2.60816e-51	hypothetical protein, partial [Herbaspirillum rubrisubalbicans]	4.5e-30
GC_10859	3e-71	GS_11853	3e-71	PREDICTED: 60S ribosomal protein L8 [Haliaeetus albicilla]	2.51907e-46	PREDICTED: 60S ribosomal protein L8-like [Hydra vulgaris]	2.8e-48
GC_14043	0	GS_3605	0	PREDICTED: actin, non-muscle 6.2-like [Hydra vulgaris]	0	actin [Mayorella sp. JJP-2003]	0
GC_6366	9e-156	GS_6892	1e-155	PREDICTED: ADP,ATP carrier protein-like [Strongylocentrotus purpuratus]	8.37116e-16	ADP/ATP-carrier protein, partial [Bos taurus]	2.5e-23
GC_9666	2e-172	GS_10985	2e-172	PREDICTED: ADP/ATP translocase 4 [Chelonia mydas]	2.08889e-19	PREDICTED: ADP/ATP translocase 4 [Chelonia mydas]	4e-19
GC_14174	4e-105	GS_19044	2e-105	PREDICTED: autophagy-related protein 8i [Prunus mume]	3.51508e-06	0	0
GC_5500	2e-172	GS_8197	2e-172	PREDICTED: calbindin-32-like [Strongylocentrotus purpuratus]	2.73206e-07	PREDICTED: calbindin-32-like [Strongylocentrotus purpuratus]	3.5e-07
GC_2872	0	GS_7422	0	PREDICTED: calmodulin-4-like [Cavia porcellus]	1.99716e-15	PREDICTED: calcineurin subunit B type 2 [Echinops telfairi]	8.8e-10
GC_9945	2e-163	GS_6851	2e-163	PREDICTED: cathepsin W-like [Alligator sinensis]	1.53006e-07	PREDICTED: zingipain-2 [Vitis vinifera]	4.7e-08
GC_12917	7e-107	GS_15724	4e-107	PREDICTED: cell division cycle protein 48 homolog [Citrus sinensis]	1.85704e-24	transitional endoplasmic reticulum atpase-like protein 2 [Ascaris suum]	8.7e-22
GC_4029	1e-51	GS_750	9e-51	PREDICTED: charged multivesicular body protein 2a [Poecilia reticulata]	3.04962e-06	enolase [Chondrus crispus]	0
GC_10219	2e-96	GS_18827	2e-96	PREDICTED: chymotrypsinogen B-like [Condylura cristata]	6.08711e-12	hypothetical protein CAPTEDRAFT_213986 [Capitella teleta]	1.8e-15
GC_9978	4e-134	GS_8128	5e-134	PREDICTED: cornifelin homolog B-like [Latimeria chalumnae]	2.74874e-06	hypothetical protein LOTGIDRAFT_203561 [Lottia gigantea]	6.9e-12
GC_1541	0	GS_162	0	PREDICTED: CWF19-like protein 1-like [Bombyx mori]	4.91351e-23	CWF19-like 1, cell cycle control [Nasonia vitripennis]	6.4e-27
GC_3757	6e-92	GS_4541	5e-92	PREDICTED: cyclin-U4-1-like [Fragaria vesca subsp. vesca]	8.79316e-19	amine-terminal domain cyclin [Tetrahymena thermophila SB210]	5.9e-19
GC_9656	2e-76	GS_18661	5e-76	PREDICTED: cysteine proteinase 15A-like [Camelina sativa]	5.08347e-10	Papain family cysteine protease containing protein [Tetrahymena thermophila]	3.4e-35
GC_6100	1e-144	GS_8333	1e-144	PREDICTED: cysteine proteinase 1-like [Musa acuminata subsp. malaccensis]	8.71806e-11	PREDICTED: cathepsin W-like [Xenopus (Silurana) tropicalis]	4.4e-10
GC_7006	2e-100	GS_14632	2e-100	PREDICTED: cysteine proteinase 3-like [Sesamum indicum]	1.43929e-49	Cathepsin H [Oxytricha trifallax]	2.1e-56
GC_2307	2e-171	GS_15545	6e-172	PREDICTED: cysteine proteinase RD21a-like [Solanum tuberosum]	9.44022e-74	cysteine proteinase [Oxyrrhis marina]	2.3e-27
GC_742	0	GS_2487	0	PREDICTED: DNA damage-inducible protein 1-like [Solanum tuberosum]	4.73274e-62	DNA damage-inducible protein 1 [Galdieria sulphuraria]	3.9e-57
GC_2077	0	GS_4401	0	PREDICTED: DNA excision repair protein ERCC-6-like [Alligator mississippiensis]	1.65803e-138	unnamed protein product [Chondrus crispus]	0
GC_14334	1e-145	GS_20055	7e-146	PREDICTED: DNA-binding protein HEXBP-like isoform X2 [Aplysia californica]	1.11871e-21	PREDICTED: DNA-binding protein HEXBP-like isoform X2 [Aplysia californica]	1.9e-20
GC_12009	4e-139	GS_13747	3e-139	PREDICTED: dnaJ protein homolog 2-like [Phoenix dactylifera]	2.1379e-45	PREDICTED: dnaJ protein homolog 2-like isoform X2 [Elaeis guineensis]	2.4e-41
GC_6840	7e-107	GS_12916	5e-107	PREDICTED: dual oxidase 2-like, partial [Saccoglossus kowalevskii]	1.43293e-07	PREDICTED: dual oxidase 2-like, partial [Saccoglossus kowalevskii]	2.6e-07
GC_7847	5e-80	GS_116	1e-79	PREDICTED: E3 ubiquitin-protein ligase RNF167 [Alligator mississippiensis]	2.99459e-09	unnamed protein product [Chondrus crispus]	1.3e-111
GC_2965	0	GS_6310	0	PREDICTED: elongation factor 1-alpha 1, partial [Odobenus rosmarus divergens]	1.19966e-72	elongation factor 1 alpha [Dictyostelium purpureum]	2.2e-127
GC_7400	2e-80	GS_12939	2e-81	PREDICTED: elongation factor 1-alpha 1-like [Ovis aries]	0	Elongation factor 1-alpha 1 [Cricetulus griseus]	2.3e-20
GC_10296	5e-148	GS_13566	1e-147	PREDICTED: eukaryotic translation initiation factor 5A-1 [Heterocephalus glaber]	1.02367e-34	Eukaryotic translation initiation factor 5A-2 [Ogataea parapolymorpha DL-1]	8e-63
GC_5150	2e-125	GS_17782	6e-126	PREDICTED: flagellar calcium-binding protein-like isoform 1 [Hydra vulgaris]	7.61636e-46	hypothetical protein EMIHUDRAFT_96343 [Emiliania huxleyi CCMP1516]	2.9e-14
GC_3218	7e-127	GS_4345	5e-127	PREDICTED: G2/mitotic-specific cyclin-2-like [Pyrus x bretschneideri]	3.09578e-08	PREDICTED: G2/mitotic-specific cyclin-2-like [Pyrus x bretschneideri]	1.9e-08
GC_4212	0	GS_8971	0	PREDICTED: G2/mitotic-specific cyclin-B1-like [Calypte anna]	1.01315e-10	pyruvate dehydrogenase E1 alpha subunit, mitochondrial precursor [Chondrus crispus]	0
GC_9756	2e-100	GS_16269	2e-100	PREDICTED: guanine nucleotide-binding protein subunit beta-2-like 1, partial [Caprimulgus carolinensis]	9.13851e-36	PREDICTED: guanine nucleotide-binding protein subunit beta-2-like 1, partial [Caprimulgus carolinensis]	1.5e-40
GC_9915	2e-161	GS_9129	6e-161	PREDICTED: heat shock cognate protein 80-like, partial [Cucumis melo]	1.1426e-36	heat shock protein 90, partial [Camellia sinensis]	2.6e-114
GC_3959	0	GS_3668	0	PREDICTED: inorganic phosphate transporter 2-1, chloroplastic [Populus euphratica]	1.73231e-22	phosphate permease [Halomonas jeotgali]	9.6e-20
GC_6550	5e-128	GS_16377	4e-128	PREDICTED: long-chain-fatty-acid--CoA ligase 1 isoform X2 [Acromyrmex echinatior]	1.29395e-14	PREDICTED: long-chain-fatty-acid--CoA ligase 1, partial [Tinamus guttatus]	3.7e-12
GC_3705	0	GS_5843	0	PREDICTED: myeloid zinc finger 1-like [Fukomys damarensis]	8.48685e-29	unnamed protein product [Echinococcus multilocularis]	1.6e-27
GC_7622	0	GS_6886	0	PREDICTED: NEDD4-like E3 ubiquitin-protein ligase WWP1, partial [Galeopterus variegatus]	6.46145e-06	0	0
GC_12864	8e-136	GS_11893	7e-136	PREDICTED: peptidyl-prolyl cis-trans isomerase-like [Megachile rotundata]	1.05499e-25	PREDICTED: peptidyl-prolyl cis-trans isomerase-like [Megachile rotundata]	1.1e-25
GC_10100	2e-177	GS_8089	6e-177	PREDICTED: phosphate carrier protein, mitochondrial-like [Aplysia californica]	1.10503e-49	Phosphate carrier protein, mitochondrial [Crassostrea gigas]	8.8e-171
GC_7829	4e-109	GS_1231	5e-109	PREDICTED: polyubiquitin-A-like, partial [Bombus impatiens]	2.45159e-50	unnamed protein product [Oikopleura dioica]	4.8e-78
GC_4973	2e-142	GS_11956	2e-142	PREDICTED: protein DD3-3-like [Amphimedon queenslandica]	1.14563e-23	hypothetical protein BRAFLDRAFT_120072 [Branchiostoma floridae]	2.8e-14
GC_2350	0	GS_8504	0	PREDICTED: protein DD3-3-like, partial [Hydra vulgaris]	8.39754e-36	PREDICTED: protein DD3-3-like [Hydra vulgaris]	8.9e-44
GC_825	0	GS_8869	0	PREDICTED: protein DENND6B [Poecilia reticulata]	5.39903e-44	PREDICTED: protein DENND6B [Poecilia formosa]	2e-39
GC_1143	1e-160	GS_2081	6e-161	PREDICTED: protein SYS1 homolog [Citrus sinensis]	2.54379e-15	predicted protein [Physcomitrella patens]	5.6e-16
GC_5397	0	GS_6716	0	PREDICTED: protein TAR1-like, partial [Eucalyptus grandis]	2.34127e-16	PREDICTED: protein TAR1-like, partial [Eucalyptus grandis]	1.9e-16
GC_8416	1e-118	GS_10799	1e-118	PREDICTED: protein TAR1-like, partial [Eucalyptus grandis]	4.50099e-11	protein TAR1 [Aphanomyces invadans]	2.5e-21
GC_12739	4e-109	GS_16968	3e-109	PREDICTED: ras-related C3 botulinum toxin substrate 1-like [Hydra vulgaris]	7.45486e-49	PREDICTED: ras-related C3 botulinum toxin substrate 1-like [Hydra vulgaris]	3.9e-43
GC_10810	5e-75	GS_14859	5e-75	PREDICTED: ras-related protein Rab-11A-like [Metaseiulus occidentalis]	1.30935e-30	PREDICTED: ras-related protein Rab-11A-like [Metaseiulus occidentalis]	6.3e-31
GC_1910	0	GS_2002	0	PREDICTED: ras-related protein Rab-2B isoform X1 [Sorex araneus]	3.23637e-89	PREDICTED: ras-related protein Rab-2-like [Hydra vulgaris]	5.3e-98
GC_57	0	GS_1670	0	PREDICTED: ribonucleases P/MRP protein subunit POP1-like [Hydra vulgaris]	2.12021e-46	unnamed protein product [Chondrus crispus]	1.3e-15
GC_7656	5e-48	GS_7072	2e-48	PREDICTED: Rieske domain-containing protein [Corvus brachyrhynchos]	1.75509e-17	hypothetical protein TRIADDRAFT_57450 [Trichoplax adhaerens]	4.7e-18
GC_5110	2e-65	GS_6649	3e-65	PREDICTED: RING-box protein 1a-like isoform X1 [Cucumis melo]	7.48463e-30	PREDICTED: uncharacterized protein LOC100526919 isoform X1 [Glycine max]	2.3e-31
GC_1469	0	GS_4339	0	PREDICTED: serine/threonine-protein kinase HT1-like [Brassica rapa]	5.06072e-24	Kelch repeat-containing protein [Reticulomyxa filosa]	3.2e-25
GC_6091	0	GS_4924	0	PREDICTED: TATA-box-binding protein-like isoform 1 [Hydra vulgaris]	1.02207e-83	TATA-box binding protein [Ordospora colligata OC4]	3.7e-82
GC_14182	1e-165	GS_17306	8e-166	PREDICTED: T-complex protein 1 subunit alpha-like [Oryza brachyantha]	8.4581e-60	predicted protein [Hordeum vulgare subsp. vulgare]	1.1e-47
GC_6271	5e-113	GS_15090	4e-113	PREDICTED: T-complex protein 1 subunit delta-like [Strongylocentrotus purpuratus]	3.82506e-24	PREDICTED: T-complex protein 1 subunit delta-like [Strongylocentrotus purpuratus]	4.4e-23
GC_14779	1e-95	GS_17869	6e-96	PREDICTED: T-complex protein 1 subunit delta-like isoform X2 [Sorex araneus]	1.41103e-46	hypothetical protein IMG5_100420 [Ichthyophthirius multifiliis]	3.5e-25
GC_7409	0	GS_6719	0	PREDICTED: translationally-controlled tumor protein homolog [Elaeis guineensis]	3.51729e-102	PREDICTED: translationally-controlled tumor protein homolog [Elaeis guineensis]	1.1e-102
GC_10455	6e-153	GS_1311	1e-152	PREDICTED: tubulin beta-2 chain-like, partial [Gavia stellata]	2.35529e-57	beta tubulin 3 [Fasciola hepatica]	2.5e-135
GC_4415	0	GS_3764	0	PREDICTED: ubiquinone biosynthesis protein COQ9, mitochondrial [Prunus mume]	1.33392e-33	ubiquinone biosynthesis protein COQ9, mitochondrial [Anopheles darlingi]	7.5e-33
GC_2614	2e-103	GS_18546	9e-104	PREDICTED: ubiquitin-60S ribosomal protein L40-2 [Vitis vinifera]	3.25019e-52	PREDICTED: ubiquitin-60S ribosomal protein L40-like [Cucumis melo]	2.8e-23
GC_10161	1e-179	GS_10854	2e-179	PREDICTED: ubiquitin-like protein ISG15 [Tupaia chinensis]	1.13348e-07	PREDICTED: ubiquitin-like protein ISG15 [Tupaia chinensis]	1.8e-07
GC_7861	3e-118	GS_15676	1e-118	PREDICTED: uncharacterized protein LOC100203122, partial [Hydra vulgaris]	4.61119e-38	PREDICTED: uncharacterized protein LOC100214959 [Hydra vulgaris]	4.7e-24
GC_1499	4e-92	GS_6138	2e-92	PREDICTED: uncharacterized protein LOC100904961 [Metaseiulus occidentalis]	1.13175e-20	hypothetical protein CAPTEDRAFT_190440 [Capitella teleta]	4.5e-21
GC_13330	1e-108	GS_11959	1e-108	PREDICTED: uncharacterized protein LOC101062387 [Takifugu rubripes]	2.12245e-19	PREDICTED: uncharacterized protein LOC101062387 [Takifugu rubripes]	9.2e-15
GC_15722	1e-124	GS_16461	8e-125	PREDICTED: uncharacterized protein LOC101160704 [Oryzias latipes]	3.33318e-16	hypothetical protein LOTGIDRAFT_121599, partial [Lottia gigantea]	3.8e-11
GC_7990	6e-122	GS_8479	1e-121	PREDICTED: uncharacterized protein LOC101513994 [Cicer arietinum]	3.5552e-07	YLR154W-A-like protein [Saccharomyces kudriavzevii IFO 1802]	1.1e-15
GC_5421	0	GS_16354	0	PREDICTED: uncharacterized protein LOC104585233 [Brachypodium distachyon]	1.57676e-11	PREDICTED: uncharacterized protein LOC104585233 [Brachypodium distachyon]	6e-12
GC_4086	0	GS_8603	0	PREDICTED: UPF0160 protein [Tarenaya hassleriana]	5.67452e-102	putative GAMM1 protein [Auricularia delicata TFB-10046 SS5]	1e-101
GC_1907	4e-107	GS_474	9e-107	PREDICTED: vesicle transport protein GOT1B-like [Metaseiulus occidentalis]	1.62284e-39	PREDICTED: vesicle transport protein GOT1B-like [Metaseiulus occidentalis]	1.3e-37
GC_1908	3e-99	GS_475	3e-99	PREDICTED: vesicle transport protein GOT1B-like [Metaseiulus occidentalis]	6.47598e-36	PREDICTED: vesicle transport protein GOT1B-like [Metaseiulus occidentalis]	8e-35
GC_5760	0	GS_19720	0	PREDICTED: zinc finger CCCH domain-containing protein 6-like [Esox lucius]	7.92275e-08	PREDICTED: zinc finger CCCH domain-containing protein 6-like [Esox lucius]	1.6e-07
GC_7295	0	GS_6868	0	PREDICTED: zingipain-1-like [Malus domestica]	3.13614e-13	hypothetical protein TRIADDRAFT_61245 [Trichoplax adhaerens]	2.1e-44
GC_4284	0	GS_2629	0	PREG-like protein [Picea mariana]	6.79785e-11	unnamed protein product [Chondrus crispus]	0
GC_4434	0	GS_1344	0	pre-mRNA processing 8 protein, PRP8 [Chondrus crispus]	0	pre-mRNA processing 8 protein, PRP8 [Chondrus crispus]	0
GC_4355	0	GS_4348	0	Pre-mRNA-splicing factor SYF1, putative [Chondrus crispus]	0	Pre-mRNA-splicing factor SYF1, putative [Chondrus crispus]	0
GC_5968	0	GS_2243	0	pre-mRNA-splicing helicase BRR2 [Chondrus crispus]	0	pre-mRNA-splicing helicase BRR2 [Chondrus crispus]	0
GC_205	0	GS_697	0	probable 26S proteasome, non-ATPase regulatory subunit [Chondrus crispus]	4.3985e-179	probable 26S proteasome, non-ATPase regulatory subunit [Chondrus crispus]	0
GC_6488	0	GS_118	0	probable 2-epi-valiolone synthase [Chondrus crispus]	0	probable 2-epi-valiolone synthase [Chondrus crispus]	0
GC_4451	0	GS_7862	0	probable adenosine kinase [Chondrus crispus]	1.59917e-154	probable adenosine kinase [Chondrus crispus]	6.7e-151
GC_2977	0	GS_1607	0	probable arginine methyltransferase (pam1) [Chondrus crispus]	7.87595e-157	probable arginine methyltransferase (pam1) [Chondrus crispus]	0
GC_4749	0	GS_5718	0	probable arsenite translocating ATPase [Chondrus crispus]	5.88801e-177	probable arsenite translocating ATPase [Chondrus crispus]	3.4e-178
GC_4456	0	GS_4244	0	probable ATP-dependent protease Lon [Chondrus crispus]	0	probable ATP-dependent protease Lon [Chondrus crispus]	0
GC_7443	0	GS_5286	0	probable ATP-dependent RNA helicase DDX46-like [Chondrus crispus]	0	probable ATP-dependent RNA helicase DDX46-like [Chondrus crispus]	0
GC_5775	0	GS_8452	0	probable CPR1-cyclophilin (peptidylprolyl isomerase) [Claviceps purpurea 20.1]	1.17385e-82	hypothetical protein [Candida glabrata CBS 138]	1.1e-75
GC_13766	0	GS_4678	0	probable dehydrogenase [Chondrus crispus]	0	probable dehydrogenase [Chondrus crispus]	0
GC_2655	0	GS_5511	0	probable histone acetyltransferase GCN5 [Chondrus crispus]	0	probable histone acetyltransferase GCN5 [Chondrus crispus]	0
GC_10596	0	GS_13526	0	probable ribosomal protein L24.e.A, cytosolic [Ustilago hordei]	2.19984e-20	probable ribosomal protein L24.e.A, cytosolic [Ustilago hordei]	6e-26
GC_1343	0	GS_3908	0	probable serine/threonine protein phosphatase [Chondrus crispus]	0	probable serine/threonine protein phosphatase [Chondrus crispus]	0
GC_4099	0	GS_3381	0	probable serine/threonine protein phosphatase [Chondrus crispus]	3.89462e-177	probable serine/threonine protein phosphatase [Chondrus crispus]	0
GC_496	0	GS_3618	0	probable U3 snoRNP component Imp4p [Chondrus crispus]	4.05107e-114	probable U3 snoRNP component Imp4p [Chondrus crispus]	2.9e-95
GC_3812	6e-171	GS_15860	2e-171	probable ubiquitin/ribosomal protein S27a fusion protein [Ustilago hordei]	1.21218e-66	hypothetical protein [Monosiga brevicollis MX1]	4e-39
GC_5801	0	GS_8326	0	profilin [Cryptocaryon irritans]	1.37899e-39	profilin [Cryptocaryon irritans]	3.9e-33
GC_3796	4e-167	GS_11909	2e-167	Profilin 5 isoform 1 [Theobroma cacao]	1.18781e-13	profilin 1 [Mangifera indica]	6.2e-09
GC_2179	0	GS_6811	0	prohibitin [Chondrus crispus]	2.97602e-169	prohibitin [Chondrus crispus]	7e-174
GC_5673	0	GS_20187	0	Prohibitin [Chondrus crispus]	2.84856e-143	40S ribosomal protein SA [Chondrus crispus]	1.5e-134
GC_6119	2e-131	GS_18441	5e-132	Prokumamolisin, putative [Acanthamoeba castellanii str. Neff]	4.31572e-114	Prokumamolisin, putative [Acanthamoeba castellanii str. Neff]	1.2e-29
GC_3167	0	GS_5437	0	proliferating cellular nuclear antigen, PCNA, partial [Chondrus crispus]	6.39551e-153	proliferating cellular nuclear antigen, PCNA, partial [Chondrus crispus]	4.9e-150
GC_487	0	GS_20651	0	proline--tRNA ligase [Chondrus crispus]	0	proline--tRNA ligase [Cyanidioschyzon merolae strain 10D]	1.1e-149
GC_13680	1e-103	GS_13046	3e-104	prolyl 4- beta subunit precursor, putative [Ichthyophthirius multifiliis]	6.92615e-49	prolyl 4- beta subunit precursor, putative [Ichthyophthirius multifiliis]	4e-09
GC_4980	0	GS_5430	0	prolyl-tRNA synthetase [Chondrus crispus]	0	prolyl-tRNA synthetase [Chondrus crispus]	0
GC_6280	1e-131	GS_18064	5e-132	proteasome alpha subunit, putative [Ichthyophthirius multifiliis]	1.84651e-76	proteasome alpha subunit, putative [Ichthyophthirius multifiliis]	4.6e-32
GC_2181	0	GS_6752	0	proteasome component PRE2 [Rhizopus delemar RA 99-880]	1.58536e-85	20S core proteasome subunit beta 5 [Chondrus crispus]	4.8e-146
GC_14566	2e-103	GS_15075	9e-104	proteasome maturation factor UMP1 [Tetrahymena thermophila SB210]	1.93133e-13	0	0
GC_15282	9e-62	GS_16985	4e-62	proteasome subunit alpha type 3, putative [Ichthyophthirius multifiliis]	7.75495e-39	proteasome subunit alpha type 3, putative [Ichthyophthirius multifiliis]	1.2e-14
GC_15837	3e-114	GS_17035	8e-115	proteasome subunit beta, putative [Ichthyophthirius multifiliis]	1.12107e-59	Proteasome A-type and B-type family protein [Tetrahymena thermophila]	6.4e-18
GC_1862	0	GS_7473	0	Protein argonaute 2 (translation initiation factor eIF2C 2) [Chondrus crispus]	0	Protein argonaute 2 (translation initiation factor eIF2C 2) [Chondrus crispus]	0
GC_5017	0	GS_5616	0	Protein cbbX homolog, chloroplastic [Chondrus crispus]	0	Protein cbbX homolog, chloroplastic [Chondrus crispus]	0
GC_9379	3e-53	GS_13465	3e-53	protein cft1 [Kluyveromyces marxianus DMKU3-1042]	9.06842e-20	hypothetical protein E5Q_03049 [Mixia osmundae IAM 14324]	1.3e-20
GC_7135	1e-129	GS_12608	8e-130	protein disulfide isomerase [Toxoplasma gondii ME49]	9.61458e-16	hypothetical protein [Bactrocera oleae]	6.7e-15
GC_11185	7e-121	GS_17817	2e-121	Protein disulfide-isomerase [Crassostrea gigas]	7.04484e-46	PREDICTED: protein disulfide isomerase-like 1-4, partial [Populus euphratica]	1.2e-27
GC_12935	4e-94	GS_11103	2e-94	protein disulfide-isomerase domain containing protein [Tetrahymena thermophila]	1.39292e-31	protein disulfide-isomerase domain containing protein [Tetrahymena thermophila]	1.7e-14
GC_191	1e-164	GS_6142	7e-165	Protein disulfide-isomerase, PDIA-4 Endoplasmic reticulum lumen [Chondrus crispus]	0	unnamed protein product [Chondrus crispus]	2.4e-93
GC_34	0	GS_5089	0	Protein disulfide-isomerase, PDIA-5 Membrane [Chondrus crispus]	0	Protein disulfide-isomerase, PDIA-5 Membrane [Chondrus crispus]	0
GC_15551	7e-123	GS_16765	4e-123	Protein HIS-42 [Caenorhabditis elegans]	1.26942e-38	histone [Conocephalum conicum]	3.1e-21
GC_227	2e-84	GS_786	3e-84	Protein kinase [Chondrus crispus]	0	Protein kinase [Chondrus crispus]	0
GC_1989	0	GS_6342	0	Protein kinase domain containing protein [Tetrahymena thermophila]	1.42486e-81	0	0
GC_14006	7e-52	GS_14496	3e-51	protein kinase domain protein [Ichthyophthirius multifiliis]	8.8526e-15	Protein kinase domain containing protein [Tetrahymena thermophila]	1.3e-59
GC_5425	2e-153	GS_15274	1e-153	protein of unknown function [Taphrina deformans PYCC 5710]	3.40722e-24	hypothetical protein [Paramecium tetraurelia strain d4-2]	3.3e-15
GC_1721	0	GS_3685	0	Protein of unknown function DUF482 [Nannochloropsis gaditana]	5.25632e-108	hypothetical protein Gasu_45090 [Galdieria sulphuraria]	5e-103
GC_14284	2e-106	GS_19901	2e-106	Protein phosphatase 2C [Oxytricha trifallax]	1.92694e-16	Protein phosphatase 2C [Oxytricha trifallax]	1.4e-16
GC_13785	6e-82	GS_18621	4e-82	Protein RPL-41 [Caenorhabditis elegans]	7.94991e-23	putative 60s ribosomal protein l44 protein [Eutypa lata UCREL1]	7.8e-26
GC_14011	1e-107	GS_18050	3e-108	protein serine/threonine kinase, putative [Entamoeba invadens IP1]	8.16937e-11	0	0
GC_5013	0	GS_5402	0	protein serine/threonine kinase, putative [Entamoeba invadens IP1]	3.92006e-38	protein serine/threonine kinase, putative [Entamoeba invadens IP1]	7.1e-36
GC_9314	1e-75	GS_17243	9e-76	protein TAR1 [Aphanomyces invadans]	3.97523e-25	hypothetical protein NEMVEDRAFT_v1g155353 [Nematostella vectensis]	3e-32
GC_7547	0	GS_1002	0	Protein transport protein Sec24-like [Chondrus crispus]	0	Protein transport protein Sec24-like [Chondrus crispus]	0
GC_5868	0	GS_533	0	Protein-serine/threonine kinases Rhodoplastic [Chondrus crispus]	2.59181e-100	Protein-serine/threonine kinases Rhodoplastic [Chondrus crispus]	3.2e-98
GC_6534	7e-89	GS_12965	3e-89	Putative 30S ribosomal protein S10e [Absidia idahoensis var. thermophila]	1.10853e-29	0	0
GC_9328	1e-133	GS_7720	2e-133	putative 40S ribosomal protein RPS14 [Novocrania anomala]	1.30859e-51	putative 40S ribosomal protein RPS14 [Novocrania anomala]	2.1e-78
GC_10029	3e-129	GS_7108	6e-129	putative 40S ribosomal protein RPS3A [Novocrania anomala]	4.24477e-43	ribosomal protein rps3a [Eurythoe complanata]	1.2e-94
GC_8553	1e-174	GS_6545	3e-174	putative 40S ribosomal protein RPSA [Novocrania anomala]	3.05851e-58	37 kDa laminin receptor precursor [Hyriopsis cumingii]	4.6e-139
GC_8204	0	GS_9870	0	Putative 40S ribosomal protein S12 [Rhizopus microsporus]	7.14099e-27	Putative 40S ribosomal protein S12 [Rhizopus microsporus]	3e-27
GC_2280	4e-131	GS_7498	2e-131	putative 40S ribosomal protein S19 [Griffithsia japonica]	2.3926e-41	hypothetical protein TRV_05114 [Trichophyton verrucosum HKI 0517]	1.2e-13
GC_10875	3e-114	GS_9392	5e-114	Putative 50S ribosomal protein L7e [Rhizopus microsporus]	6.36074e-28	hypothetical protein MGL_0202 [Malassezia globosa CBS 7966]	3.1e-52
GC_7116	8e-131	GS_8117	9e-131	putative 60S ribosomal protein L11, fragment, partial [Trypanosoma vivax Y486]	2.35924e-31	PREDICTED: 60S ribosomal protein L11-like [Ceratitis capitata]	7.2e-43
GC_7332	5e-158	GS_7193	5e-158	Putative 60S ribosomal protein L6 [Rhizopus microsporus]	5.61827e-07	expressed hypothetical protein [Trichoplax adhaerens]	3e-14
GC_10426	4e-149	GS_8369	7e-149	putative 60S ribosomal protein RPL18 [Novocrania anomala]	5.4791e-45	60S ribosomal protein L18-B [Xenopus laevis]	7.8e-89
GC_10178	2e-47	GS_17901	1e-47	putative 60S ribosomal protein RPL3 [Phoronis muelleri]	4.46985e-33	ribosomal protein L3 [Mytilus edulis]	1.6e-26
GC_9331	1e-103	GS_8365	3e-103	putative acidic p0 ribosomal protein, partial [Diaphorina citri]	9.04857e-21	ribosomal protein P0 large subunit [Platynereis dumerilii]	3.3e-89
GC_4505	0	GS_2216	0	putative aminoglycoside phosphotransferase [Rivularia sp. PCC 7116]	1.72056e-16	unnamed protein product [Chondrus crispus]	0
GC_4676	7e-88	GS_9018	3e-87	putative ATP synthase protein [Chondrus crispus]	1.26701e-74	putative ATP synthase protein [Chondrus crispus]	2.3e-70
GC_1543	0	GS_8644	0	Putative ATP-dependent RNA helicase DHX8 [Chondrus crispus]	0	Putative ATP-dependent RNA helicase DHX8 [Chondrus crispus]	0
GC_7503	0	GS_2718	0	Putative ATP-dependent RNA helicase, Uap56 [Chondrus crispus]	0	Putative ATP-dependent RNA helicase, Uap56 [Chondrus crispus]	0
GC_2961	1e-84	GS_1101	8e-85	Putative carnitine/acylcarnitine translocase, partial [Chondrus crispus]	1.23516e-36	Probable peptide chain release factor C12orf65, mitochondrial [Chondrus crispus]	8.1e-22
GC_3469	5e-101	GS_19130	2e-101	putative cathepsin L-like protease [Maconellicoccus hirsutus]	9.37314e-79	PREDICTED: cathepsin L1-like [Esox lucius]	9.2e-25
GC_4555	0	GS_1961	0	Putative cleavage stimulation factor 77 [Chondrus crispus]	0	Putative cleavage stimulation factor 77 [Chondrus crispus]	0
GC_13285	4e-83	GS_12464	4e-83	putative Elongation factor 1-beta [Sclerotinia borealis F-4157]	6.32615e-11	hypothetical protein BC1G_03337 [Botrytis cinerea B05.10]	3.1e-16
GC_2729	0	GS_4047	0	putative glycosyl transferase [Chondrus crispus]	3.57928e-43	Glycosyltransferase, family GT77 [Chondrus crispus]	4.6e-44
GC_803	0	GS_4956	0	putative glycosyl transferase family GT77 cell wall biosynthesis [Chondrus crispus]	0	putative glycosyl transferase family GT77 cell wall biosynthesis [Chondrus crispus]	0
GC_10835	4e-113	GS_13459	9e-113	putative heat shock protein 70, partial [Trypanosoma grayi]	5.87518e-36	heat shock 70 kDa protein, putative, partial [Trypanosoma cruzi marinkellei]	3.3e-88
GC_3997	0	GS_3720	0	Putative Heterogeneous nuclear ribonucleoprotein [Chondrus crispus]	2.26941e-123	Putative Heterogeneous nuclear ribonucleoprotein [Chondrus crispus]	2.3e-122
GC_7011	0	GS_8958	0	putative L-2,4-diaminobutyrate decarboxylase [Plesiomonas shigelloides]	1.74192e-177	putative L-2,4-diaminobutyrate decarboxylase [Plesiomonas shigelloides]	2.8e-178
GC_3088	0	GS_4578	0	Putative L-ascorbate peroxidase 6 [Aegilops tauschii]	1.75581e-22	putative aminoglycoside phosphotransferase [Rivularia sp. PCC 7116]	4.6e-21
GC_119	2e-95	GS_934	4e-95	putative mediator complex subunit 6 [Dictyostelium fasciculatum]	3.82251e-36	putative mediator complex subunit 6 [Dictyostelium fasciculatum]	9.1e-32
GC_430	0	GS_2363	0	Putative Mei2-like protein [Chondrus crispus]	3.67851e-102	Putative Mei2-like protein [Chondrus crispus]	0
GC_2563	0	GS_4084	0	putative membrane protein [Burkholderia sp. RPE67]	2.05225e-115	hypothetical protein [Halomonas titanicae]	1.1e-89
GC_2568	0	GS_4091	0	putative membrane protein [Burkholderia sp. RPE67]	1.88557e-96	cell wall-associated hydrolase [Burkholderia multivorans ATCC 17616]	2.6e-87
GC_8048	0	GS_4079	0	putative membrane protein [Burkholderia sp. RPE67]	1.06815e-89	putative membrane protein [Burkholderia sp. RPE67]	3.3e-91
GC_11597	3e-121	GS_14154	3e-121	putative metallothionein-like protein [Cupressus sempervirens]	1.25516e-22	metallothionein-like protein [Elaeis guineensis]	6.9e-31
GC_2401	0	GS_5979	0	putative mitochondrial ADP/ATP translocase [Chondrus crispus]	8.64509e-170	putative mitochondrial ADP/ATP translocase [Chondrus crispus]	0
GC_7668	0	GS_2009	0	Putative mRNA binding post-transcriptional regulator (Csx1) [Chondrus crispus]	7.56367e-163	Putative mRNA binding post-transcriptional regulator (Csx1) [Chondrus crispus]	8.5e-173
GC_1103	0	GS_4098	0	putative orf79.1 [Chondrus crispus]	4.63271e-30	putative orf79.1 [Chondrus crispus]	7.9e-28
GC_9207	3e-69	GS_10928	3e-69	putative paraflagellar rod protein 1D [Leishmania mexicana MHOM/GT/2001/U1103]	3.30579e-28	73 kDa paraflagellar rod protein [Trypanosoma brucei gambiense DAL972]	2.6e-29
GC_1829	0	GS_6028	0	Putative PCSF-30 [Chondrus crispus]	4.03889e-123	Putative PCSF-30 [Chondrus crispus]	1.8e-132
GC_3173	0	GS_212	0	Putative phospholipase A2 [Chondrus crispus]	1.00755e-73	lipase class 3 family protein [Galdieria sulphuraria]	2e-28
GC_7527	0	GS_1817	0	Putative plastid 1-deoxy-D-xylulose 5-phosphate reductoisomerase [Chondrus crispus]	0	Putative plastid 1-deoxy-D-xylulose 5-phosphate reductoisomerase [Chondrus crispus]	0
GC_1221	1e-95	GS_7575	1e-95	Putative poly(A) RNA polymerase, mitochondrial precursor [Chondrus crispus]	1.22832e-63	Putative poly(A) RNA polymerase, mitochondrial precursor [Chondrus crispus]	1.2e-64
GC_521	0	GS_3663	0	putative pre-mRNA-splicing factor ATP-dependent RNA helicase DHX16-like [Chondrus crispus]	0	putative pre-mRNA-splicing factor ATP-dependent RNA helicase DHX16-like [Chondrus crispus]	0
GC_8445	2e-127	GS_19655	3e-127	putative ribosomal protein L11 [Maconellicoccus hirsutus]	1.49542e-35	putative ribosomal protein L11 [Maconellicoccus hirsutus]	1.5e-79
GC_8085	6e-113	GS_19619	4e-113	putative serine acetyltransferase [Burkholderia mallei]	7.87786e-33	putative serine acetyltransferase [Burkholderia mallei]	1.1e-27
GC_1232	0	GS_69	0	putative sodium bicarbonate cotransporter [Chondrus crispus]	0	putative sodium bicarbonate cotransporter [Chondrus crispus]	0
GC_4413	0	GS_4270	0	Putative splicing factor 3b, subunit 1, SF3b1 [Chondrus crispus]	0	Putative splicing factor 3b, subunit 1, SF3b1 [Chondrus crispus]	0
GC_1967	0	GS_8604	0	Putative splicing factor 3B, subunit 3, SF3B3 [Chondrus crispus]	0	Putative splicing factor 3B, subunit 3, SF3B3 [Chondrus crispus]	0
GC_6993	0	GS_2086	0	Putative Tyrosyl-tRNA synthetase [Chondrus crispus]	0	Putative Tyrosyl-tRNA synthetase [Chondrus crispus]	0
GC_13265	3e-89	GS_11143	4e-89	putative ubiquitin conjugating enzyme [Aspergillus ruber CBS 135680]	5.40328e-40	hypothetical protein LOTGIDRAFT_205258 [Lottia gigantea]	8.1e-52
GC_10514	8e-105	GS_7522	1e-104	putative ubiquitin family protein [Trichinella spiralis]	3.32152e-28	polyubiquitine protein [Bathysiphon sp. 3980]	2e-52
GC_8627	9e-102	GS_19553	4e-102	putative ubiquitin-conjugating enzyme [Colletotrichum sublineola]	1.24833e-22	hypothetical protein [Paramecium tetraurelia strain d4-2]	3.3e-12
GC_5395	4e-107	GS_15420	1e-107	Putative Ubiquitin-conjugating enzyme E2 4 [Absidia idahoensis var. thermophila]	3.3871e-67	Putative Ubiquitin-conjugating enzyme E2 4 [Rhizopus microsporus]	2.1e-11
GC_5506	3e-125	GS_17827	2e-125	putative ubiquitin-like protein 1 [Erysiphe necator]	3.75174e-30	putative ubiquitin-like protein 1 [Erysiphe necator]	1.5e-23
GC_2578	0	GS_9031	0	putative uncharacterized protein [Azospirillum sp. CAG:260]	3.07839e-42	putative uncharacterized protein [Azospirillum sp. CAG:260]	1.8e-43
GC_635	7e-132	GS_1135	7e-132	putative uncharacterized protein [Blautia hydrogenotrophica CAG:147]	2.18581e-13	sel1 domain protein repeat-containing protein [Prevotella sp. CAG:485]	2.2e-13
GC_883	0	GS_1494	0	Putative uncharacterized protein [Chondrus crispus]	7.87176e-159	Putative uncharacterized protein [Chondrus crispus]	1.7e-170
GC_8454	0	GS_6673	0	Putative uncharacterized protein [Paenibacillus sp. P22]	1.28793e-14	Putative uncharacterized protein [Paenibacillus sp. P22]	2e-14
GC_1061	2e-171	GS_8900	3e-171	putative, spindle assembly abnormal protein 6 [Ectocarpus siliculosus]	1.80685e-09	PREDICTED: peptidyl-prolyl cis-trans isomerase CYP71 isoform X1 [Nelumbo nucifera]	8e-63
GC_1793	0	GS_6713	0	pyridoxal-binding domain pyridoxal-dependent decarboxylase [Tetrahymena thermophila SB210]	5.917e-148	hypothetical protein [Paramecium tetraurelia strain d4-2]	2.1e-127
GC_2024	0	GS_4573	0	pyruvate kinase [Gracilaria chouae]	0	pyruvate kinase [Gracilaria chouae]	0
GC_1369	0	GS_1353	0	pyruvate kinase [Grateloupia chiangii]	0	pyruvate kinase [Grateloupia chiangii]	0
GC_3906	0	GS_1007	0	pyruvate orthophosphate dikinase [Grateloupia chiangii]	0	pyruvate orthophosphate dikinase [Grateloupia chiangii]	0
GC_10039	2e-147	GS_7709	3e-147	qm-like protein [Crassostrea ariakensis]	6.98151e-49	qm-like protein [Crassostrea ariakensis]	6.3e-119
GC_7673	0	GS_2084	0	Queuine tRNA-ribosyltransferase [Chondrus crispus]	0	unnamed protein product [Chondrus crispus]	0
GC_224	0	GS_9065	0	Rab1 [Chondrus crispus]	1.62895e-87	unnamed protein product [Chondrus crispus]	2.9e-139
GC_14250	3e-108	GS_10103	9e-109	RAB7A_PAROTRecName: Full=Ras-related protein Rab-7a [Paramecium octaurelia]	1.77229e-65	0	0
GC_732	0	GS_5707	0	RabGAP/TBC protein [Coccomyxa subellipsoidea C-169]	1.35068e-60	RabGAP/TBC protein [Coccomyxa subellipsoidea C-169]	2e-61
GC_15381	1e-59	GS_7464	2e-59	Ras family protein [Tetrahymena thermophila]	5.11921e-53	ras oncogene family protein, putative [Ichthyophthirius multifiliis]	9.1e-113
GC_6064	4e-167	GS_17874	2e-167	Ras family protein [Tetrahymena thermophila]	6.40488e-13	0	0
GC_11046	5e-120	GS_12083	4e-120	ras oncogene family protein, putative [Ichthyophthirius multifiliis]	7.41047e-78	ras oncogene family protein, putative [Ichthyophthirius multifiliis]	1.9e-79
GC_5258	0	GS_6825	0	ras oncogene family protein, putative [Ichthyophthirius multifiliis]	5.34621e-106	ras oncogene family protein, putative [Ichthyophthirius multifiliis]	1e-114
GC_7805	0	GS_1151	0	RCC1 domain-containing protein, alpha-tubulin suppressor [Clostridium sp. BNL1100]	1.43807e-27	rCC1 repeat-containing protein [Prevotella sp. CAG:485]	1.4e-26
GC_7717	0	GS_591	0	receptor for activated protein kinase C [Chondrus crispus]	0	receptor for activated protein kinase C [Chondrus crispus]	0
GC_13940	0	GS_20032	0	receptor of activated protein kinase c component of 40s small ribosomal subunit, putative [Ichthyophthirius multifiliis]	4.19463e-102	receptor of activated protein kinase c component of 40s small ribosomal subunit, putative [Ichthyophthirius multifiliis]	1e-65
GC_3169	0	GS_8237	0	receptor of activated protein kinase c component of 40s small ribosomal subunit, putative [Ichthyophthirius multifiliis]	1.36267e-103	receptor of activated protein kinase c component of 40s small ribosomal subunit, putative [Ichthyophthirius multifiliis]	5.5e-98
GC_694	0	GS_8913	0	regulator of chromosome condensation [Galdieria sulphuraria]	3.05595e-46	unnamed protein product [Chondrus crispus]	1.1e-42
GC_1934	0	GS_1978	0	Replication factor-a protein 1 Rpa1 [Chondrus crispus]	0	Replication factor-a protein 1 Rpa1 [Chondrus crispus]	0
GC_4392	0	GS_6592	0	respiratory burst oxidase-like protein [Chondrus crispus]	0	NADPH oxidase, respiratory burst oxidase homologue [Chondrus crispus]	8.3e-140
GC_4496	0	GS_4570	0	respiratory burst oxidase-like protein [Chondrus crispus]	0	NADPH oxidase, respiratory burst oxidase homologue [Chondrus crispus]	0
GC_5328	6e-120	GS_15158	2e-120	Rho GTPase [Dictyostelium discoideum AX4]	9.39493e-84	Rho family, small GTP binding protein Rac3, putative [Acanthamoeba castellanii str. Neff]	1.2e-34
GC_3925	1e-102	GS_19831	3e-103	rho guanine dissociation factor isoform 2, putative [Acanthamoeba castellanii str. Neff]	1.09041e-57	rho guanine dissociation factor isoform 2, putative [Acanthamoeba castellanii str. Neff]	2.9e-16
GC_6886	0	GS_12304	0	ribomal-ubiquitin fusion protein Ubi5 [Schizosaccharomyces japonicus yFS275]	9.02314e-20	PREDICTED: ubiquitin-40S ribosomal protein S27a-like [Elaeis guineensis]	3.1e-09
GC_4204	1e-39	GS_14342	6e-41	ribonuclease E [Gracilaria tenuistipitata var. liui]	0	0	0
GC_844	0	GS_975	0	ribonucleoside-diphosphate reductase alpha chain [Chondrus crispus]	0	ribonucleoside-diphosphate reductase alpha chain [Chondrus crispus]	0
GC_7844	0	GS_1195	0	ribonucleoside-diphosphate reductase beta chain [Cyanidioschyzon merolae strain 10D]	9.56374e-162	ribonucleoside-diphosphate reductase beta chain [Cyanidioschyzon merolae strain 10D]	1.1e-171
GC_6676	0	GS_7624	0	Ribosom S12 S23 domain containing protein [Trichuris trichiura]	2.07277e-74	Ribosom S12 S23 domain containing protein [Trichuris trichiura]	6.4e-64
GC_6942	0	GS_11672	0	ribosomal 60S subunit protein L23B [Rhizophagus irregularis DAOM 197198w]	1.27868e-80	ribosomal 60S subunit protein L23B [Rhizophagus irregularis DAOM 197198w]	2.7e-60
GC_8788	2e-178	GS_7294	5e-178	ribosomal L5 protein, partial [Homo sapiens]	7.1961e-42	hypothetical protein HELRODRAFT_185715 [Helobdella robusta]	5.5e-147
GC_10210	4e-98	GS_11516	4e-98	ribosomal phosphoprotein, putative [Ichthyophthirius multifiliis]	8.11063e-06	0	0
GC_12375	1e-108	GS_15222	3e-109	ribosomal phosphoprotein, putative [Ichthyophthirius multifiliis]	2.44463e-59	60s Acidic ribosomal protein [Tetrahymena thermophila]	1e-17
GC_9699	8e-126	GS_6890	8e-126	ribosomal phosphoprotein, putative [Ichthyophthirius multifiliis]	1.17276e-07	ribosomal phosphoprotein, putative [Ichthyophthirius multifiliis]	1.7e-12
GC_5887	6e-120	GS_15427	2e-120	ribosomal protein 11a 60s large ribosomal subunit [Stylonychia lemnae]	4.56984e-93	ribosomal protein 11a 60s large ribosomal subunit [Stylonychia lemnae]	4.5e-35
GC_5598	5e-180	GS_11466	3e-180	ribosomal protein 60S [Coccomyxa subellipsoidea C-169]	3.09945e-11	ribosomal protein 60S [Coccomyxa subellipsoidea C-169]	1.2e-11
GC_6187	3e-176	GS_9406	3e-176	ribosomal protein L1 [Lonomia obliqua]	2.24704e-53	large subunit ribosomal protein 1 [Capsaspora owczarzaki ATCC 30864]	1.1e-58
GC_6831	2e-119	GS_15757	8e-120	ribosomal protein L10 [Stylonychia lemnae]	1.70608e-82	ribosomal protein L10 [Sterkiella histriomuscorum]	6e-25
GC_13976	0	GS_8717	0	ribosomal protein L10, putative [Acanthamoeba castellanii str. Neff]	4.24297e-115	hypothetical protein BATDEDRAFT_19719 [Batrachochytrium dendrobatidis JAM81]	1.5e-107
GC_3387	7e-125	GS_17135	2e-125	ribosomal protein L10E [Dictyostelium purpureum]	2.18147e-95	hypothetical protein SERLADRAFT_457384 [Serpula lacrymans var. lacrymans S7.9]	1.2e-32
GC_8563	8e-124	GS_11464	3e-124	ribosomal protein L12 [Microcosmus squamiger]	5.05814e-44	0	0
GC_3490	0	GS_15128	0	Ribosomal protein L13e containing protein [Tetrahymena thermophila]	4.76202e-45	Ribosomal protein L13e containing protein [Tetrahymena thermophila]	1.4e-22
GC_5812	0	GS_7198	0	Ribosomal protein L13e containing protein [Tetrahymena thermophila]	4.00342e-42	Ribosomal protein L13e containing protein [Tetrahymena thermophila]	4e-42
GC_6538	9e-117	GS_10983	7e-117	Ribosomal protein L13e containing protein [Tetrahymena thermophila]	4.64068e-29	60S ribosomal protein L13 [Zygosaccharomyces rouxii]	2.5e-28
GC_6214	1e-105	GS_17875	6e-106	Ribosomal protein L14 [Oxytricha trifallax]	1.21676e-38	Ribosomal protein L14 [Oxytricha trifallax]	5e-19
GC_8689	8e-96	GS_12221	6e-96	Ribosomal protein L14 domain-containing protein [Rozella allomycis CSF55]	1.01317e-10	hypothetical protein AMTR_s00067p00096180 [Amborella trichopoda]	6.9e-11
GC_9582	9e-56	GS_11326	8e-56	ribosomal protein L15 [Trypanosoma cruzi strain CL Brener]	4.34244e-24	hypothetical protein, partial [Leptomonas pyrrhocoris]	1.1e-20
GC_6849	0	GS_13474	0	Ribosomal protein L18e, conserved site [Ostreococcus tauri]	1.06661e-71	uncharacterized protein LOC100192878 [Zea mays]	4.2e-63
GC_6911	4e-163	GS_6705	1e-163	ribosomal protein L19e [Coptotermes formosanus]	4.32257e-52	ribosomal protein L19 [Riptortus pedestris]	1.2e-24
GC_6630	1e-161	GS_8132	6e-162	Ribosomal protein L19e containing protein [Tetrahymena thermophila]	2.69213e-38	Ribosomal protein L19e containing protein [Tetrahymena thermophila]	3.5e-21
GC_6860	7e-134	GS_15219	3e-134	ribosomal protein l21 [Stylonychia lemnae]	4.28867e-58	60S ribosomal protein L21 [Cerapachys biroi]	1.2e-32
GC_10309	5e-99	GS_19635	2e-99	ribosomal protein L22 [Tetrahymena thermophila]	1.89468e-28	ribosomal protein L22 [Tetrahymena thermophila]	2.2e-14
GC_15410	6e-113	GS_20084	4e-113	ribosomal protein L22 [Tetrahymena thermophila]	2.70675e-29	ribosomal protein L22 [Tetrahymena thermophila]	1.5e-19
GC_5633	6e-173	GS_7393	5e-173	ribosomal protein L22 [Tetrahymena thermophila]	1.36078e-30	ribosomal protein L22 [Tetrahymena thermophila]	1.9e-29
GC_1412	0	GS_2558	0	ribosomal protein L24 [Chondrus crispus]	2.39771e-62	ribosomal protein L24 [Chondrus crispus]	4.6e-64
GC_8560	7e-131	GS_9574	1e-130	ribosomal protein L27 [Trypanosoma cruzi strain CL Brener]	1.80144e-16	hypothetical protein BATDEDRAFT_26801 [Batrachochytrium dendrobatidis JAM81]	6.5e-47
GC_5449	0	GS_16176	0	ribosomal protein L27a [Branchiostoma belcheri tsingtauense]	7.91607e-50	60s ribosomal protein l27a [Ascaris suum]	1.2e-44
GC_11370	5e-78	GS_11204	4e-78	ribosomal protein L27a, component of cytosolic 80S ribosome and 60S large subunit [Chlamydomonas reinhardtii]	4.63015e-44	unknown [Picea sitchensis]	8.3e-39
GC_5502	0	GS_15754	0	ribosomal protein L3 containing protein [Tetrahymena thermophila]	3.02968e-75	ribosomal protein L3 containing protein [Tetrahymena thermophila]	3.7e-44
GC_9873	4e-128	GS_10259	8e-128	ribosomal protein L31-like protein [Maconellicoccus hirsutus]	6.64815e-28	PREDICTED: 60S ribosomal protein L31 [Ciona intestinalis]	2.2e-36
GC_8203	0	GS_13522	0	ribosomal protein L32 [Lepidochitona cinerea]	6.8872e-34	ribosomal protein L32e [Aureobasidium melanogenum CBS 110374]	1.8e-30
GC_9323	1e-123	GS_11981	1e-123	ribosomal protein L35 [Alexandrium fundyense]	4.2908e-20	putative ribosomal protein L35 [Sipunculus nudus]	3.3e-19
GC_6717	2e-113	GS_15061	1e-113	Ribosomal protein L35, putative [Oxytricha trifallax]	5.26044e-38	Ribosomal protein L35, putative [Oxytricha trifallax]	2.1e-18
GC_5980	8e-137	GS_11526	5e-137	ribosomal protein L37a, isoform A [Drosophila melanogaster]	2.11774e-34	ribosomal protein L37a, isoform A [Drosophila melanogaster]	9.4e-22
GC_9721	3e-119	GS_11312	5e-119	ribosomal protein L38, isoform A [Drosophila melanogaster]	9.10464e-15	60s ribosomal protein l38 [Lichtheimia corymbifera JMRC:FSU:9682]	1.5e-22
GC_9591	8e-105	GS_9783	1e-104	ribosomal protein L39, partial [Ostrea edulis]	1.53318e-16	ribosomal protein L39, partial [Ostrea edulis]	3.9e-16
GC_13106	9e-66	GS_18897	6e-66	ribosomal protein L4 [Paramecium caudatum]	1.79374e-17	putative ribosomal protein L4 [Sorogena stoianovitchae]	2.6e-11
GC_8807	4e-113	GS_10757	5e-113	ribosomal protein L4 [Stereum hirsutum FP-91666 SS1]	5.75918e-20	ribosomal protein L4 [Stereum hirsutum FP-91666 SS1]	1.5e-19
GC_6912	0	GS_8400	0	ribosomal protein L4/L1 family protein [Tetrahymena thermophila]	1.98461e-30	ribosomal protein L4/L1 family protein [Tetrahymena thermophila]	1.5e-27
GC_10966	7e-152	GS_13136	9e-152	ribosomal protein L44 [Ostrea edulis]	6.51779e-25	ribosomal protein L44 [Ostrea edulis]	3.4e-29
GC_10991	4e-114	GS_13412	3e-114	ribosomal protein L5 [Artemia franciscana]	5.55416e-22	ribosomal protein L5 [Artemia franciscana]	2e-15
GC_8917	8e-136	GS_9259	3e-135	ribosomal protein L5 [Artemia franciscana]	5.88166e-34	ribosomal protein L5 [Riptortus pedestris]	3.3e-113
GC_13241	1e-133	GS_10128	1e-133	Ribosomal protein L7Ae containing protein [Tetrahymena thermophila]	8.95399e-35	Ribosomal protein L7Ae containing protein [Tetrahymena thermophila]	3.5e-35
GC_15589	2e-138	GS_17248	1e-138	Ribosomal protein L7Ae containing protein [Tetrahymena thermophila]	7.95383e-43	Ribosomal protein L7Ae containing protein [Tetrahymena thermophila]	6.4e-35
GC_15699	3e-116	GS_18930	2e-116	Ribosomal protein L7Ae containing protein [Tetrahymena thermophila]	5.68189e-43	60S ribosomal protein L30 [Aegilops tauschii]	2.7e-24
GC_5331	6e-85	GS_19405	2e-85	ribosomal protein L8 [Salpingoeca rosetta]	1.01183e-65	60S ribosomal protein L8 [Rozella allomycis CSF55]	3.9e-27
GC_13630	6e-142	GS_6360	1e-141	ribosomal protein P0-like protein [Chaetomium thermophilum var. thermophilum DSM 1495]	1.83504e-29	ribosomal protein P0-like protein [Chaetomium thermophilum var. thermophilum DSM 1495]	1.3e-81
GC_5460	1e-135	GS_17974	7e-136	ribosomal protein P2-like [Acyrthosiphon pisum]	1.54375e-13	ribosomal protein P2-like [Acyrthosiphon pisum]	8.7e-14
GC_10989	0	GS_5039	0	ribosomal protein rpl13a [Eurythoe complanata]	4.67045e-72	ribosomal protein rpl13a [Eurythoe complanata]	3.9e-83
GC_9962	6e-137	GS_7225	8e-137	ribosomal protein rpl23a [Lineus viridis]	5.76351e-11	ribosomal protein rpl23a [Lineus viridis]	5.8e-28
GC_9210	0	GS_7390	0	ribosomal protein rpl27 [Lineus viridis]	4.68726e-40	ribosomal protein rpl27 [Lineus viridis]	4.5e-47
GC_8347	4e-159	GS_8264	5e-159	ribosomal protein rpl40 [Lineus viridis]	3.92101e-60	PREDICTED: ubiquitin-60S ribosomal protein L40-like [Saccoglossus kowalevskii]	2.5e-85
GC_8677	8e-151	GS_6766	2e-150	ribosomal protein rpl7a [Arenicola marina]	6.69532e-46	ribosomal protein rpl7a [Glycera tridactyla]	5.8e-93
GC_8892	3e-115	GS_8310	5e-115	ribosomal protein rps19 [Arenicola marina]	9.8652e-32	ribosomal protein rps19 [Arenicola marina]	9.4e-76
GC_8512	1e-117	GS_8045	2e-117	ribosomal protein rps30 [Arenicola marina]	5.09376e-23	ribosomal protein rps30 [Arenicola marina]	4.9e-32
GC_10462	4e-89	GS_18060	3e-89	ribosomal protein RPS4, partial [Toxoplasma gondii p89]	2.42062e-30	predicted protein [Nematostella vectensis]	1.2e-12
GC_5991	0	GS_8123	0	ribosomal protein S10 containing protein [Tetrahymena thermophila]	2.53543e-42	ribosomal protein S10 containing protein [Tetrahymena thermophila]	9.5e-35
GC_12477	4e-134	GS_17919	5e-134	ribosomal protein S10p/S20e, putative [Acanthamoeba castellanii str. Neff]	1.07973e-22	40S ribosomal protein S20 [Placozoa sp. H4]	4.4e-28
GC_5265	0	GS_7078	0	ribosomal protein S11 containing protein [Tetrahymena thermophila]	2.03332e-61	ribosomal protein s14, putative [Ichthyophthirius multifiliis]	2.5e-37
GC_5160	0	GS_6902	0	ribosomal protein S13p/S18e containing protein [Tetrahymena thermophila]	9.92139e-61	ribosomal protein S13p/S18e containing protein [Tetrahymena thermophila]	1e-65
GC_5792	0	GS_16695	0	ribosomal protein S13p/S18e containing protein [Tetrahymena thermophila]	6.71703e-58	ribosomal protein S13p/S18e containing protein [Tetrahymena thermophila]	7e-63
GC_7179	6e-134	GS_16518	4e-134	ribosomal protein S13p/S18e containing protein [Tetrahymena thermophila]	5.56811e-52	ribosomal protein S13p/S18e containing protein [Tetrahymena thermophila]	1.1e-40
GC_5831	3e-178	GS_7235	1e-178	ribosomal protein s14, putative [Ichthyophthirius multifiliis]	3.47208e-51	ribosomal protein s14, putative [Ichthyophthirius multifiliis]	2.2e-51
GC_7284	0	GS_7958	0	ribosomal protein s14, putative [Ichthyophthirius multifiliis]	1.66236e-71	KChain K, Core Of Mammalian 80s Pre-Ribosome In Complex With Trnas Fitted To A 9.8a Cryo-Em Map: Classic Pre State 1	1.5e-53
GC_13596	4e-101	GS_18630	1e-101	ribosomal protein S15 containing protein [Tetrahymena thermophila]	3.32971e-58	hypothetical protein IMG5_117980 [Ichthyophthirius multifiliis]	4.7e-25
GC_14362	1e-96	GS_17488	4e-97	ribosomal protein S15 containing protein [Tetrahymena thermophila]	3.53733e-69	ribosomal protein S15, putative [Acanthamoeba castellanii str. Neff]	1.7e-21
GC_5473	5e-155	GS_16588	3e-155	ribosomal protein S15 containing protein [Tetrahymena thermophila]	1.02539e-71	ribosomal protein S15 containing protein [Tetrahymena thermophila]	3.2e-42
GC_6230	2e-149	GS_7996	1e-149	ribosomal protein S15 containing protein [Tetrahymena thermophila]	4.92347e-60	hypothetical protein IMG5_202950 [Ichthyophthirius multifiliis]	7.5e-41
GC_7005	3e-148	GS_7164	1e-148	ribosomal protein S17 containing protein [Tetrahymena thermophila]	9.60059e-76	ribosomal protein S17 containing protein [Tetrahymena thermophila]	1.4e-48
GC_8806	3e-120	GS_19441	2e-120	ribosomal protein S17 containing protein [Tetrahymena thermophila]	6.27367e-45	ribosomal protein S17 containing protein [Tetrahymena thermophila]	3.4e-39
GC_6812	2e-38	GS_18768	1e-38	Ribosomal protein S17, component of cytosolic 80S ribosome and 40S small subunit [Oxytricha trifallax]	8.95122e-55	Ribosomal protein S17, component of cytosolic 80S ribosome and 40S small subunit [Oxytricha trifallax]	4.3e-36
GC_6973	0	GS_7812	0	ribosomal protein S17, putative [Acanthamoeba castellanii str. Neff]	2.12845e-62	ribosomal protein S17, putative [Acanthamoeba castellanii str. Neff]	5.7e-62
GC_9971	6e-112	GS_11431	4e-112	ribosomal protein S2 component of cytosolic 80S ribosome and 40S small subunit [Coccomyxa subellipsoidea C-169]	2.29983e-39	ribosomal protein S2 component of cytosolic 80S ribosome and 40S small subunit [Coccomyxa subellipsoidea C-169]	7e-31
GC_734	5e-176	GS_5947	2e-176	ribosomal protein S23 [Chondrus crispus]	1.66667e-91	ribosomal protein S23 [Chondrus crispus]	1.9e-96
GC_13195	4e-103	GS_19249	3e-103	Ribosomal protein S24e containing protein [Tetrahymena thermophila]	8.25411e-21	hypothetical protein IMG5_181340 [Ichthyophthirius multifiliis]	7e-18
GC_13619	4e-79	GS_7687	4e-79	Ribosomal protein S24e containing protein [Tetrahymena thermophila]	1.9223e-16	Ribosomal protein S24e containing protein [Tetrahymena thermophila]	4.2e-31
GC_6569	1e-110	GS_6943	6e-111	ribosomal protein S25 [Tetrahymena thermophila]	6.17925e-79	40S ribosomal protein S23 [Cryptocaryon irritans]	2.1e-38
GC_10433	2e-132	GS_10779	3e-132	ribosomal protein S25, partial [Coccomyxa subellipsoidea C-169]	4.04021e-19	40S ribosomal protein S25, putative [Perkinsus marinus ATCC 50983]	2.3e-13
GC_9645	4e-139	GS_13371	4e-139	ribosomal protein S3 [Myxine glutinosa]	1.47459e-37	conserved unknown protein [Ectocarpus siliculosus]	2.9e-51
GC_14732	2e-122	GS_16536	1e-122	Ribosomal protein S30 containing protein [Tetrahymena thermophila]	9.21261e-16	Ribosomal protein S30 containing protein [Tetrahymena thermophila]	1e-15
GC_2278	3e-99	GS_12084	7e-100	ribosomal protein S3Ae [Coniophora puteana RWD-64-598 SS2]	1.49498e-75	40S ribosomal protein S3a [Auxenochlorella protothecoides]	3.6e-21
GC_8882	2e-162	GS_13484	2e-162	ribosomal protein S4 [Chrysomela tremula]	4.6153e-34	PREDICTED: 40S ribosomal protein S4-like [Metaseiulus occidentalis]	5.5e-42
GC_5435	0	GS_7326	0	ribosomal protein S5 containing protein [Tetrahymena thermophila]	2.27588e-93	ribosomal protein S5 containing protein [Tetrahymena thermophila]	1.5e-84
GC_7063	0	GS_8048	0	ribosomal protein S5 containing protein [Tetrahymena thermophila]	1.16765e-94	ribosomal protein S5 containing protein [Tetrahymena thermophila]	4.2e-49
GC_7331	3e-114	GS_11916	8e-115	ribosomal protein S7 containing protein [Tetrahymena thermophila]	1.15421e-84	TChain T, Core Of Mammalian 80s Pre-Ribosome In Complex With Trnas Fitted To A 9.8a Cryo-Em Map: Classic Pre State 1	2e-32
GC_12213	3e-86	GS_11005	2e-86	ribosomal protein, putative [Ichthyophthirius multifiliis]	3.78203e-57	ribosomal protein, putative [Ichthyophthirius multifiliis]	1.4e-47
GC_12609	3e-146	GS_7096	2e-146	ribosomal protein, putative [Ichthyophthirius multifiliis]	1.49503e-20	hypothetical protein [Paramecium tetraurelia strain d4-2]	1.5e-25
GC_12827	5e-149	GS_19540	3e-149	ribosomal protein, putative [Ichthyophthirius multifiliis]	1.75406e-54	ribosomal protein, putative [Ichthyophthirius multifiliis]	1.2e-45
GC_14085	8e-133	GS_17314	4e-133	ribosomal protein, putative [Ichthyophthirius multifiliis]	7.33088e-38	ribosomal protein, putative [Ichthyophthirius multifiliis]	8.2e-14
GC_3512	0	GS_16145	0	ribosomal protein, putative [Ichthyophthirius multifiliis]	7.98268e-89	WChain W, Crystal Structure Of The Eukaryotic 40s Ribosomal Subunit In Complex With Initiation Factor 1. This File Contains The 40s Subunit And Initiation Factor For Molecule 1	4.4e-104
GC_5153	2e-157	GS_19899	2e-157	ribosomal protein, putative [Ichthyophthirius multifiliis]	2.45662e-38	ribosomal protein, putative [Ichthyophthirius multifiliis]	1.3e-38
GC_5603	9e-118	GS_18724	4e-118	ribosomal protein, putative [Ichthyophthirius multifiliis]	1.3551e-26	60s ribosomal protein [Brettanomyces bruxellensis AWRI1499]	4e-09
GC_5722	0	GS_6688	0	ribosomal protein, putative [Ichthyophthirius multifiliis]	1.91875e-64	ribosomal protein, putative [Ichthyophthirius multifiliis]	8.3e-34
GC_7036	6e-147	GS_8375	7e-147	ribosomal protein, putative [Ichthyophthirius multifiliis]	1.16858e-23	ribosomal protein, putative [Ichthyophthirius multifiliis]	1.5e-33
GC_7133	2e-44	GS_13356	1e-44	ribosomal protein, putative [Ichthyophthirius multifiliis]	1.93984e-77	hypothetical protein [Paramecium tetraurelia strain d4-2]	4.3e-33
GC_7318	0	GS_6501	0	ribosomal protein, putative [Ichthyophthirius multifiliis]	8.13711e-94	ribosomal protein, putative [Ichthyophthirius multifiliis]	4.5e-89
GC_7414	0	GS_8029	0	ribosomal protein, putative [Ichthyophthirius multifiliis]	6.2558e-78	ribosomal protein, putative [Ichthyophthirius multifiliis]	3.7e-43
GC_9804	1e-102	GS_7094	1e-102	ribosomal protein, putative [Ichthyophthirius multifiliis]	1.61812e-10	ribosomal protein, putative [Ichthyophthirius multifiliis]	1.6e-10
GC_2634	6e-127	GS_7891	8e-127	ribosomal protein, putative, partial [Ichthyophthirius multifiliis]	7.59694e-34	ribosomal protein, putative, partial [Ichthyophthirius multifiliis]	8.3e-56
GC_2635	9e-154	GS_12615	4e-154	ribosomal protein, putative, partial [Ichthyophthirius multifiliis]	2.1083e-64	hypothetical protein [Paramecium tetraurelia strain d4-2]	8.3e-16
GC_5735	0	GS_6722	0	ribosomal protein, putative, partial [Ichthyophthirius multifiliis]	1.0834e-96	ribosomal protein, putative, partial [Ichthyophthirius multifiliis]	8.2e-97
GC_2782	0	GS_5434	0	Ribosomal Proteins L2, C-terminal domain containing protein [Tetrahymena thermophila]	1.73983e-128	Ribosomal Proteins L2, C-terminal domain containing protein [Tetrahymena thermophila]	3.9e-118
GC_15792	3e-102	GS_17997	2e-102	Ribosomal S17 family protein [Tetrahymena thermophila]	4.10806e-45	0	0
GC_9545	3e-129	GS_10958	3e-129	Ribosomal S3Ae family protein [Tetrahymena thermophila]	2.07032e-20	Ribosomal S3Ae family protein [Tetrahymena thermophila]	1.5e-23
GC_7525	0	GS_13870	0	ribosome biogenesis ATPase RIX7 [Phytophthora infestans T30-4]	0	ribosome biogenesis ATPase RIX7 [Phytophthora infestans T30-4]	0
GC_3085	0	GS_300	0	Ribosome biogenesis protein ERB Nucleolus [Chondrus crispus]	0	unnamed protein product [Chondrus crispus]	1.4e-64
GC_3945	0	GS_9370	0	ribulose-1,5-bisphosphate carboxylase/oxygenase small subunit [Dunaliella salina]	8.70087e-56	ribulose-1,5-bisphosphate carboxylase/oxygenase small subunit [Dunaliella salina]	8.1e-56
GC_3041	0	GS_8477	0	ricin B lectin, partial [Streptomyces lavendulae]	1.43061e-13	ricin B lectin, partial [Streptomyces lavendulae]	5.8e-14
GC_5930	6e-77	GS_14623	5e-77	RING-box protein 1a [Chondrus crispus]	1.18635e-61	RING-box protein 1a [Chondrus crispus]	1.8e-43
GC_14568	3e-102	GS_16810	1e-102	RL13A_TETTSRecName: Full=60S ribosomal protein L13a [Tetrahymena thermophila SB210]	2.55955e-61	60S ribosomal protein L16, partial [Metarhizium majus ARSEF 297]	3.5e-23
GC_5781	0	GS_18213	0	RL13A_TETTSRecName: Full=60S ribosomal protein L13a [Tetrahymena thermophila SB210]	1.28754e-54	RL13A_TETTSRecName: Full=60S ribosomal protein L13a [Tetrahymena thermophila SB210]	7e-40
GC_6890	7e-129	GS_7479	3e-129	RL18_TETTHRecName: Full=60S ribosomal protein L18 [Tetrahymena thermophila]	5.59522e-60	hypothetical protein CHLNCDRAFT_37334 [Chlorella variabilis]	9e-23
GC_7075	4e-172	GS_19823	2e-172	RL18_TETTHRecName: Full=60S ribosomal protein L18 [Tetrahymena thermophila]	4.59942e-52	RL18_TETTHRecName: Full=60S ribosomal protein L18 [Tetrahymena thermophila]	3.5e-31
GC_5365	6e-174	GS_15454	4e-174	RL27_TETTHRecName: Full=60S ribosomal protein L27 [Tetrahymena thermophila]	1.63472e-23	RL27_TETTHRecName: Full=60S ribosomal protein L27 [Tetrahymena thermophila]	4.1e-16
GC_6967	0	GS_8274	0	RL27_TETTHRecName: Full=60S ribosomal protein L27 [Tetrahymena thermophila]	1.48513e-18	RL27_TETTHRecName: Full=60S ribosomal protein L27 [Tetrahymena thermophila]	1.4e-18
GC_7377	3e-91	GS_10516	2e-91	RL27_TETTHRecName: Full=60S ribosomal protein L27 [Tetrahymena thermophila]	1.96425e-26	RL27_TETTHRecName: Full=60S ribosomal protein L27 [Tetrahymena thermophila]	2.4e-34
GC_8991	7e-101	GS_9910	5e-101	RL27_TETTHRecName: Full=60S ribosomal protein L27 [Tetrahymena thermophila]	8.58962e-26	hypothetical protein TTHERM_00780960 [Tetrahymena thermophila]	1.3e-20
GC_11177	2e-82	GS_12027	6e-83	RL5_TETTSRecName: Full=60S ribosomal protein L5 [Tetrahymena thermophila SB210]	2.65766e-97	hypothetical protein [Paramecium tetraurelia strain d4-2]	8.4e-25
GC_5250	3e-139	GS_17963	9e-140	RL7A_TETTHRecName: Full=60S ribosomal protein L7a [Tetrahymena thermophila]	2.20653e-73	RL7A_TETTHRecName: Full=60S ribosomal protein L7a [Tetrahymena thermophila]	1.9e-27
GC_5266	0	GS_16305	0	RL7A_TETTHRecName: Full=60S ribosomal protein L7a [Tetrahymena thermophila]	1.86938e-83	RL7A_TETTHRecName: Full=60S ribosomal protein L7a [Tetrahymena thermophila]	6.9e-63
GC_7397	6e-85	GS_16924	2e-85	RNA helicase [Bordetella hinzii]	2.85461e-11	RNA helicase [Bordetella hinzii]	1.5e-12
GC_2459	0	GS_9048	0	RNA polymerase II largest subunit [Bonnemaisonia hamifera]	0	DNA-directed RNA polymerase rpb1 [Chondrus crispus]	0
GC_2420	0	GS_3343	0	RNA Polymerase IV Small Subunit [Chondrus crispus]	0	RNA Polymerase IV Small Subunit [Chondrus crispus]	0
GC_4154	0	GS_8801	0	RNA recognition motif-containing protein [Chondrus crispus]	1.37091e-67	unnamed protein product [Chondrus crispus]	1.7e-84
GC_2808	8e-145	GS_3334	3e-145	RNA splicing factor (Pad-1), putative [Chondrus crispus]	2.45034e-102	RNA splicing factor (Pad-1), putative [Chondrus crispus]	1.9e-68
GC_13491	7e-101	GS_9778	6e-101	RNAase [Megasphaera sp. BL7]	9.6858e-22	RNAase [Megasphaera sp. BL7]	3.5e-23
GC_5840	0	GS_19800	0	RNA-binding domain-containing protein [Trametes versicolor FP-101664 SS1]	3.7893e-09	0	0
GC_4855	3e-137	GS_5431	2e-137	RNA-binding protein [Galdieria sulphuraria]	3.68555e-50	RNA-binding protein [Galdieria sulphuraria]	7.3e-56
GC_5430	2e-56	GS_181	0	RNA-binding protein [Galdieria sulphuraria]	3.37465e-57	RNA-binding protein [Galdieria sulphuraria]	8.1e-58
GC_14058	4e-174	GS_16387	1e-174	rnl2 family RNA ligase [Bacteroides sp. CAG:770]	1.74957e-24	0	0
GC_1409	0	GS_1805	0	RNP domain-containing protein [Chondrus crispus]	2.55625e-116	RNP domain-containing protein [Chondrus crispus]	1e-107
GC_1556	0	GS_9017	0	R-phycoerythrin gamma subunit [Chondrus crispus]	7.20182e-174	R-phycoerythrin gamma subunit [Chondrus crispus]	2.2e-150
GC_7350	2e-118	GS_7199	1e-118	Rpl7A [Acanthamoeba castellanii]	1.60248e-49	Rpl7A [Acanthamoeba castellanii]	2.4e-20
GC_8741	3e-90	GS_13104	2e-90	RPS3, partial [synthetic construct]	5.35855e-26	hypothetical protein [Zea mays]	1.6e-19
GC_7865	0	GS_4228	0	rRNA 2'-O-methyltransferase fibrillarin 2 [Chondrus crispus]	2.27583e-136	rRNA 2'-O-methyltransferase fibrillarin 2 [Chondrus crispus]	1.2e-148
GC_9745	7e-111	GS_17299	1e-110	RS18_ARGIRRecName: Full=40S ribosomal protein S18 [Argopecten irradians]	2.7101e-29	40S ribosomal protein [Phragmatopoma lapidosa]	1.2e-64
GC_8572	2e-151	GS_13289	4e-151	RS19_BRABERecName: Full=40S ribosomal protein S19 [Branchiostoma belcheri]	1.33046e-23	hypothetical protein GUITHDRAFT_186059 [Guillardia theta CCMP2712]	5.6e-40
GC_6471	2e-129	GS_17546	9e-130	RS26_STENORecName: Full=40S ribosomal protein S26 [Sterkiella nova]	3.32207e-32	RS26_STENORecName: Full=40S ribosomal protein S26 [Sterkiella nova]	8.5e-28
GC_501	0	GS_5600	0	RuvB-like DNA/RNA helicase pontin [Chondrus crispus]	0	RuvB-like DNA/RNA helicase pontin [Chondrus crispus]	0
GC_3470	1e-128	GS_221	1e-127	S12206hypothetical protein 2 (rRNA external transcribed spacer) - mouse	7.50099e-06	0	0
GC_6170	0	GS_8442	0	S60 ribosomal protein L10 [Dictyostelium fasciculatum]	2.2516e-98	S60 ribosomal protein L10 [Dictyostelium fasciculatum]	7.6e-64
GC_8797	9e-156	GS_9710	2e-155	S60 ribosomal protein L14 [Dictyostelium discoideum AX4]	2.76468e-07	hypothetical protein [Eimeria tenella]	1.6e-16
GC_4431	0	GS_7320	0	S-adenosyl-L-homocysteine hydrolase [Chondrus crispus]	1.72204e-148	S-adenosyl-L-homocysteine hydrolase [Chondrus crispus]	3.8e-156
GC_5024	0	GS_5630	0	S-adenosyl-L-homocysteine hydrolase [Chondrus crispus]	0	S-adenosyl-L-homocysteine hydrolase [Chondrus crispus]	0
GC_13143	4e-164	GS_8030	4e-164	S-adenosyl-L-homocysteine hydrolase [Dysgonomonas gadei]	1.51944e-51	S-adenosyl-L-homocysteine hydrolase [Dysgonomonas gadei]	1.1e-48
GC_11967	4e-118	GS_10104	4e-118	S-adenosyl-L-methionine synthetase [Chlamydomonas incerta]	2.89458e-32	S-adenosyl-L-methionine synthetase [Chlamydomonas incerta]	1.8e-37
GC_13435	0	GS_9956	0	s-adenosylmethionine synthase 1, partial [Genlisea aurea]	5.92174e-63	METK2_SUASARecName: Full=S-adenosylmethionine synthase 2; Short=AdoMet synthase 2; AltName: Full=Methionine adenosyltransferase 2; Short=MAT 2 [Suaeda salsa]	2e-77
GC_1415	0	GS_4407	0	S-adenosylmethionine synthetase [Chondrus crispus]	0	S-adenosylmethionine synthetase [Chondrus crispus]	0
GC_7227	0	GS_14612	0	S-adenosylmethionine synthetase family protein [Tetrahymena thermophila]	3.74593e-143	S-adenosylmethionine synthetase family protein [Tetrahymena thermophila]	1.4e-65
GC_4319	3e-86	GS_1793	2e-86	S-adenosylmethionine:tRNA ribosyltransferase-isomerase [Galdieria sulphuraria]	5.59857e-76	S-adenosylmethionine:tRNA ribosyltransferase-isomerase [Galdieria sulphuraria]	2.4e-75
GC_12707	2e-122	GS_6781	3e-122	SCF ubiquitin ligase [uncultured eukaryote]	1.24607e-39	SCF ubiquitin ligase [uncultured eukaryote]	8.4e-82
GC_3864	2e-160	GS_7055	8e-161	SCF ubiquitin ligase [uncultured eukaryote]	4.10656e-90	SCF ubiquitin ligase [uncultured eukaryote]	5.3e-52
GC_9088	2e-131	GS_10358	2e-131	SCF ubiquitin ligase [uncultured eukaryote]	2.64685e-47	SCF ubiquitin ligase [uncultured eukaryote]	3.1e-44
GC_9579	4e-94	GS_19464	3e-94	SCP_PERVTRecName: Full=Sarcoplasmic calcium-binding protein; Short=SCP [Perinereis vancaurica tetradentata]	4.58799e-19	SCP_PERVTRecName: Full=Sarcoplasmic calcium-binding protein; Short=SCP [Perinereis vancaurica tetradentata]	8.8e-17
GC_1466	0	GS_5554	0	Sec61 alpha subunit [Chondrus crispus]	0	Sec61 alpha subunit [Chondrus crispus]	0
GC_2017	0	GS_2609	0	secretory granule protein t2-a, putative, partial [Ichthyophthirius multifiliis]	4.28286e-21	trichocyst matrix protein T2-A, putative [Tetrahymena thermophila SB210]	5.5e-26
GC_8081	3e-54	GS_17328	8e-55	secretory granule protein t2-a, putative, partial [Ichthyophthirius multifiliis]	2.06726e-18	0	0
GC_7206	0	GS_15796	0	sedoheptulose-1,7-bisphosphatase [Chondrus crispus]	0	sedoheptulose-1,7-bisphosphatase [Chondrus crispus]	0
GC_5084	7e-84	GS_5132	3e-84	sedoheptulose-1,7-bisphosphatase, chloroplast [Galdieria sulphuraria]	2.50403e-100	sedoheptulose-1,7-bisphosphatase, chloroplast [Galdieria sulphuraria]	2.4e-28
GC_1055	0	GS_4438	0	Sel1-repeat containing protein [Chondrus crispus]	7.90656e-77	unnamed protein product [Chondrus crispus]	4.7e-53
GC_2038	1e-62	GS_2574	9e-63	Sel1-repeat containing protein [Chondrus crispus]	5.88982e-139	Sel1-repeat containing protein [Chondrus crispus]	4e-136
GC_2661	0	GS_4333	0	Sel1-repeat containing protein [Chondrus crispus]	5.38583e-166	Sel1-repeat containing protein [Chondrus crispus]	6.7e-174
GC_771	0	GS_407	0	Sel1-repeat containing protein [Chondrus crispus]	1.96987e-121	Sel1-repeat containing protein [Chondrus crispus]	9.2e-130
GC_795	7e-163	GS_8794	4e-163	Sel1-repeat containing protein [Chondrus crispus]	1.97168e-79	Sel1-repeat containing protein [Chondrus crispus]	3.5e-82
GC_15307	2e-46	GS_19345	2e-46	Ser/Thr protein phosphatase family protein [Tetrahymena thermophila]	2.09559e-37	predicted protein [Physcomitrella patens]	2.8e-41
GC_406	0	GS_52	0	serine hydroxymethyltransferase, cytosolic (glycine hydroxymethyltransferase) [Chondrus crispus]	0	serine hydroxymethyltransferase, cytosolic (glycine hydroxymethyltransferase) [Chondrus crispus]	0
GC_5639	0	GS_4372	0	serine hydroxymethyltransferase, cytosolic (glycine hydroxymethyltransferase) [Chondrus crispus]	0	similarity to A.thaliana KEA1 protein [Chondrus crispus]	0
GC_2805	0	GS_3151	0	serine O-acetyltransferase [Galdieria sulphuraria]	3.91087e-88	unnamed protein product [Chondrus crispus]	4.9e-103
GC_2290	0	GS_1142	0	serine palmitoyltransferase, LCB1 subunit [Chondrus crispus]	2.47259e-136	serine palmitoyltransferase, LCB1 subunit [Chondrus crispus]	1.9e-134
GC_1971	0	GS_968	0	serine palmitoyltransferase, LCB2 subunit [Chondrus crispus]	0	serine palmitoyltransferase, LCB2 subunit [Chondrus crispus]	0
GC_4578	0	GS_1249	0	serine rich Pumilio family RNA binding domain protein [Galdieria sulphuraria]	1.80337e-136	serine rich Pumilio family RNA binding domain protein [Galdieria sulphuraria]	2e-130
GC_1845	0	GS_3619	0	Serine/threonine protein kinase (fragment), partial [Chondrus crispus]	6.05019e-139	unnamed protein product [Chondrus crispus]	7.8e-68
GC_13334	9e-55	GS_8459	2e-54	Serine/threonine protein kinase [Chondrus crispus]	2.60574e-17	Serine/threonine protein kinase [Chondrus crispus]	1.2e-32
GC_1474	0	GS_715	0	Serine/threonine protein kinase [Chondrus crispus]	1.44856e-175	Serine/threonine protein kinase [Chondrus crispus]	1.1e-170
GC_1505	0	GS_20097	0	Serine/threonine protein kinase [Chondrus crispus]	1.06434e-138	Serine/threonine protein kinase [Chondrus crispus]	1.6e-137
GC_184	0	GS_5900	0	Serine/threonine protein kinase [Chondrus crispus]	0	Ferredoxin component [Chondrus crispus]	6.2e-94
[truncated: 2,020 more rows]

## Sheet: Unigenes expressed in GC only
GC ID	BLASTx_NR Top Hit	E-value
GC_425	(3R)-hydroxymyristoyl-[acyl-carrier-protein] dehydratase [Galdieria sulphuraria]	9.31309e-11
GC_5829	[pt] F-type H+-transporting ATPase subunit beta [Galdieria sulphuraria]	1.4584e-128
GC_666	\Probable U2 small nuclear ribonucleoprotein B\\\, partial [Chondrus crispus]	1.75096e-31
GC_12816	0409325Ainhibitor BrCN fragment II,alpha1 prote	4.69409e-58
GC_5165	0501276Aactin	0
GC_8923	0702236Bhistone H4	6.20505e-25
GC_4116	1,3-beta-glucanase [Photobacterium sanctipauli]	6.39867e-42
GC_5472	1,4-dihydroxy-2-naphthoate phytyltransferase [Pleurocapsa minor]	1.52042e-56
GC_12531	1006235Ahistone H3(1)	2.95436e-46
GC_10331	1006235Ahistone H3(1)	5.85081e-44
GC_3526	1006235Ahistone H3(1)	2.72107e-61
GC_9151	1006235Ahistone H3(1)	3.36203e-56
GC_13177	14-3-3 domain containing protein [Oxytricha trifallax]	9.79432e-30
GC_13293	14-3-3 domain containing protein [Oxytricha trifallax]	1.32298e-46
GC_5989	14-3-3 domain containing protein [Oxytricha trifallax]	1.58118e-100
GC_6605	14-3-3 domain containing protein [Oxytricha trifallax]	7.60938e-55
GC_9524	14-3-3 E, partial [Hymeniacidon perlevis]	1.65125e-53
GC_14046	14-3-3 family protein 7 [Mucor circinelloides f. circinelloides 1006PhL]	5.45855e-78
GC_2618	14-3-3 protein [Penaeus monodon]	1.51814e-54
GC_12149	14-3-3 protein [Penaeus monodon]	6.61974e-123
GC_5917	14-3-3 protein [Penaeus monodon]	5.2104e-90
GC_5963	14-3-3 protein [Penaeus monodon]	6.54468e-126
GC_8943	14-3-3 protein [Penaeus monodon]	2.50266e-67
GC_12556	14-3-3 protein [Tetrahymena thermophila]	5.04023e-59
GC_5414	1-acylglycerol-3-phosphate O-acyltransferase [Chondrus crispus]	5.88339e-81
GC_239	1-acyl-sn-glycerol-3-phosphate acyltransferase [Chondrus crispus]	1.69381e-40
GC_10826	20S core proteasome subunit alpha 5 [Chondrus crispus]	2.48529e-153
GC_12440	20S core proteasome subunit alpha 5 [Chondrus crispus]	1.12054e-117
GC_7463	20S core proteasome subunit alpha 5 [Chondrus crispus]	2.47548e-117
GC_5015	20S core proteasome subunit beta [Chondrus crispus]	6.62816e-111
GC_13907	20S core proteasome subunit beta 5 [Chondrus crispus]	1.14663e-115
GC_169	20S core proteasome subunit beta 6 [Chondrus crispus]	1.5544e-69
GC_15612	26S proteasome ATP-dependent regulatory subunit [Chondrus crispus]	0
GC_7448	26S proteasome ATP-dependent regulatory subunit [Chondrus crispus]	0
GC_10522	26s proteasome non-atpase regulatory subunit 10 [Lichtheimia corymbifera JMRC:FSU:9682]	1.77995e-10
GC_14967	26S proteasome non-ATPase regulatory subunit Nin1/mts3 family protein [Tetrahymena thermophila]	1.16041e-15
GC_15289	26S proteasome protein, macropain, putative [Ichthyophthirius multifiliis]	6.01169e-21
GC_15342	26S proteasome protein, macropain, putative [Ichthyophthirius multifiliis]	3.32383e-29
GC_15379	26S proteasome protein, macropain, putative [Ichthyophthirius multifiliis]	5.38578e-28
GC_15078	26S proteasome regulatory complex, subunit RPN2 [Tetrahymena thermophila SB210]	1.09729e-18
GC_15661	26S proteasome subunit P45 family protein [Tetrahymena thermophila]	2.92824e-18
GC_10892	2-isopropylmalate synthase [Chondrus crispus]	0
GC_11187	2-isopropylmalate synthase [Chondrus crispus]	0
GC_1167	2-isopropylmalate synthase [Chondrus crispus]	1.06019e-77
GC_1731	2-isopropylmalate synthase [Chondrus crispus]	0
GC_6080	2-isopropylmalate synthase [Chondrus crispus]	0
GC_4757	2OG-Fe(II) oxygenase [Sphingomonas sp. S17]	9.72626e-06
GC_66	2-on-2 hemoglobin [Chondrus crispus]	5.31208e-59
GC_794	2-oxoglutarate dehydrogenase E2 component (dihydrolipoamide succinyltransferase), partial [Chondrus crispus]	0
GC_1226	2-oxoglutarate dehydrogenase, E1 component [Chondrus crispus]	0
GC_15826	2-oxoisovalerate dehydrogenase beta subunit, mitochondrial precursor, putative [Tetrahymena thermophila]	3.05177e-20
GC_10832	2-polyprenyl-6-methoxyphenol hydroxylase-like oxidoreductase [Rivularia sp. PCC 7116]	1.26699e-11
GC_1763	30S ribosomal protein S11 (chloroplast) [Gracilaria salicornia]	4.4943e-21
GC_15492	30S ribosomal protein S16 (chloroplast) [Gracilaria salicornia]	1.88575e-23
GC_6576	30S ribosomal protein S21e [Saprolegnia parasitica CBS 223.65]	8.05293e-13
GC_9069	30S ribosomal protein S3Ae [Fonticula alba]	3.70776e-32
GC_5311	30S ribosomal protein S4 (chloroplast) [Gracilaria salicornia]	7.79401e-102
GC_5260	3-deoxy-7-phosphoheptulonate synthase [Chondrus crispus]	0
GC_14619	3-deoxy-manno-octulosonate cytidylyltransferase [Stenoxybacter acetivorans]	1.0077e-11
GC_2045	3-hydroxyanthranilate 3,4 dioxygenase [Galdieria sulphuraria]	2.02301e-60
GC_15169	3-hydroxybutyrate dehydrogenase [Bdellovibrio bacteriovorus W]	4.98082e-10
GC_13103	3-isopropylmalate dehydratase large subunit [Gracilaria tenuistipitata var. liui]	8.20923e-39
GC_1458	3-isopropylmalate dehydratase small subunit [Chondrus crispus]	6.14816e-79
GC_15392	3-phosphoshikimate 1-carboxyvinyltransferase [Chondrus crispus]	0
GC_2938	3-phosphoshikimate 1-carboxyvinyltransferase [Chondrus crispus]	0
GC_10731	40S ribosomal protein [Fonticula alba]	6.83649e-33
GC_11740	40S ribosomal protein [Fonticula alba]	6.58694e-32
GC_13229	40S ribosomal protein [Oxytricha trifallax]	2.51506e-38
GC_11224	40s ribosomal protein [Stylonychia lemnae]	3.13191e-32
GC_13605	40s ribosomal protein [Stylonychia lemnae]	5.8625e-88
GC_5983	40S ribosomal protein [Wallemia sebi CBS 633.66]	1.32382e-16
GC_8082	40S ribosomal protein S1 [Capronia epimyces CBS 606.96]	1.53367e-41
GC_14050	40S ribosomal protein S10 [Trichinella spiralis]	3.34348e-32
GC_9369	40S ribosomal protein S11 [Xenopus laevis]	1.06176e-30
GC_5931	40S ribosomal protein S12 [Oxytricha trifallax]	2.31864e-29
GC_14801	40S ribosomal protein S12 [Rozella allomycis CSF55]	1.60913e-28
GC_8156	40S ribosomal protein S13 [Aphanomyces astaci]	5.65101e-90
GC_8726	40S ribosomal protein S14 [Aureococcus anophagefferens]	1.97462e-55
GC_9253	40S ribosomal protein S14 [Ectocarpus siliculosus]	1.41137e-72
GC_7272	40S ribosomal protein S14, putative [Ixodes scapularis]	5.24712e-61
GC_10483	40s ribosomal protein S15 [Paramecium tetraurelia strain d4-2]	2.7529e-29
GC_11354	40s ribosomal protein S15 [Paramecium tetraurelia strain d4-2]	1.69844e-48
GC_6157	40s ribosomal protein S15 [Paramecium tetraurelia strain d4-2]	4.36148e-36
GC_7183	40s ribosomal protein S15 [Paramecium tetraurelia strain d4-2]	1.13368e-33
GC_12719	40S ribosomal protein S15 [Zea mays]	3.50064e-16
GC_12958	40S ribosomal protein S15a [Chondrus crispus]	8.25801e-73
GC_11246	40S ribosomal protein S15A [Galdieria sulphuraria]	5.62896e-63
GC_6851	40S ribosomal protein S15a, putative [Oxytricha trifallax]	1.41242e-64
GC_15089	40S ribosomal protein S15a-4 [Rozella allomycis CSF55]	8.17177e-73
GC_15613	40S ribosomal protein S16 [Microsporidia sp. UGP3]	5.18113e-36
GC_9214	40S ribosomal protein S16 [Saprolegnia diclina VS20]	1.26273e-38
GC_7393	40S ribosomal protein S16, putative [Perkinsus marinus ATCC 50983]	1.20917e-46
GC_8731	40S ribosomal protein S17 [Ectocarpus siliculosus]	8.66331e-47
GC_9742	40S ribosomal protein S17 [Ectocarpus siliculosus]	2.12286e-50
GC_11908	40S ribosomal protein S17-4 [Glycine soja]	2.04047e-18
GC_6989	40S ribosomal protein S17E [Hevea brasiliensis]	2.13847e-30
GC_10135	40S ribosomal protein S18 [Brugia malayi]	3.30819e-31
GC_5692	40s ribosomal protein s18 [Stylonychia lemnae]	2.4384e-79
GC_8383	40S ribosomal protein S18, putative [Plasmodium falciparum 3D7]	4.20233e-40
GC_10299	40S ribosomal protein S19-A [Rozella allomycis CSF55]	3.24314e-40
GC_9289	40S ribosomal protein S2 [Beauveria bassiana ARSEF 2860]	3.19221e-18
GC_15030	40S ribosomal protein S2 [Mortierella verticillata NRRL 6337]	8.71443e-35
GC_12900	40s ribosomal protein s2 [Stylonychia lemnae]	2.49842e-64
GC_6806	40S ribosomal protein S2, putative [Pediculus humanus corporis]	1.48309e-75
GC_10815	40S ribosomal protein S20 [Lepeophtheirus salmonis]	3.58632e-26
GC_7376	40S ribosomal protein S20 [Microsporidia sp. UGP3]	8.98791e-20
GC_11343	40S ribosomal protein S20 [Phytophthora parasitica P1569]	2.50792e-16
GC_14234	40S ribosomal protein S20 [Strongyloides ratti]	1.00793e-20
GC_10992	40S ribosomal protein S21 [Lachancea thermotolerans]	9.76968e-18
GC_14496	40S ribosomal protein S23 [Rozella allomycis CSF55]	6.25372e-74
GC_5704	40S ribosomal protein S24 [Dictyostelium discoideum AX4]	1.91677e-32
GC_7253	40S ribosomal protein S25 [Dictyostelium fasciculatum]	3.59036e-07
GC_8810	40S ribosomal protein S25 [Pfiesteria piscicida]	5.21724e-10
GC_3622	40S ribosomal protein S26 [Chondrus crispus]	2.02454e-43
GC_11920	40S ribosomal protein S26 [Cryptosporidium muris RN66]	1.59017e-14
GC_8516	40S ribosomal protein S26 [Ectocarpus siliculosus]	2.41068e-47
GC_9681	40S ribosomal protein S26 [Ectocarpus siliculosus]	2.41511e-28
GC_7389	40S ribosomal protein S26 [Oxyrrhis marina]	4.28715e-24
GC_15174	40S ribosomal protein S26E [Paracoccidioides brasiliensis Pb18]	1.75889e-08
GC_10152	40S ribosomal protein S27 [Chlorella variabilis]	5.13167e-18
GC_14933	40S ribosomal protein S27 [Gloeophyllum trabeum ATCC 11539]	2.23701e-35
GC_5356	40s ribosomal protein s27 [Lichtheimia corymbifera JMRC:FSU:9682]	1.71684e-28
GC_13996	40S ribosomal protein S27a [Acartia pacifica]	2.69241e-23
GC_2873	40S ribosomal protein S28 [Chondrus crispus]	4.7668e-12
GC_10276	40S ribosomal protein S28 [Ectocarpus siliculosus]	8.38479e-37
GC_15452	40S ribosomal protein S28-A [Meyerozyma guilliermondii ATCC 6260]	4.44124e-20
GC_13071	40S ribosomal protein S28e [Cryptocaryon irritans]	2.94566e-11
GC_14903	40S ribosomal protein S29 [Lachancea thermotolerans]	6.09535e-23
GC_10742	40S ribosomal protein S29, putative [Oxytricha trifallax]	4.04937e-17
GC_12587	40s ribosomal protein s3 [Stylonychia lemnae]	9.62573e-71
GC_9478	40S ribosomal protein S30 [Talaromyces marneffei PM1]	4.59826e-09
GC_14078	40S ribosomal protein S30, putative [Perkinsus marinus ATCC 50983]	6.28277e-15
GC_14155	40S ribosomal protein S30, putative [Toxoplasma gondii ME49]	3.9602e-11
GC_6758	40S ribosomal protein S30, putative [Toxoplasma gondii ME49]	4.26498e-11
GC_10500	40S ribosomal protein S3A [Cupiennius salei]	1.41598e-37
GC_5164	40s ribosomal protein s3a [Stylonychia lemnae]	3.46577e-92
GC_15156	40S ribosomal protein S3a [Trichuris trichiura]	7.59704e-08
GC_6586	40S ribosomal protein S3A, putative [Eimeria necatrix]	2.36195e-54
GC_8044	40S ribosomal protein S4 [Ectocarpus siliculosus]	1.72648e-174
GC_11862	40S ribosomal protein S4 [Lepeophtheirus salmonis]	5.12459e-59
GC_14491	40S ribosomal protein S4 [Rozella allomycis CSF55]	1.2053e-56
GC_5578	40S ribosomal protein S4 [Salmo salar]	4.34172e-60
GC_5620	40s ribosomal protein s4 [Stylonychia lemnae]	9.04589e-123
GC_6987	40S ribosomal protein S4 [Tuber melanosporum Mel28]	8.94769e-61
GC_8888	40S ribosomal protein S4, partial [Stegodyphus mimosarum]	5.86272e-54
GC_8617	40S ribosomal protein S5 [Crassostrea gigas]	5.19341e-39
GC_10154	40S ribosomal protein S5e [Galdieria sulphuraria]	1.77914e-29
GC_13459	40S ribosomal protein S6 [Aspergillus clavatus NRRL 1]	2.29171e-23
GC_9431	40S ribosomal protein S6 [Camponotus floridanus]	8.87589e-46
GC_3539	40S ribosomal protein S6 [Oxytricha trifallax]	8.85403e-25
GC_11382	40S ribosomal protein S7-1 [Lepeophtheirus salmonis]	1.0032e-16
GC_12224	40S ribosomal protein S7-1 [Lepeophtheirus salmonis]	1.37623e-18
GC_15463	40S ribosomal protein S8 [Anopheles sinensis]	4.56846e-26
GC_8606	40S ribosomal protein S8 [Chondrus crispus]	1.089e-15
GC_15819	40S ribosomal protein S8 [Lachancea thermotolerans]	4.1755e-25
GC_13398	40S ribosomal protein S8 [Placozoa sp. H4]	2.51118e-18
GC_14262	40S ribosomal protein S8 [Placozoa sp. H4]	5.03981e-25
GC_3493	40S ribosomal protein S8 [Sycon ciliatum]	8.13568e-69
GC_12653	40S ribosomal protein S8 [Tetrahymena thermophila]	8.13244e-44
GC_6861	40S ribosomal protein S8-2 [Oxytricha trifallax]	2.38675e-66
GC_7379	40S ribosomal protein S8-2 [Oxytricha trifallax]	2.56872e-86
GC_10180	40S ribosomal protein S82 putative [Albugo laibachii Nc14]	3.35966e-50
GC_9622	40S ribosomal protein S8-B [Rozella allomycis CSF55]	8.24108e-19
GC_6687	40S ribosomal protein S9 [Arabidopsis lyrata subsp. lyrata]	2.24666e-48
GC_10323	40S ribosomal protein S9 [Lepeophtheirus salmonis]	5.06347e-33
GC_9034	40S ribosomal protein S9, putative [Toxoplasma gondii ME49]	4.06176e-20
GC_6593	40S ribosomal protein Sa, partial [Pagrus major]	7.8892e-75
GC_6836	40S ribosomal protein-like protein [Oxytricha trifallax]	6.8744e-99
GC_10157	40S ribosome protein S8 [Griffithsia japonica]	3.12951e-24
GC_14435	4-dihydromethyl-trisporate dehydrogenase [Singulisphaera acidiphila]	2.00904e-19
GC_6770	50S ribosomal protein L11 (chloroplast) [Gracilaria salicornia]	1.99193e-42
GC_9762	50S ribosomal protein L12, large subunit ribosomal protein L12 [archaeon GW2011_AR6]	3.05535e-08
GC_7436	50S ribosomal protein L19 (chloroplast) [Gracilaria salicornia]	5.50591e-41
GC_12525	50s ribosomal protein l22 [Stylonychia lemnae]	6.42256e-48
GC_6733	50S ribosomal protein L22e [Saprolegnia diclina VS20]	1.63216e-19
GC_4274	50S ribosomal protein L27 [Paracoccus sphaerophysae]	1.31674e-22
GC_10334	50S ribosomal protein L27e [Plasmodium vinckei vinckei]	4.69063e-11
GC_8543	50S ribosomal protein L40e [Saprolegnia diclina VS20]	1.32231e-69
GC_15706	50S ribosomal protein L7Ae, putative [Tetrahymena thermophila]	4.2511e-42
GC_11492	5-methyltetrahydropteroyltriglutamate--homocysteine methyltransferase [Chondrus crispus]	7.70231e-22
GC_3707	5-methyltetrahydropteroyltriglutamate--homocysteine methyltransferase [Chondrus crispus]	0
GC_5420	5'-nucleotidase [Oceanicola nanhaiensis]	1.17925e-15
GC_4433	5-oxo-L-prolinase [Chondrus crispus]	0
GC_13002	60 kDa chaperonin (chloroplast) [Gracilaria salicornia]	5.64159e-38
GC_14615	60S acidic ribosomal family protein [Arabidopsis thaliana]	2.23435e-10
GC_8496	60s acidic ribosomal protein [Stylonychia lemnae]	5.95712e-20
GC_11197	60s Acidic ribosomal protein [Tetrahymena thermophila]	1.17407e-82
GC_14509	60s Acidic ribosomal protein [Tetrahymena thermophila]	2.08707e-22
GC_413	60S acidic ribosomal protein P0 [Chondrus crispus]	4.58659e-116
GC_414	60S acidic ribosomal protein P0 [Chondrus crispus]	4.23343e-156
GC_8566	60S acidic ribosomal protein P0 [Latrodectus hesperus]	4.27764e-74
GC_11823	60s acidic ribosomal protein p1 [Stylonychia lemnae]	2.30943e-13
GC_12234	60s acidic ribosomal protein p1 [Stylonychia lemnae]	6.1929e-18
GC_13419	60s acidic ribosomal protein p1 [Stylonychia lemnae]	1.58337e-18
GC_5943	60s acidic ribosomal protein p1 [Stylonychia lemnae]	1.29243e-13
GC_7109	60s acidic ribosomal protein p1 [Stylonychia lemnae]	1.4404e-30
GC_8906	60S acidic ribosomal protein P1, putative [Ixodes scapularis]	1.10203e-20
GC_8950	60S acidic ribosomal protein p1, putative [Oxytricha trifallax]	6.75133e-17
GC_8985	60S acidic ribosomal protein p1, putative [Oxytricha trifallax]	9.6645e-13
GC_7392	60S acidic ribosomal protein P2 [Nectria haematococca mpVI 77-13-4]	9.05757e-13
GC_5767	60S acidic ribosomal protein P2, putative [Toxoplasma gondii ME49]	8.52232e-09
GC_9553	60S acidic ribosomal protein P2B subunit [Schizosaccharomyces octosporus yFS286]	3.3747e-13
GC_8670	60S acidic ribosomal protein-like protein [Wuchereria bancrofti]	4.6443e-31
GC_5910	60S ribosomal protein [Phragmatopoma lapidosa]	1.02243e-19
GC_11230	60s ribosomal protein [Stylonychia lemnae]	5.0806e-10
GC_12674	60s ribosomal protein [Stylonychia lemnae]	3.90739e-35
GC_5608	60s ribosomal protein [Stylonychia lemnae]	2.34158e-64
GC_8828	60s ribosomal protein [Stylonychia lemnae]	5.28616e-19
GC_10965	60S ribosomal protein L1 [Arachis diogoi]	1.78871e-15
GC_12672	60S ribosomal protein L10 [Ashbya gossypii ATCC 10895]	2.48117e-42
GC_4307	60S ribosomal protein L10a [Chondrus crispus]	6.40986e-125
GC_10542	60S ribosomal protein L10A [Ectocarpus siliculosus]	4.00062e-17
GC_8040	60S ribosomal protein L10A [Ectocarpus siliculosus]	1.11112e-144
GC_12482	60s ribosomal protein l10a-1 [Stylonychia lemnae]	6.11512e-28
GC_12796	60s ribosomal protein l10a-1 [Stylonychia lemnae]	1.31805e-55
GC_13908	60S ribosomal protein L11 [Plasmodium cynomolgi strain B]	9.45075e-73
GC_9190	60S ribosomal protein L11 [Puccinia graminis f. sp. tritici CRL 75-36-700-3]	3.11962e-66
GC_8993	60S ribosomal protein L11 [Rozella allomycis CSF55]	2.26738e-30
GC_8422	60S ribosomal protein L11, putative [Babesia bigemina]	2.25108e-48
GC_8270	60S ribosomal protein L11, putative [Babesia equi]	5.67167e-56
GC_9318	60S ribosomal protein L12 [Saprolegnia diclina VS20]	9.79219e-48
GC_5906	60s ribosomal protein l12 [Stylonychia lemnae]	5.09881e-37
GC_9311	60S ribosomal protein L12 [Zea mays]	8.98022e-27
GC_10811	60S ribosomal protein L13 [Clavispora lusitaniae ATCC 42720]	2.72844e-30
GC_7275	60S ribosomal protein L13 [Lepeophtheirus salmonis]	3.15498e-30
GC_10018	60S ribosomal protein L13 [Microsporidia sp. UGP3]	3.41609e-10
GC_6019	60S ribosomal protein L13 [Oxytricha trifallax]	2.0852e-52
GC_9462	60S ribosomal protein L13 [Oxytricha trifallax]	3.99751e-49
GC_15781	60S ribosomal protein L13, partial [Stegodyphus mimosarum]	4.89142e-56
GC_13634	60S ribosomal protein L13A [Cyanidioschyzon merolae strain 10D]	1.46804e-34
GC_11001	60S ribosomal protein L13a [Ectocarpus siliculosus]	7.54048e-103
GC_9142	60S ribosomal protein L13a [Ectocarpus siliculosus]	3.63189e-32
GC_11214	60S ribosomal protein L13a [Rozella allomycis CSF55]	7.35807e-74
GC_11965	60S ribosomal protein L14 [Crassostrea gigas]	7.06362e-20
GC_11990	60S ribosomal protein L15 [Rozella allomycis CSF55]	5.04962e-14
GC_12448	60S ribosomal protein L15, partial [Chondrus crispus]	2.25263e-110
GC_8937	60S ribosomal protein L16 [Nectria haematococca mpVI 77-13-4]	3.21403e-07
GC_5238	60S ribosomal protein l17 [Latrodectus hesperus]	3.18579e-56
GC_9604	60S ribosomal protein L17 [Vernicia fordii]	5.76373e-21
GC_5292	60S ribosomal protein L18 [Tetrahymena thermophila SB210]	1.23116e-20
GC_12250	60S ribosomal protein L18a [Cryptocaryon irritans]	4.37477e-78
GC_5921	60S ribosomal protein L18a [Cryptocaryon irritans]	4.65822e-32
GC_8761	60S ribosomal protein L18a [Cryptocaryon irritans]	9.06284e-41
GC_3537	60S ribosomal protein L19 [Caligus rogercresseyi]	7.4273e-56
GC_8396	60S ribosomal protein L19 [Myotis davidii]	6.13991e-25
GC_14553	60S ribosomal protein L19 [Toxocara canis]	2.2101e-16
GC_15523	60S ribosomal protein L1-B [Rhizopus delemar RA 99-880]	9.44337e-28
GC_15461	60S ribosomal protein L20 [Yarrowia lipolytica]	7.25233e-26
GC_6857	60S ribosomal protein L21, putative [Tetrahymena thermophila]	1.58585e-35
GC_14400	60S ribosomal protein L211 putative [Albugo laibachii Nc14]	1.94238e-25
GC_9709	60S ribosomal protein L22 [Blastomyces dermatitidis SLH14081]	3.53692e-24
GC_14103	60S ribosomal protein l22-like 1 [Ictalurus punctatus]	1.1486e-38
GC_9480	60S ribosomal protein L23 [Mortierella verticillata NRRL 6337]	9.604e-27
GC_12153	60S ribosomal protein L23 [Pongo abelii]	1.20235e-62
GC_9981	60S ribosomal protein L23 [Saprolegnia diclina VS20]	7.08651e-28
GC_13246	60S ribosomal protein L23 [Taphrina deformans PYCC 5710]	1.86695e-31
GC_10165	60S ribosomal protein L23, partial [Gregarina niphandrodes]	9.47e-33
GC_6545	60s ribosomal protein l23a-like [Stylonychia lemnae]	2.19693e-52
GC_13460	60S ribosomal protein L24 [Komagataella pastoris GS115]	2.05679e-07
GC_8137	60S ribosomal protein L25 [Schizosaccharomyces pombe 972h-]	5.66401e-16
GC_8715	60S ribosomal protein L25 [Schizosaccharomyces pombe 972h-]	9.74643e-26
GC_3531	60S ribosomal protein L25 [Yarrowia lipolytica]	7.06122e-34
GC_8903	60S ribosomal protein L26 [Puccinia graminis f. sp. tritici CRL 75-36-700-3]	2.18296e-32
GC_11966	60S ribosomal protein L27 [Oxytricha trifallax]	4.83116e-29
GC_12843	60S ribosomal protein L27 [Oxytricha trifallax]	1.7825e-31
GC_7387	60S ribosomal protein L27 [Oxytricha trifallax]	3.33251e-49
GC_6069	60S ribosomal protein L27 [Phytophthora infestans T30-4]	4.12604e-23
GC_9905	60S ribosomal protein L27, putative [Ixodes scapularis]	2.63504e-30
GC_7039	60s ribosomal protein l27a [Ascaris suum]	1.83883e-54
GC_7081	60S ribosomal protein L27A [Cryptocaryon irritans]	1.96193e-63
GC_14420	60S ribosomal protein L27a [Saprolegnia diclina VS20]	1.90423e-41
GC_6206	60S ribosomal protein L27A, putative [Pediculus humanus corporis]	3.85973e-33
GC_7048	60s ribosomal protein l28 [Colletotrichum orbiculare MAFF 240422]	5.17454e-06
GC_9862	60S ribosomal protein l28 [Grosmannia clavigera kw1407]	2.42744e-07
GC_9325	60S ribosomal protein L28 [Haplopelma schmidti]	5.76159e-21
GC_9466	60S ribosomal protein L28, putative [Ectocarpus siliculosus]	3.00389e-40
GC_9285	60S ribosomal protein L3 [Loa loa]	1.04815e-35
GC_12951	60S ribosomal protein L3 [Osmerus mordax]	5.69731e-31
GC_13218	60S ribosomal protein L3 [Oxytricha trifallax]	3.44188e-50
GC_5941	60S ribosomal protein L3 [Rozella allomycis CSF55]	1.41232e-16
GC_12597	60s ribosomal protein l3 [Stylonychia lemnae]	2.54681e-36
GC_10116	60S ribosomal protein L3, putative [Eimeria mitis]	7.01845e-22
GC_14210	60s ribosomal protein l30 [Stylonychia lemnae]	2.72154e-30
GC_14136	60S ribosomal protein L31, putative [Tetrahymena thermophila]	1.4666e-20
GC_8664	60S ribosomal protein L32 [Schizosaccharomyces pombe 972h-]	7.9659e-27
GC_11733	60S ribosomal protein L34 [Zea mays]	1.47626e-27
GC_12735	60S ribosomal protein L34, putative [Tetrahymena thermophila]	9.90361e-12
GC_13096	60S ribosomal protein L34, putative [Tetrahymena thermophila]	1.21445e-07
GC_9397	60S ribosomal protein L35 [Galdieria sulphuraria]	1.84701e-28
GC_12292	60S ribosomal protein L35 [Microsporidia sp. UGP3]	2.14128e-10
GC_6083	60S ribosomal protein L35a-3 [Aegilops tauschii]	5.36943e-22
GC_3614	60S ribosomal protein L36 [Chondrus crispus]	4.3785e-37
GC_8821	60S ribosomal protein L36 [Cladophialophora yegresii CBS 114405]	1.56058e-27
GC_9901	60S ribosomal protein L36 [Ectocarpus siliculosus]	4.74092e-48
GC_12724	60S ribosomal protein L36 [Oxytricha trifallax]	3.26138e-10
GC_7432	60S ribosomal protein L36 [Oxytricha trifallax]	1.44641e-21
GC_11299	60S ribosomal protein L37 [Blastomyces dermatitidis SLH14081]	3.44272e-32
GC_5027	60S ribosomal protein L37 [Chondrus crispus]	3.68914e-31
GC_15383	60s ribosomal protein l37 [Lichtheimia corymbifera JMRC:FSU:9682]	1.26881e-13
GC_10593	60S ribosomal protein L37 [Rhizopus delemar RA 99-880]	1.7687e-33
GC_12798	60s ribosomal protein l37 [Stylonychia lemnae]	5.73722e-29
GC_13341	60S ribosomal protein L37 [Zea mays]	5.52029e-24
GC_5409	60S ribosomal protein L37 [Zea mays]	3.59086e-24
GC_5218	60S ribosomal protein L37a [Chondrus crispus]	1.43721e-50
GC_6795	60S ribosomal protein L37a [Sphaerulina musiva SO2202]	8.39786e-31
GC_1318	60S ribosomal protein L38 [Chondrus crispus]	4.48611e-26
GC_8341	60S ribosomal protein L38 [Ectocarpus siliculosus]	6.76932e-42
GC_10293	60S ribosomal protein L38, related [Neospora caninum Liverpool]	4.81161e-10
GC_12348	60s ribosomal protein l4 [Stylonychia lemnae]	3.60633e-47
GC_6552	60s ribosomal protein l4 [Stylonychia lemnae]	5.13625e-63
GC_9985	60s ribosomal protein l4 [Stylonychia lemnae]	1.08201e-35
GC_11849	60S Ribosomal protein L44 [Plasmodium berghei strain ANKA]	2.13112e-07
GC_12532	60S ribosomal protein L44, putative [Babesia equi]	5.57297e-30
GC_13258	60S ribosomal protein L4-A [Rozella allomycis CSF55]	8.42928e-10
GC_13370	60S ribosomal protein L5 [Coccomyxa subellipsoidea C-169]	2.81316e-20
GC_8852	60S ribosomal protein L5 [Laodelphax striatella]	3.75388e-39
GC_12901	60S ribosomal protein L5 [Oxytricha trifallax]	2.18221e-26
GC_9998	60S ribosomal protein L5 [Oxytricha trifallax]	3.88889e-06
GC_15429	60S ribosomal protein L5 [Rozella allomycis CSF55]	4.02457e-34
GC_5223	60s ribosomal protein l5 [Stylonychia lemnae]	1.60913e-111
GC_8900	60s ribosomal protein l5 [Stylonychia lemnae]	6.08567e-08
GC_6760	60S ribosomal protein l5 [Theileria annulata strain Ankara]	1.86977e-48
GC_14252	60S ribosomal protein L6 [Dichomitus squalens LYAD-421 SS1]	4.7305e-52
GC_15190	60S ribosomal protein L6 [Dichomitus squalens LYAD-421 SS1]	1.96208e-41
GC_5797	60s ribosomal protein l6 [Lichtheimia corymbifera JMRC:FSU:9682]	7.46748e-42
GC_9573	60S ribosomal protein L6 [Microcosmus squamiger]	4.85352e-12
GC_5496	60S ribosomal protein L6 [Oxytricha trifallax]	5.99334e-67
GC_8598	60S ribosomal protein L7 [Harpegnathos saltator]	2.18449e-08
GC_12966	60S ribosomal protein L7 [Oxytricha trifallax]	2.12978e-80
GC_13771	60S ribosomal protein L7 [Rana catesbeiana]	1.83865e-71
GC_10943	60S ribosomal protein L7, partial [Anas platyrhynchos]	1.56695e-24
GC_1276	60S ribosomal protein L7, partial [Chondrus crispus]	7.9263e-116
GC_1277	60S ribosomal protein L7, partial [Chondrus crispus]	3.42682e-120
GC_14969	60S ribosomal protein L7a [Loa loa]	1.70573e-15
GC_13854	60S ribosomal protein L8 [Rozella allomycis CSF55]	1.24003e-135
GC_12667	60s ribosomal protein l8 [Stylonychia lemnae]	8.56848e-32
GC_7321	60s ribosomal protein l8 [Stylonychia lemnae]	1.34552e-96
GC_3080	60S ribosomal protein L9 [Chondrus crispus]	2.78646e-105
GC_15364	60S ribosomal protein L9 [Dictyostelium discoideum AX4]	8.58537e-07
GC_11833	60S ribosomal protein L9 [Lepeophtheirus salmonis]	1.91345e-31
GC_6286	60S ribosomal protein L9 [Lepeophtheirus salmonis]	6.2475e-14
GC_6508	60S ribosomal protein L9 [Lepeophtheirus salmonis]	6.24712e-28
GC_13834	60s ribosomal protein l9 [Pfiesteria piscicida]	3.83653e-44
GC_13035	60s ribosomal protein l9 [Stylonychia lemnae]	1.43245e-29
GC_13363	60S ribosomal protein L9-A [Microbotryum violaceum p1A1 Lamole]	9.67762e-22
GC_10640	60S ribosomal protein, putative [Acanthamoeba castellanii str. Neff]	4.35768e-29
GC_14418	60S ribosomal protein/L12A [Schizosaccharomyces japonicus yFS275]	3.63714e-50
GC_10339	60S ribosomal proteins L8/L2, putative [Perkinsus marinus ATCC 50983]	5.17375e-51
GC_5663	6-phosphofructokinase [Galdieria sulphuraria]	2.81123e-108
GC_11663	6-phosphogluconate dehydrogenase, decarboxylating [bacterium UASB270]	2.40889e-30
GC_14867	70 kDa heat shock protein [Leucocryptos marina]	2.79338e-22
GC_14242	AAA domain protein [Prevotella salivae]	9.11845e-19
GC_12204	AAA family ATPase CDC48 subfamily protein [Tetrahymena thermophila SB210]	6.844e-27
GC_9161	AAA family ATPase, CDC48 subfamily protein [Tetrahymena thermophila]	1.65679e-12
GC_889	AAA-type ATPase [Galdieria sulphuraria]	0
GC_12195	AaceriAER131Cp [Saccharomycetaceae sp. 'Ashbya aceri']	1.78716e-21
GC_7937	aarF domain-containing kinase [Galdieria sulphuraria]	3.28567e-129
GC_2331	ABC transporter [Chondrus crispus]	0
GC_1864	ABC transporter substrate-binding protein [Roseiflexus sp. RS-1]	1.55084e-25
GC_9620	acetolactate synthase large subunit [Ectocarpus siliculosus]	1.44265e-46
GC_14605	acetyl-CoA acyltransferases family protein [Tetrahymena thermophila]	1.61926e-41
GC_10790	acetyl-CoA acyltransferases family protein [Tetrahymena thermophila]	5.46736e-24
GC_11340	acetyl-CoA acyltransferases family protein [Tetrahymena thermophila]	9.03793e-40
GC_11847	acetyl-CoA acyltransferases family protein [Tetrahymena thermophila]	4.92025e-69
GC_3166	acetyl-CoA synthetase [Chondrus crispus]	0
GC_7998	acetylornithine transaminase, partial [Chondrus crispus]	3.6214e-175
GC_5059	acetyltransferase [Bacillus cereus]	1.20695e-09
GC_2538	acetyltransferase [Galdieria sulphuraria]	1.98727e-22
GC_2539	acetyltransferase [Galdieria sulphuraria]	6.7678e-32
GC_15464	AChain A, Alfa-actinin From Parasite Entamoeba Histolytica	2.2936e-09
GC_4303	AChain A, Complex Structures Of Mouse Rpn13 (22-130aa) And Ubiquitin	6.40755e-20
GC_6908	AChain A, Crystal Structure Of Human Ed-4f2hc	1.75246e-134
GC_7292	AChain A, Crystal Structure Of Human Galectin-3 Crd With Glycerol Bound At 0.90 Angstrom Resolution	1.32386e-74
GC_10525	AChain A, Crystal Structure Of Mhc Class Ii Associated P41 Ii Fragment In Complex With Cathepsin L	1.88543e-58
GC_13145	AChain A, Crystal Structure Of The N-Terminal Domain Of Oxytricha Nova Telomere End Binding Protein Alpha Subunit Both Uncomplexed And Complexed With Telomeric Ssdna	4.06809e-13
GC_9044	AChain A, Crystal Structure Of The Post-Catalytic Product Complex Of Polymerase Lambda With An Rcmp Inserted Opposite A Templating G And Damp Inserted Opposite A Templating T At The Primer Terminus.	2.39817e-20
GC_9060	AChain A, Crystal Strucutre Of Pks-i From The Brown Algae Ectocarpus Siliculosus	8.50649e-46
GC_11603	AChain A, Solution Structure Of The Kh Domain Of Human Ribosomal Protein S3	1.25989e-41
GC_7233	AChain A, Structural Basis Of The 70-Kilodalton Heat Shock Cognate Protein Atp Hydrolytic Activity, Ii. Structure Of The Active Site With Adp Or Atp Bound To Wild Type And Mutant Atpase Fragment	3.37972e-150
GC_9535	AChain A, X-Ray Structure Of SpermidineSPERMINE N1-Acetyltransferase (Sat) From Homo Sapiens	1.72956e-57
GC_5691	acidic L10PO ribosomal protein [Sterkiella nova]	2.24837e-67
GC_5807	acidic ribosomal P0 protein [Moneuplotes minuta]	5.13738e-48
GC_10912	acidic ribosomal protein P0 [Euplotes octocarinatus]	3.72238e-19
GC_9139	Acidic ribosomal protein P0 [Oxytricha trifallax]	3.74945e-44
GC_13427	acidic ribosomal protein P2 [Euplotes octocarinatus]	1.15727e-10
GC_13621	acid-thiol ligase [Chondrus crispus]	2.67725e-21
GC_1850	acid-thiol ligase [Chondrus crispus]	4.66319e-141
GC_2508	acid-thiol ligase [Chondrus crispus]	1.64169e-21
GC_4585	acid-thiol ligase [Chondrus crispus]	0
GC_10988	ACT-3 [Parastrongyloides trichosuri]	4.12477e-60
GC_12705	ACTB protein, partial [Homo sapiens]	1.01427e-49
GC_13601	actin [Amphidinium carterae]	2.87648e-46
GC_10838	actin [Aphanomyces invadans]	5.47434e-43
GC_15605	actin [Brassica rapa subsp. pekinensis]	1.39303e-52
GC_13745	actin [Chara contraria]	1.3637e-70
GC_15644	actin [Chara contraria]	1.31815e-50
GC_5690	actin [Chilodonella uncinata]	0
GC_6340	actin [Chilodonella uncinata]	8.09888e-59
GC_9441	actin [Chilodonella uncinata]	7.78107e-39
GC_6976	actin [Chondrus crispus]	0
GC_386	Actin [Chondrus crispus]	8.22404e-88
GC_11937	actin [Chrysomela populi]	4.06437e-72
GC_12593	actin [Coptotermes formosanus]	2.6525e-59
GC_8926	actin [Corallochytrium limacisporum]	1.51317e-86
GC_13408	actin [Diaphanoeca grandis]	2.45341e-86
GC_10396	Actin [Drosophila melanogaster]	1.74405e-52
GC_10842	actin [Echinococcus multilocularis]	9.74653e-30
GC_14391	actin [Labyrinthula sp. N12]	1.47067e-43
GC_12140	actin [Labyrinthula sp. N8]	2.3403e-109
GC_10366	actin [Metopus es]	7.36788e-46
GC_8453	actin [Metopus es]	1.37668e-100
GC_10920	actin [Pelagomonas calceolata]	1.17942e-143
GC_12986	actin [Phalansterium solitarium]	6.49643e-107
GC_8323	actin [Phalansterium solitarium]	3.39313e-125
GC_8284	actin [Pseudocentrotus depressus]	2.47498e-97
GC_14055	actin [Rhodomonas sp. CCMP768]	0
GC_8855	actin [Samia ricini]	1.20631e-50
GC_13441	actin [Schizochytrium aggregatum]	2.66032e-53
GC_9612	actin [Spodoptera litura]	7.21102e-40
GC_12758	actin [Thecamoeba sp. JRG-2011]	1.74324e-67
GC_7128	actin [Thecamoeba sp. JRG-2011]	2.76199e-102
GC_14134	actin 2 [Pseudo-nitzschia multiseries]	7.31749e-70
GC_14456	actin 5-like protein, partial [Miscanthus sinensis]	5.92109e-61
GC_3446	actin beta/gamma 1, partial [Nannochloropsis gaditana CCMP526]	4.87052e-119
GC_10664	actin binding protein [Dictyostelium fasciculatum]	1.16517e-27
GC_15439	actin binding protein [Dictyostelium fasciculatum]	5.01593e-21
GC_1440	actin binding protein [Dictyostelium purpureum]	3.2105e-130
GC_3513	actin binding protein [Polysphondylium pallidum PN500]	1.68706e-48
GC_12671	actin depolymerizing factor 1 [Stylonychia lemnae]	2.56192e-34
GC_10102	actin II [Telotrochidium matiense]	2.69829e-55
GC_14992	actin II [Telotrochidium matiense]	1.20918e-34
GC_8832	actin II [Telotrochidium matiense]	1.96412e-30
GC_12717	actin related protein 2/3 complex [Polysphondylium pallidum PN500]	1.25985e-14
GC_13095	actin related protein 2/3 complex, subunit 2 [Dictyostelium discoideum AX4]	7.88044e-14
GC_15144	actin related protein 2/3 complex, subunit 5like, putative [Acanthamoeba castellanii str. Neff]	6.86201e-17
GC_9384	actin, partial [Aplexa marmorata]	1.84748e-47
GC_898	actin, partial [Bostrychus sinensis]	1.04457e-85
GC_895	actin, partial [Stemonaria longa]	2.9918e-172
GC_896	actin, partial [Stemonaria longa]	2.77594e-149
GC_11450	actin, partial [Synura sphagnicola]	6.20403e-71
GC_12474	actin, partial [Teredo navalis]	2.34799e-50
GC_9889	actin, partial [Teredo navalis]	4.87371e-48
GC_11900	actin, partial [Wuchereria bancrofti]	3.65107e-76
GC_9042	actin, putative [Acanthamoeba castellanii str. Neff]	3.21089e-65
GC_10954	actin-1, putative, partial [Acanthamoeba castellanii str. Neff]	5.10064e-62
GC_12553	actin-2, partial [Wuchereria bancrofti]	1.51657e-44
GC_9425	actin-2, partial [Wuchereria bancrofti]	6.44061e-66
GC_15468	actinin-like protein [Gloeophyllum trabeum ATCC 11539]	9.65975e-08
GC_2969	actin-like protein [Dictyostelium fasciculatum]	0
GC_14671	actin-like protein 2 [Puccinia graminis f. sp. tritici CRL 75-36-700-3]	3.98847e-35
GC_13492	actin-like protein 2-A [Fonticula alba]	1.15848e-34
GC_14766	Actin-related protein 2 [Rozella allomycis CSF55]	6.60341e-30
GC_14163	actinrelated protein 2, putative [Acanthamoeba castellanii str. Neff]	2.60055e-44
GC_6004	actinrelated protein 2, putative [Acanthamoeba castellanii str. Neff]	1.29671e-58
GC_9796	Actin-related protein 3 [Tupaia chinensis]	5.51088e-48
GC_14601	Actinrelated protein 3, putative [Acanthamoeba castellanii str. Neff]	9.10843e-35
GC_5568	actinrelated protein ARPC3, putative [Acanthamoeba castellanii str. Neff]	4.0148e-56
GC_14894	actobindin [Polysphondylium pallidum PN500]	2.21216e-17
GC_3370	Acyl carrier protein [Chondrus crispus]	8.03611e-26
GC_401	Acyl carrier protein [Chondrus crispus]	6.94151e-25
GC_4462	acylaminoacyl-peptidase-related protein [Galdieria sulphuraria]	1.33566e-10
GC_6120	acyl-CoA binding protein [Salpingoeca rosetta]	3.56727e-37
GC_6658	acyl-CoA dehydrogenase [Galdieria sulphuraria]	0
GC_13752	acyl-CoA dehydrogenase [Tetrahymena thermophila SB210]	6.29957e-53
GC_5406	Acyl-CoA dehydrogenase, C-terminal domain containing protein [Tetrahymena thermophila]	6.56573e-29
GC_14816	Acyl-CoA dehydrogenase, C-terminal domain containing protein [Tetrahymena thermophila]	2.26409e-29
GC_7752	acyl-CoA oxidase [Chondrus crispus]	0
GC_12281	Acyl-CoA-binding protein [Strongyloides ratti]	7.63089e-16
GC_11054	acylphosphatase [Marinobacter sp. AK21]	2.39321e-12
GC_5251	acylphosphatase [Marinobacter sp. AK21]	6.71658e-18
GC_11067	Acyl-protein thioesterase 2 [Chondrus crispus]	8.7118e-66
GC_446	Acyl-protein thioesterase 2 [Chondrus crispus]	2.04292e-69
GC_12780	ACYPI002483 [Acyrthosiphon pisum]	6.16192e-35
GC_14272	ACYPI006786 [Acyrthosiphon pisum]	1.20653e-20
GC_4408	Adenosine 3'-phospho 5'-phosphosulfate transporter, PAPST [Chondrus crispus]	1.35521e-81
GC_15300	adenosine amp deaminase family protein [Stylonychia lemnae]	2.22664e-17
GC_5743	adenosine deaminase [Homo sapiens]	0
GC_8763	adenosylhomocysteinase [Alistipes sp. 627]	9.27035e-57
GC_15760	adenosylhomocysteinase [Branchiostoma belcheri tsingtauense]	2.3007e-88
GC_3447	adenosylhomocysteinase [Entamoeba histolytica HM-1:IMSS]	1.37984e-113
GC_5253	adenosylhomocysteinase [Galdieria sulphuraria]	1.69205e-162
GC_11190	adenosylhomocysteinase [Galdieria sulphuraria]	0
GC_3386	adenosylhomocysteinase [Herpetomonas muscarum]	1.20846e-06
GC_9419	Adenosylhomocysteinase [Oxytricha trifallax]	4.21298e-36
GC_12395	adenosylhomocysteinase family protein [Tetrahymena thermophila]	8.61752e-59
GC_1741	adenylate kinase [Galdieria sulphuraria]	2.02902e-103
GC_3657	adenylate kinase [Galdieria sulphuraria]	1.52606e-44
GC_15574	Adenylyl cyclase-associated protein 1 [Auxenochlorella protothecoides]	1.04653e-20
GC_14445	Adipocyte plasma membrane-associated protein [Morus notabilis]	6.91834e-11
GC_11159	ADP , ATP carrier protein 1, mitochondrial precursor [Tetrahymena thermophila]	1.047e-93
GC_6201	adp atp translocase 2 [Stylonychia lemnae]	1.71017e-122
GC_13990	ADP/ATP carrier [Oxytricha trifallax]	9.02684e-68
GC_13121	ADP/ATP translocase [Cyanidioschyzon merolae strain 10D]	7.33294e-28
GC_8897	ADP/ATP translocator [Salpingoeca rosetta]	1.67523e-07
GC_4670	ADP-ribose pyrophosphatase [Peptoniphilus sp. 1-1]	4.89689e-08
GC_3352	ADP-ribosylation factor [Dictyostelium discoideum AX4]	3.02207e-108
GC_14021	adp-ribosylation factor [Nannochloropsis gaditana]	4.29867e-54
GC_15711	ADP-ribosylation factor [Polysphondylium pallidum PN500]	2.14899e-37
GC_11899	ADP-ribosylation factor, arf [Tetrahymena thermophila]	1.74945e-26
GC_9649	AF095840_1b-tubulin [Entosiphon sulcatum]	2.34953e-41
GC_7094	AF097362_1gamma-interferon inducible lysosomal thiol reductase [Homo sapiens]	3.7313e-153
GC_12797	AF112567_1glutathione S-transferase [Fasciola gigantica]	4.80483e-08
GC_8817	AF119172_1alpha-tubulin, partial [Cyanophora paradoxa]	2.01245e-64
GC_9175	AF119172_1alpha-tubulin, partial [Cyanophora paradoxa]	1.50153e-61
GC_2663	AF121271_1peptide methionine sulfoxide reductase [Gracilaria gracilis]	0
GC_13554	AF129128_114-3-3 protein 3 [Entodinium caudatum]	4.75292e-21
GC_11477	AF136446_1chaperonin-containing-TCP1 theta subunit [Tetrahymena pyriformis]	1.88286e-14
GC_14172	AF136446_1chaperonin-containing-TCP1 theta subunit [Tetrahymena pyriformis]	3.2195e-58
GC_8831	AF191828_1heat-shock protein [Littorina plena]	7.93898e-41
GC_12675	AF213665_1elongation factor 2 [Tetrahymena pyriformis]	1.36733e-19
GC_2469	AF213665_1elongation factor 2 [Tetrahymena pyriformis]	4.01888e-133
GC_7042	AF221523_1subtilisin-like serine proteinase [Acanthamoeba healyi]	2.964e-35
GC_8145	AF226862_1light harvesting protein lhcf6 [Saccharina latissima]	2.49865e-85
GC_9680	AF260827_1cysteine protease [Ipomoea batatas]	4.23036e-16
GC_11641	AF268319_1light-harvesting complex protein LHCG4 [Bigelowiella natans]	1.70142e-07
GC_9679	AF268319_1light-harvesting complex protein LHCG4 [Bigelowiella natans]	8.12812e-18
GC_5945	AF302930_1elongation factor-1 alpha [Corcyra cephalonica]	2.97809e-49
GC_14179	AF426178_1actin [Ixodes scapularis]	1.65696e-57
GC_6256	AF508052_1macronuclear actin I [Uroleptus gallina]	7.53162e-118
GC_12066	AGAP001884-PA-like protein [Anopheles sinensis]	1.66851e-22
GC_8041	AGAP002585-PA [Anopheles gambiae str. PEST]	1.52946e-17
GC_14978	AGAP003136-PA [Anopheles gambiae str. PEST]	6.12199e-31
GC_15132	AGAP006612-PA [Anopheles gambiae str. PEST]	1.39001e-13
GC_13027	AGC/AKT protein kinase [Fonticula alba]	9.01322e-15
GC_12924	AGC/SGK protein kinase [Fonticula alba]	3.15548e-27
GC_12629	AGLU_SPIOLRecName: Full=Alpha-glucosidase; AltName: Full=Maltase; Flags: Precursor [Spinacia oleracea]	5.78665e-18
GC_1535	agmatine deiminase [Galdieria sulphuraria]	1.08316e-64
GC_11119	AhpC/TSA family protein [Oxytricha trifallax]	2.19971e-32
GC_8869	AhpC/TSA family protein [Oxytricha trifallax]	2.76372e-31
GC_11752	Alanine dehydrogenase/PNT, N-terminal domain containing protein [Tetrahymena thermophila]	2.92142e-19
GC_5779	Alanine dehydrogenase/PNT, N-terminal domain containing protein [Tetrahymena thermophila]	8.42335e-23
GC_11953	Alanine--glyoxylate aminotransferase-2-like protein, mitochondrial [Aegilops tauschii]	1.30759e-20
GC_11242	Alba domain containing protein [Oxytricha trifallax]	1.8097e-13
GC_2632	alcohol dehydrogenase [Chondrus crispus]	9.94398e-117
GC_13642	alcohol dehydrogenase [Thermodesulfobacterium commune]	3.89516e-11
GC_11355	aldehyde dehydrogenase family 7 member A1 [Phytophthora infestans T30-4]	1.04915e-40
GC_4774	aldo/keto reductase [Galdieria sulphuraria]	1.93123e-105
GC_1487	aldose 1-epimerase [Mesorhizobium opportunistum]	3.26857e-45
GC_9188	Ale o 1 allergen [Aleuroglyphus ovatus]	5.64764e-47
GC_3491	alkaline phosphatase [Pyropia yezoensis]	4.274e-45
GC_5290	alkaline phosphatase [Pyropia yezoensis]	3.65647e-21
GC_5141	allantoate amidohydrolase [Teredinibacter turnerae]	3.32465e-50
GC_2665	allophanate hydrolase [Chondrus crispus]	8.64211e-104
GC_3290	allophycocyanin alpha subunit [Gracilaria tenuistipitata var. liui]	1.03312e-107
GC_7024	allophycocyanin gamma subunit (chloroplast) [Gracilaria salicornia]	3.4324e-58
GC_2418	alpha 1 type VII collagen precursor [Griffithsia japonica]	5.17896e-28
GC_8534	alpha enolase [Homo sapiens]	3.01405e-78
GC_12923	alpha telomere-binding protein [Urostyla grandis]	4.66532e-34
GC_14565	alpha tubulin [Cocos nucifera]	1.66939e-38
GC_8087	alpha tubulin 1 [Nannochloropsis gaditana]	0
GC_9027	alpha tubulin 1 [Nannochloropsis gaditana]	3.955e-102
GC_5751	alpha tubulin 2 [Micromonas sp. RCC299]	0
GC_3597	alpha tubulin, partial [Choanoflagellida sp. Z2171C]	0
GC_9959	alpha tubulin, partial [Entosiphon sulcatum]	2.81929e-43
GC_9287	alpha tubulin, partial [Paraphysomonas imperforata]	3.56103e-38
GC_5937	alpha tubulin, putative [Perkinsus marinus ATCC 50983]	2.8705e-63
GC_5750	Alpha tubulin,putative [Oxytricha trifallax]	0
GC_4478	Alpha-(1,6)-fucosyltransferase fragment, family GT23 [Chondrus crispus]	4.69402e-56
GC_1617	alpha/beta hydrolase [Acaryochloris marina]	4.74986e-100
GC_353	alpha/beta hydrolase [Deinococcus radiodurans]	8.87212e-35
GC_148	Alpha-1,3-mannosyl-glycoprotein 2-beta-N-acetylglucosaminyltransferase, family GT13 [Chondrus crispus]	1.59621e-153
GC_3021	Alpha-1,3-mannosyl-glycoprotein 2-beta-N-acetylglucosaminyltransferase, family GT13 [Chondrus crispus]	5.1461e-94
GC_5349	alpha-amlyase, partial [Vibrio gazogenes]	7.62244e-63
GC_14107	alpha-centractin [Stylonychia lemnae]	1.84352e-25
GC_4659	alpha-galactosidase [Chondrus crispus]	0
GC_1190	Alpha-glucan water dikinase [Chondrus crispus]	0
GC_424	alpha-glucosidase [Chondrus crispus]	0
GC_12994	alpha-glucosidase [Marinithermus hydrothermalis]	9.40225e-08
GC_5386	Alpha-glucosidase [Oxytricha trifallax]	2.65577e-21
GC_842	alpha-mannosidase type II manG [Chondrus crispus]	0
GC_14841	alpha-tubulin [Chilodonella uncinata]	9.20989e-49
GC_8813	alpha-tubulin [Chlorella vulgaris]	6.66135e-68
GC_13038	alpha-tubulin [Epistylis sp. YG-2009a]	2.52022e-25
GC_8952	alpha-tubulin [Ovammina opaca]	1.67065e-71
GC_9477	alpha-tubulin [Ovammina opaca]	6.20945e-40
GC_9655	Alpha-tubulin [Reticulomyxa filosa]	7.76457e-75
GC_9692	Alpha-tubulin [Reticulomyxa filosa]	1.05954e-66
GC_13722	alpha-tubulin [Rhizamoeba sp. ATCC 50933]	0
GC_13450	alpha-tubulin [Salpingoeca sp. ATCC 50929]	4.18782e-47
GC_10128	alpha-tubulin [Streblomastix strix]	4.31745e-25
GC_10122	alpha-tubulin [Thecamoeba sp. ATCC PRA-35]	3.12889e-34
GC_5622	alpha-tubulin [Tokophrya lemnarum]	7.85803e-179
GC_8820	alpha-tubulin [Tokophrya lemnarum]	1.8116e-73
GC_12661	alpha-tubulin [Trichodina sinonovaculae]	2.01933e-46
GC_5752	alpha-tubulin [Zoothamnium arbuscula]	1.30842e-104
GC_9105	alpha-tubulin [Zoothamnium arbuscula]	3.13883e-136
GC_12666	alpha-tubulin 3 [Gossypium hirsutum]	8.69545e-47
GC_15141	alpha-tubulin 3 [Gossypium hirsutum]	6.14673e-49
GC_8346	alpha-tubulin, partial [Aspidisca steini]	4.44258e-59
GC_9982	alpha-tubulin, partial [Camellia sinensis]	6.4224e-40
GC_10476	alpha-tubulin, partial [Carchesium polypinum]	1.87273e-40
GC_7871	alpha-tubulin, partial [Ceratopteris richardii]	5.16521e-169
GC_10779	alpha-tubulin, partial [Diophrys scutum]	1.21577e-63
GC_11783	alpha-tubulin, putative [Perkinsus marinus ATCC 50983]	1.24207e-49
GC_10888	alpha-tubulin-like protein [Solanum tuberosum]	1.58025e-44
GC_5558	alpha-tubulin-like protein 06, partial [Stentor coeruleus]	0
GC_7123	amidase [Pedosphaera parvula]	9.04819e-38
GC_7388	amidase [Pedosphaera parvula]	9.77087e-52
GC_4165	Amidinotransferase [Chondrus crispus]	0
GC_393	amidophoribosyltransferase [Chondrus crispus]	6.90533e-17
GC_3415	amine oxidase [Ectocarpus siliculosus]	0
GC_100	amine oxidase, partial [Chondrus crispus]	0
GC_99	amine oxidase, partial [Chondrus crispus]	6.39045e-89
GC_15649	amino acid adenylation protein [Chitinophaga pinensis]	6.50379e-08
GC_4010	amino acid transporter, AAAP family [Galdieria sulphuraria]	7.44431e-91
GC_15341	aminobenzoate synthetase [Fischerella sp. PCC 9431]	1.53475e-44
GC_11863	Aminoglycoside 3'-phosphotransferase and Choline Kinase family [Chondrus crispus]	6.15025e-07
GC_7538	aminoglycoside phosphotransferase [Chondrus crispus]	4.12564e-24
GC_1180	aminoglycoside phosphotransferase [Stackebrandtia nassauensis]	7.13867e-17
GC_12519	aminotransferase [Zunongwangia profunda]	4.73159e-07
GC_13909	aminotransferase, classes I and II family protein [Tetrahymena thermophila]	4.52628e-140
GC_15044	aminotransferase, classes I and II family protein [Tetrahymena thermophila]	8.81178e-16
GC_12738	AMP dependent ligase [Salpingoeca rosetta]	1.82214e-14
GC_15494	AMP-binding enzyme family protein [Oxytricha trifallax]	1.90963e-13
GC_15796	AMP-binding enzyme family protein [Tetrahymena thermophila SB210]	4.73077e-15
GC_14271	AMP-binding enzyme family protein [Tetrahymena thermophila]	7.62707e-34
GC_15105	AMP-binding enzyme family protein [Tetrahymena thermophila]	1.58896e-24
GC_12852	amyloid beta precursor protein-binding protein 1 [Dictyostelium fasciculatum]	1.34732e-06
GC_11042	anaphase-promoting complex subunit 4 [Arabidopsis thaliana]	1.05588e-13
GC_1818	anaphase-promoting complex subunit 4 [Arabidopsis thaliana]	1.03749e-13
GC_441	Anaphase-promoting complex, subunit 10/DOC domain protein [Nannochloropsis gaditana]	2.87124e-29
GC_14168	anb1p [Saccharomyces arboricola H-6]	1.04087e-41
GC_10087	Animal heme peroxidase homologue [Chondrus crispus]	2.02485e-25
GC_10496	Animal heme peroxidase homologue [Chondrus crispus]	1.31664e-37
GC_1091	Animal heme peroxidase homologue [Chondrus crispus]	2.42955e-120
GC_12420	Animal heme peroxidase homologue [Chondrus crispus]	1.33222e-34
GC_1788	Animal heme peroxidase homologue [Chondrus crispus]	2.86683e-121
GC_2206	Animal heme peroxidase homologue [Chondrus crispus]	0
GC_5521	Animal heme peroxidase homologue [Chondrus crispus]	1.30006e-126
GC_594	Animal heme peroxidase homologue [Chondrus crispus]	1.16987e-124
GC_7565	Animal heme peroxidase homologue [Chondrus crispus]	5.65166e-125
GC_772	Animal heme peroxidase homologue [Chondrus crispus]	7.11377e-136
GC_8747	Animal heme peroxidase homologue [Chondrus crispus]	4.16546e-25
GC_12366	ankyrin domain protein [Persephonella marina]	1.62033e-17
GC_7725	ankyrin repeat protein [Trichomonas vaginalis G3]	2.6241e-23
GC_5271	ankyrin repeat-containing protein [Natrinema pallidum]	3.82524e-09
GC_5762	annexin A1, isoform CRA_b [Homo sapiens]	0
GC_6684	Annexin A2, partial [Homo sapiens]	0
GC_6711	annexin A5 [Homo sapiens]	0
GC_15660	Anopheles gambiae str. PEST AGAP012577-PA [Anopheles gambiae str. PEST]	1.65353e-11
GC_2726	anthranilate synthase component I [Chondrus crispus]	0
GC_6978	anthranilate synthase component II (chloroplast) [Gracilaria salicornia]	8.8017e-106
GC_4209	antibiotic biosynthesis monooxygenase [Catenulispora acidiphila]	7.44672e-07
GC_2501	AP-1 complex subunit gamma [Chondrus crispus]	2.26755e-150
GC_2339	AP-1 complex subunit mu [Chondrus crispus]	0
GC_5189	AP-3 complex subunit sigma [Chondrus crispus]	8.55739e-82
GC_9096	Apolipophorin, partial [Zootermopsis nevadensis]	1.72635e-12
GC_11006	apolipophorin, putative [Ixodes scapularis]	9.95285e-12
GC_1002	Apolipoprotein D [Fukomys damarensis]	8.12657e-07
GC_13720	aquaporin [Amoeba proteus]	7.88895e-12
GC_1625	aquaporin [Cyanidioschyzon merolae strain 10D]	1.44911e-32
GC_10756	aquaporin 9, isoform CRA_b [Homo sapiens]	2.01304e-17
GC_1946	arabinofuranosidase, partial [Leptolyngbya boryana]	9.93013e-19
GC_9248	archaeal ribosomal protein L23 [Aphanomyces invadans]	3.02257e-09
GC_3058	Arf1 [Suberites domuncula]	6.45305e-89
GC_15622	Arf1, ARF family GTPase [Ectocarpus siliculosus]	3.93066e-41
GC_538	ArfX1 [Chondrus crispus]	2.99296e-108
GC_539	ArfX1 [Chondrus crispus]	6.10951e-112
GC_3749	ArfX2 [Chondrus crispus]	1.68587e-73
GC_4034	arginine deiminase [Chondrus crispus]	8.13319e-35
GC_7739	arginine deiminase [Chondrus crispus]	2.29566e-159
GC_13174	Arginine kinase [Oxytricha trifallax]	8.273e-37
GC_1532	arginine N-methyltransferase, putative [Phytophthora infestans T30-4]	1.26734e-72
GC_175	Arginyl-tRNA synthetase [Chondrus crispus]	0
GC_6965	ARID/BRIGHT DNA binding domain containing protein [Galdieria sulphuraria]	4.91865e-06
GC_868	ARID/BRIGHT DNA binding domain-containing protein [Galdieria sulphuraria]	3.6326e-29
GC_9744	ARL3, ARF-like Ras superfamily GTPase [Ectocarpus siliculosus]	3.19514e-50
GC_9050	Arl8 [Chondrus crispus]	9.15968e-111
GC_14357	ARP2/3 complex 34 kDa subunit [Acanthamoeba castellanii str. Neff]	6.22452e-42
GC_3511	ARP2/3 complex 34 kDa subunit, putative [Acanthamoeba castellanii str. Neff]	6.17922e-59
GC_234	arsenic methyltransferase Cyt19 [Cyanidioschyzon merolae strain 10D]	3.58351e-115
GC_884	Ascorbate Peroxidase, APX1 [Chondrus crispus]	3.02859e-102
GC_2053	Ascorbate Peroxidase, APX2 [Chondrus crispus]	1.41566e-151
GC_2950	asparagine--tRNA ligase, chloroplast precursor [Chondrus crispus]	0
GC_14071	asparaginyl-tRNA synthetase, cytoplasmic 3 [Zea mays]	6.16122e-30
GC_15163	aspartate aminotransferase, putative [Eimeria tenella]	1.08709e-25
GC_11586	Aspartate/other aminotransferase [Macrophomina phaseolina MS6]	1.11642e-60
GC_1504	aspartate-semialdehyde dehydrogenase (AsA dehydrogenase) [Chondrus crispus]	0
GC_5393	aspartic proteinase, partial [Acanthamoeba castellanii str. Neff]	6.36234e-18
GC_162	aspartyl-tRNA synthetase [Chondrus crispus]	0
GC_10014	aspartyl-tRNA synthetase family protein [Tetrahymena thermophila]	2.16377e-31
GC_880	ATP dependant RNA helicase [Chondrus crispus]	7.62384e-180
GC_12795	ATP F0F1 synthase subunit alpha [Marinimicrobia bacterium SCGC AAA003-L08]	6.63566e-35
GC_12542	atp synthase alpha subunit [Stylonychia lemnae]	3.7773e-48
GC_13302	atp synthase alpha subunit [Stylonychia lemnae]	1.02628e-48
GC_11504	atp synthase beta subunit [Stylonychia lemnae]	2.60746e-36
GC_11593	ATP synthase beta subunit precursor, putative [Ichthyophthirius multifiliis]	2.52065e-36
GC_14956	ATP synthase beta subunit, partial [Xenoturbella bocki]	1.76384e-46
GC_12891	ATP synthase CF0 A chain precursor subunit IV (chloroplast) [Gracilaria salicornia]	6.68572e-39
GC_6146	ATP synthase CF1 alpha subunit (chloroplast) [Pyropia haitanensis]	2.32194e-112
GC_6048	ATP synthase CF1 beta subunit (chloroplast) [Gracilaria salicornia]	1.53285e-29
GC_8357	ATP synthase CF1 beta subunit (chloroplast) [Gracilaria salicornia]	4.79363e-20
GC_13376	ATP synthase delta subunit precursor, putative [Ichthyophthirius multifiliis]	4.68797e-11
GC_8524	ATP synthase F0 subunit 6 (mitochondrion) [Terebellides stroemii]	2.77603e-07
GC_15261	ATP synthase F0F1 subunit beta [Ruegeria halocynthiae]	2.36587e-19
GC_9665	ATP synthase F1 subunit alpha [Saprolegnia ferax]	2.84594e-10
GC_9808	ATP synthase F1, alpha subunit family protein [Tetrahymena thermophila]	5.14871e-41
GC_10589	ATP synthase F1, gamma subunit family protein [Tetrahymena thermophila]	1.06696e-12
GC_11598	ATP synthase F1, gamma subunit family protein [Tetrahymena thermophila]	1.53268e-38
GC_8378	ATP synthase subunit alpha, mitochondrial [Chondrus crispus]	4.21553e-32
GC_13507	ATP synthase, H+ transporting, mitochondrial F1 complex, alpha subunit 1, cardiac muscle, partial [Staurotypus triporcatus]	5.37918e-59
GC_10192	ATPase [Saccharophagus degradans]	6.60174e-17
GC_6784	ATPase subunit 6 [Homo sapiens]	6.86943e-88
GC_13839	ATPase, AAA family [Oesophagostomum dentatum]	2.35683e-46
GC_3954	ATP-binding cassette transporter, subfamily B, member 9, group ATM protein PpABCB9 [Chondrus crispus]	0
GC_332	ATP-binding cassette, sub-family E (RLI), member 1 [Chondrus crispus]	0
GC_5006	ATP-citrate lyase [Chondrus crispus]	0
GC_4091	ATP-dependent Clp protease proteolytic subunit [Chondrus crispus]	2.2433e-120
GC_9392	atp-dependent rna helicase [Stylonychia lemnae]	2.43288e-30
GC_12483	ATP-dependent RNA helicase eIF4A, putative [Oxytricha trifallax]	8.99041e-50
GC_13005	ATP-dependent RNA helicase eIF4A, putative [Oxytricha trifallax]	1.32727e-27
GC_1809	ATP-dependent RNA helicase HAS1, putative [Chondrus crispus]	0
GC_7157	ATP-dependent zinc protease [Chondrus crispus]	1.13374e-25
GC_15032	Autophagocytosis associated protein, C-terminal domain containing protein [Tetrahymena thermophila]	6.92313e-14
GC_13222	autophagy protein 8 [Dictyostelium fasciculatum]	4.51963e-14
GC_6465	auxin efflux carrier [Galdieria sulphuraria]	9.58973e-08
GC_7215	auxin efflux carrier [Galdieria sulphuraria]	1.03129e-07
GC_1452	B-actin, partial [Plutella xylostella]	4.92935e-170
GC_3731	Bet5 [Chondrus crispus]	3.26607e-68
GC_9499	beta actin [Bufo gargarizans]	3.49452e-51
GC_12344	beta actin, partial [Paramoeba pemaquidensis]	6.72408e-136
GC_8233	beta tubulin 1 [Sphaerozoum punctatum]	0
GC_8237	beta tubulin 3 [Fasciola hepatica]	1.40395e-105
GC_10658	beta tubulin chain, partial [Culex pipiens complex sp. YL-2011]	1.951e-43
GC_8405	beta tubulin subunit, partial [Colponema sp. Vietnam]	1.09457e-121
GC_2416	beta tubulin subunit, partial [Colponema sp. Vietnam]	0
GC_8973	beta tubulin, partial [Bathyspinula hilleri]	1.21452e-39
GC_8217	beta tubulin, partial [Paraphysomonas imperforata]	1.66426e-157
GC_8124	beta tubulin, partial [Paraphysomonas imperforata]	3.46675e-50
GC_8998	beta tubulin, partial [Paraphysomonas imperforata]	6.79201e-45
GC_10653	beta tubulin, partial [Yoldia scissurata]	3.74753e-60
GC_10281	beta-1 tubulin, partial [Lytechinus pictus]	4.22967e-16
GC_10685	beta-1 tubulin, partial [Lytechinus pictus]	4.54404e-16
GC_1434	beta-1,4-mannosyltransferase egh [Nannochloropsis gaditana]	1.64458e-77
GC_7905	beta-1,4-mannosyltransferase egh [Nannochloropsis gaditana]	2.67099e-59
GC_899	beta-actin [Laternula elliptica]	2.1118e-67
GC_9134	beta-actin, partial [Callionymus valenciennei]	1.67592e-38
GC_6646	beta-actin, partial [Microplitis mediator]	3.32931e-140
GC_897	beta-actin, partial [Microplitis mediator]	4.33901e-117
GC_8315	beta-actin, partial [Microplitis mediator]	9.92592e-166
GC_8977	beta-actin, partial [Microplitis mediator]	2.75848e-107
GC_10454	beta-actin, partial [Patella caerulea]	2.03665e-44
GC_14317	beta-centractin-like protein [Tetrahymena thermophila SB210]	7.98669e-23
GC_15209	beta-centractin-like protein [Tetrahymena thermophila SB210]	4.26639e-26
GC_7971	beta-galactosidase/ubiquitin fusion protein, partial [synthetic construct]	2.06202e-49
GC_13086	beta-tubulin [Babesia odocoilei]	1.31873e-28
GC_11971	beta-tubulin [Chilodonella uncinata]	9.10049e-48
GC_14688	beta-tubulin [Chilodonella uncinata]	3.40367e-44
GC_6780	beta-tubulin [Chilodonella uncinata]	0
GC_11156	beta-tubulin [Nyctotherus ovalis]	7.57043e-105
GC_13600	beta-tubulin [Physarum polycephalum]	5.68297e-47
GC_15824	beta-tubulin [Tribolium confusum]	7.25979e-26
GC_9144	beta-tubulin type 1 isoform 30, partial [Astrolonche serrata]	8.01927e-40
GC_9002	beta-tubulin, partial [Phytophthora nicotianae]	4.58819e-55
GC_11280	beta-tubulin, putative [Perkinsus marinus ATCC 50983]	4.95274e-124
GC_8005	beta-tubulin-like protein 02 [Stentor coeruleus]	0
GC_13136	Bifunctional 3-phosphoadenosine 5-phosphosulfate synthetase 2 [Oxytricha trifallax]	6.91682e-39
GC_7641	bifunctional dihydrofolate reductase (DHFR) and thymidylate synthase (TS) [Chondrus crispus]	0
GC_7130	bifunctional IPC transferase and DIPP synthase [alpha proteobacterium Q-1]	2.80804e-20
GC_907	biotin synthetase [Chondrus crispus]	0
GC_2546	BnaA03g20870D [Brassica napus]	3.37842e-22
GC_1374	BnaA07g14410D [Brassica napus]	5.44729e-32
GC_2685	BnaA08g16200D [Brassica napus]	4.96332e-16
GC_7416	BnaA09g45270D [Brassica napus]	3.19669e-80
GC_5039	BnaA10g05650D [Brassica napus]	3.71793e-43
GC_3580	BnaC02g38960D [Brassica napus]	3.32722e-08
GC_5446	BnaC03g73030D [Brassica napus]	2.13431e-35
GC_382	BnaC04g50900D [Brassica napus]	4.248e-19
GC_383	BnaC04g50900D [Brassica napus]	2.99326e-26
GC_8925	BnaC05g04310D [Brassica napus]	9.69577e-11
GC_7783	BnaC08g21430D [Brassica napus]	1.28393e-08
GC_8003	BnaCnng56540D [Brassica napus]	4.15838e-40
GC_3232	BnaCnng61600D [Brassica napus]	2.38907e-07
GC_8568	BnaUnng02560D [Brassica napus]	1.81826e-15
GC_14263	BolA-like protein [Tetrahymena thermophila]	2.86419e-15
GC_5927	box H/ACA snoRNP rRNA pseudouridine syntase component dyskerin [Chondrus crispus]	0
GC_172	branched chain amino acid aminotransferase [Ectocarpus siliculosus]	1.03494e-78
GC_7933	branched chain amino acid aminotransferase [Ectocarpus siliculosus]	5.4778e-122
GC_12276	BTEB [Xenopus laevis]	5.32126e-13
GC_9594	C. briggsae CBR-CPR-1 protein [Caenorhabditis briggsae]	3.36462e-28
GC_155	C. briggsae CBR-FKB-1 protein [Caenorhabditis briggsae]	2.89878e-37
GC_2671	C1D-domain-containing protein [Fomitiporia mediterranea MF3/22]	4.71144e-10
GC_12410	Ca++-ATPase [Oxytricha trifallax]	8.61719e-19
GC_13493	Ca++-ATPase [Oxytricha trifallax]	3.49707e-11
GC_13512	calcineurin regulatory beta sub-unit [Zymoseptoria tritici IPO323]	2.56269e-28
GC_13516	calcineurin-like phosphoesterase [Helicosporidium sp. ATCC 50920]	4.15391e-31
GC_12186	calcium-binding EF hand family protein isoform 1 [Galdieria sulphuraria]	1.87075e-128
GC_10458	calcium-binding ef-hand [Stylonychia lemnae]	7.80589e-34
GC_10123	calcium-binding protein [Streptomyces viridosporus]	3.27515e-08
GC_4113	Calcium-dependent Serine/threonine protein kinase [Chondrus crispus]	0
GC_13865	calcium-regulated actin-bundling protein [Dictyostelium purpureum]	1.22683e-53
GC_15063	calcium-translocating P-type ATPase, PMCA-type family protein [Tetrahymena thermophila]	2.07532e-15
GC_11338	calcium-translocating P-type ATPase, PMCA-type protein [Tetrahymena thermophila SB210]	6.99123e-19
GC_11331	calcium-translocating p-type pmca-type family protein [Stylonychia lemnae]	1.55841e-13
GC_6102	calcium-translocating p-type pmca-type family protein [Stylonychia lemnae]	1.32142e-15
GC_14693	CALM_SACJARecName: Full=Calmodulin; Short=CaM [Saccharina japonica]	7.64232e-80
GC_726	Calmodulin [Chondrus crispus]	2.90364e-66
GC_3114	calmodulin [Pyropia yezoensis]	2.33409e-52
GC_3115	calmodulin [Pyropia yezoensis]	9.00797e-78
GC_10342	calmodulin, partial [Perkinsus olseni]	1.37051e-42
GC_15518	calmodulin, putative, partial [Acanthamoeba castellanii str. Neff]	1.57905e-21
GC_10707	calreticulin [Bigelowiella natans]	7.02276e-21
GC_9099	Calreticulin [Crassostrea gigas]	4.83822e-07
GC_13932	calreticulin precursor, putative [Entamoeba invadens]	1.77945e-59
GC_8354	Cam protein, partial [Xenopus laevis]	7.42609e-51
GC_3939	carbamate kinase [Rubrobacter xylanophilus]	4.69289e-112
GC_3803	carbamoyl-phosphate synthase, pyrimidine-specific, large chain [Chondrus crispus]	0
GC_2763	Carbohydrate sulfotransferase [Chondrus crispus]	1.71422e-86
GC_2819	Carbohydrate sulfotransferase [Chondrus crispus]	1.73379e-91
GC_9101	Carbohydrate sulfotransferase [Chondrus crispus]	2.69429e-58
GC_11207	carbohydrate-binding protein, partial [Streptomyces mirabilis]	1.75789e-07
GC_10949	carbonic anhydrase [Caldithrix abyssi]	1.4375e-10
GC_703	carbonic anhydrase [Griffithsia japonica]	8.83437e-73
GC_14753	carbonic anhydrase [Leptonema illini]	7.42041e-08
GC_7373	carbonic anhydrase [Sphaerulina musiva SO2202]	2.23823e-07
GC_5126	carbonic anhydrase, gamma type [Chondrus crispus]	5.29603e-74
GC_10970	carbonic anhydrase-like protein [Leishmania mexicana MHOM/GT/2001/U1103]	5.65603e-06
GC_4220	Carboxylesterase [Chondrus crispus]	3.76242e-07
GC_13277	carboxypeptidase c (cathepsin a) [Stylonychia lemnae]	1.03414e-20
GC_15245	carboxypeptidase D [Rhodosporidium toruloides NP11]	3.24395e-16
GC_6422	carboxypeptidase, partial [Paenirhodobacter enshiensis]	5.97263e-26
GC_736	carboxyvinyl-carboxyphosphonate phosphorylmutase [Galdieria sulphuraria]	6.07893e-81
GC_1271	Carotene isomerase [Chondrus crispus]	0
GC_1102	carotene isomerase [Synechococcus sp. PCC 7002]	4.54655e-105
GC_2196	Casein kinase II subunit alpha-2 CKA2 [Chondrus crispus]	1.63427e-43
GC_15787	catalase [Dictyostelium fasciculatum]	2.01657e-40
GC_8971	catalase [Paramecium bursaria]	1.59646e-20
GC_11123	catalase [Stylonychia lemnae]	8.15633e-88
GC_11053	catalase family protein [Tetrahymena thermophila]	1.19823e-68
GC_14222	cathepsin B [Haliotis discus hannai]	7.51901e-25
GC_12714	Cathepsin B [Oxytricha trifallax]	4.71635e-16
GC_14066	cathepsin B [Triticum aestivum]	2.86475e-29
GC_9586	Cathepsin B precursor [Caligus clemensi]	3.16123e-23
GC_9186	cathepsin B protein [Naegleria fowleri]	2.68117e-24
GC_8144	cathepsin D [Pteria penguin]	4.90865e-40
GC_12709	cathepsin d [Stylonychia lemnae]	3.45186e-26
GC_12598	Cathepsin L [Oxytricha trifallax]	3.73178e-08
GC_13487	Cathepsin L [Oxytricha trifallax]	4.26141e-22
GC_5932	Cathepsin L [Oxytricha trifallax]	4.50998e-28
GC_12995	cathepsin l [Stylonychia lemnae]	4.03995e-08
GC_7015	cathepsin l [Stylonychia lemnae]	6.51685e-67
GC_8200	cathepsin l [Stylonychia lemnae]	4.4064e-12
GC_9347	cathepsin l [Stylonychia lemnae]	7.38645e-18
GC_8995	Cathepsin L, partial [Stegodyphus mimosarum]	3.58681e-48
GC_11025	cathepsin L1 [Aulosaccus sp. GV-2009]	4.66899e-30
GC_6330	cathepsin L1 isoform 1 preproprotein [Homo sapiens]	8.59251e-71
GC_15817	cathepsin L2 [Capsaspora owczarzaki ATCC 30864]	1.47034e-114
GC_13979	cathepsin L2 [Lubomirskia baicalensis]	1.50175e-34
GC_12570	cathepsin L-like cysteine protease [Philasterides dicentrarchi]	3.09012e-11
GC_13465	cathepsin L-like cysteine protease [Philasterides dicentrarchi]	3.99938e-25
GC_12349	cathepsin L-like cysteine protease [Uronema marinum]	1.69904e-27
GC_13310	cathepsin z [Ascaris suum]	3.18634e-06
GC_8930	cathepsin z [Tetrahymena thermophila]	8.74722e-39
GC_11600	cation transporter [Pseudomonas fluorescens]	5.16646e-06
GC_912	CBN-PCM-1 protein [Caenorhabditis brenneri]	2.27791e-50
GC_6888	C-C motif chemokine 20 isoform 2 precursor [Homo sapiens]	4.04319e-49
GC_15370	CChain C, Physarum Polycephalum Myosin Ii Regulatory Domain	2.41749e-09
GC_6244	CD44 antigen isoform 7 precursor [Homo sapiens]	2.10951e-47
GC_5432	CD53 antigen [synthetic construct]	6.41272e-80
GC_10539	CD63 antigen isoform D precursor [Homo sapiens]	2.53665e-26
GC_5195	CD68 [Homo sapiens]	1.36728e-127
GC_10011	CD83 antigen isoform c [Homo sapiens]	1.00694e-56
GC_12301	cell differentiation protein rcd1 [Chondrus crispus]	4.02316e-157
GC_2796	cell differentiation protein rcd1 [Chondrus crispus]	4.40193e-152
GC_2486	cell division control protein 6, CDC6 [Chondrus crispus]	3.89763e-116
GC_5515	cell division cycle 2, cofactor of APC complex [Galdieria sulphuraria]	5.77478e-08
GC_7286	cell division protein [Gracilaria tenuistipitata var. liui]	2.62528e-111
GC_9661	Cell wall-associated hydrolase [Medicago truncatula]	1.23681e-20
GC_2565	cell wall-associated hydrolase [Photobacterium damselae subsp. piscicida]	4.79568e-60
GC_2586	Cell wall-associated hydrolase [Roseobacter sp. AzwK-3b]	8.36702e-71
GC_10863	cell wall-associated hydrolase family protein [Carnobacterium maltaromaticum]	9.09182e-28
GC_2573	Cell wall-associated hydrolase, partial [Medicago truncatula]	4.66453e-65
GC_2580	Cell wall-associated hydrolase, partial [Medicago truncatula]	1.43106e-49
GC_12401	Cell wall-associated hydrolase, partial [Medicago truncatula]	3.14958e-15
GC_8123	Cell wall-associated hydrolase, partial [Medicago truncatula]	2.87922e-15
GC_9138	cellular nucleic acid-binding protein [Angomonas deanei]	2.83468e-17
GC_5466	Cellulose synthase (UDP-forming), family GT2 [Chondrus crispus]	3.5511e-11
GC_13082	centrin [Stylonychia lemnae]	1.77132e-37
GC_8933	centrin 2 [Entodinium caudatum]	1.33343e-35
GC_14614	Centrin, putative [Oxytricha trifallax]	1.12853e-20
GC_11438	centrin3a-from-infraciliary-lattice [Paramecium tetraurelia]	9.36965e-25
GC_9460	centrin3a-from-infraciliary-lattice [Paramecium tetraurelia]	5.75722e-10
GC_13184	centromere microtubule binding protein [Stylonychia lemnae]	2.54507e-10
GC_5800	cerebroside sulfate activator protein [Homo sapiens]	8.11939e-177
GC_14959	chaperone protein [Stylonychia lemnae]	3.05261e-40
GC_15480	Chaperonin Cpn60/TCP-1 [Nannochloropsis gaditana]	5.21144e-73
GC_14088	chaperonin cpn60-mitochondrial-like [Stylonychia lemnae]	1.6103e-32
GC_14224	chaperonin, 10 kDa family protein [Tetrahymena thermophila]	1.80908e-26
GC_2037	Chaperonine 60 [Chondrus crispus]	0
GC_4346	Chaperonine 60 [Chondrus crispus]	0
GC_11719	Chc1p [Tetrahymena thermophila]	5.92515e-11
GC_11581	CHK1 checkpoint-like protein, partial [Dichomitus squalens LYAD-421 SS1]	6.22473e-25
GC_12457	chlorophyll a/b binding protein [Acetabularia acetabulum]	2.57465e-58
GC_590	chlorophyll a/b binding protein [Acetabularia acetabulum]	1.02244e-119
GC_8333	chlorophyll a/b binding protein [Acetabularia acetabulum]	5.13819e-82
GC_8066	chlorophyll a/b binding protein [Tetraselmis sp. RG-15]	7.5905e-133
GC_8115	chlorophyll a/b binding protein [Tetraselmis sp. RG-15]	3.14332e-77
GC_10243	chlorophyll a/b-binding protein [Picea glauca]	5.39001e-19
GC_12471	chlorophyll a/b-binding protein II 1 [Bigelowiella natans]	5.19245e-13
GC_9538	Chlorophyll a-b binding protein CP26 [Populus trichocarpa]	1.25791e-07
GC_255	chloroplast 3-oxoacyl-[acyl-carrier protein] reductase orecursor [Chondrus crispus]	1.79455e-112
GC_1040	chloroplast F-type ATPase CF1 subunit gamma, precursor [Chondrus crispus]	2.32768e-173
GC_4866	chloroplast phosphoribulokinase [Chondrus crispus]	0
GC_12562	chloroplast photosystem II subunit S [Ulva linza]	3.90035e-12
GC_7935	chloroplast uroporphyrinogen decarboxylase [Guillardia theta]	5.84538e-30
GC_12333	Chorismate synthase [Chondrus crispus]	0
GC_11203	chromatin assembly factor 1 55 kDa subunit [Chondrus crispus]	1.13679e-48
GC_4865	chromatin assembly factor 1 55 kDa subunit [Chondrus crispus]	2.19668e-180
GC_2431	chromatin remodeling complex / DNA-dep ATPase [Galdieria sulphuraria]	0
GC_4812	cinnamoyl-CoA reductase [Cunninghamia lanceolata]	2.94907e-41
GC_9023	cis-aconitate decarboxylase [Homo sapiens]	3.08675e-60
GC_12810	Citrate synthase [Oxytricha trifallax]	1.51666e-32
GC_14771	citrate synthase I family protein [Tetrahymena thermophila]	1.91075e-23
GC_15087	citrate synthase I family protein [Tetrahymena thermophila]	1.18224e-23
GC_13410	Clan AA, family A1, cathepsin D-like aspartic peptidase [Oxytricha trifallax]	1.35684e-19
GC_3495	Clan AA, family A1, cathepsin D-like aspartic peptidase [Oxytricha trifallax]	8.36118e-48
GC_15328	clathrin heavy chain [Tetrahymena thermophila SB210]	1.31731e-20
GC_4253	Clathrin light chain [Chondrus crispus]	1.51771e-50
GC_11092	Clavaminate synthase-like protein, partial [Gloeophyllum trabeum ATCC 11539]	7.16575e-13
GC_13917	clavaminate synthase-like protein, putative [Tetrahymena thermophila SB210]	1.18953e-65
GC_3334	Cleavage and polyadenylation specificity factor, 100kDa variant [Chondrus crispus]	0
GC_6966	cleavage stage histone H2B [Psammechinus miliaris]	3.64123e-41
GC_13207	Clp protease ATP binding subunit (chloroplast) [Gracilaria salicornia]	3.491e-55
GC_6541	Clp protease ATP binding subunit (chloroplast) [Gracilaria salicornia]	3.25719e-67
GC_6673	Clp protease ATP binding subunit (chloroplast) [Gracilaria salicornia]	4.21137e-99
GC_2553	coagulation factor XIII A chain [Carassius auratus]	3.18015e-07
GC_13746	Cofilin [Candida maltosa Xu316]	8.87848e-20
GC_14782	cold-shock protein [Serratia symbiotica]	1.50487e-09
GC_14915	component of the counting factor complex [Dictyostelium discoideum AX4]	8.67196e-51
GC_13974	component of the counting factor complex [Polysphondylium pallidum PN500]	4.96078e-51
GC_5618	component of the counting factor complex [Polysphondylium pallidum PN500]	3.3523e-31
GC_14639	conditioned medium factor, putative [Acanthamoeba castellanii str. Neff]	5.21362e-19
GC_6979	conditioned medium factor, putative [Acanthamoeba castellanii str. Neff]	1.11007e-28
GC_6956	conserved hypothetical plastid protein [Gracilaria tenuistipitata var. liui]	3.49871e-20
GC_4755	conserved hypothetical protein [Arthroderma otae CBS 113480]	2.75894e-11
GC_12555	conserved hypothetical protein [Asaia platycodi SF2.1]	7.08489e-20
GC_5038	conserved hypothetical protein [Babesia bovis]	1.7077e-12
GC_12390	conserved hypothetical protein [Chondrus crispus]	6.7445e-38
GC_3817	conserved hypothetical protein [Chondrus crispus]	1.69254e-18
GC_5176	conserved hypothetical protein [Chondrus crispus]	1.23796e-48
GC_5605	conserved hypothetical protein [Chondrus crispus]	1.93859e-92
GC_5710	conserved hypothetical protein [Chondrus crispus]	4.26204e-37
GC_12793	conserved hypothetical protein [Histoplasma capsulatum H143]	2.82961e-25
GC_9867	conserved hypothetical protein [Legionella longbeachae D-4968]	3.21951e-11
GC_10453	conserved hypothetical protein [Mycobacterium tuberculosis EAS054]	6.50568e-16
GC_11531	conserved hypothetical protein [Novosphingobium sp. PP1Y]	9.6293e-22
GC_848	conserved hypothetical protein [Pediculus humanus corporis]	1.08363e-22
GC_2837	conserved hypothetical protein [Phytophthora infestans T30-4]	6.71379e-10
GC_7088	conserved hypothetical protein [Phytophthora infestans T30-4]	1.39385e-06
GC_3737	conserved hypothetical protein [Ricinus communis]	4.10172e-17
GC_6152	conserved hypothetical protein [Ricinus communis]	9.64348e-09
GC_10314	conserved hypothetical protein [Streptomyces sp. SPB78]	3.64707e-09
GC_2438	conserved hypothetical protein [Talaromyces stipitatus ATCC 10500]	4.16104e-15
GC_10597	conserved hypothetical protein [Thiomonas sp. CB2]	4.6656e-10
GC_7676	conserved hypothetical protein [uncultured Flavobacteriia bacterium]	2.07288e-11
GC_8251	conserved hypothetical protein [Xanthomonas citri pv. citri]	7.63377e-36
GC_8384	conserved hypothetical protein [Xanthomonas citri pv. citri]	2.67712e-23
GC_8212	conserved Plasmodium protein, unknown function [Plasmodium falciparum 3D7]	2.69931e-07
GC_9926	conserved unknown protein [Ectocarpus siliculosus]	5.33022e-49
GC_10142	conserved unknown protein [Ectocarpus siliculosus]	1.04233e-30
GC_10311	conserved unknown protein [Ectocarpus siliculosus]	6.08174e-51
GC_10389	conserved unknown protein [Ectocarpus siliculosus]	1.01844e-36
GC_10413	conserved unknown protein [Ectocarpus siliculosus]	1.54701e-15
GC_10489	conserved unknown protein [Ectocarpus siliculosus]	2.47727e-40
GC_10548	conserved unknown protein [Ectocarpus siliculosus]	2.63345e-25
GC_10571	conserved unknown protein [Ectocarpus siliculosus]	2.47676e-27
GC_10661	conserved unknown protein [Ectocarpus siliculosus]	1.06089e-41
GC_10800	conserved unknown protein [Ectocarpus siliculosus]	1.48796e-93
GC_10803	conserved unknown protein [Ectocarpus siliculosus]	1.01515e-58
GC_10812	conserved unknown protein [Ectocarpus siliculosus]	7.76241e-44
GC_10821	conserved unknown protein [Ectocarpus siliculosus]	4.19255e-30
GC_10840	conserved unknown protein [Ectocarpus siliculosus]	1.00057e-50
GC_10851	conserved unknown protein [Ectocarpus siliculosus]	8.1205e-122
GC_10861	conserved unknown protein [Ectocarpus siliculosus]	0
GC_10865	conserved unknown protein [Ectocarpus siliculosus]	2.03356e-151
GC_10871	conserved unknown protein [Ectocarpus siliculosus]	3.42112e-18
GC_10969	conserved unknown protein [Ectocarpus siliculosus]	8.67928e-90
GC_10993	conserved unknown protein [Ectocarpus siliculosus]	1.39296e-125
GC_11024	conserved unknown protein [Ectocarpus siliculosus]	1.81183e-100
GC_11027	conserved unknown protein [Ectocarpus siliculosus]	2.04009e-79
GC_14036	conserved unknown protein [Ectocarpus siliculosus]	3.90314e-41
GC_14530	conserved unknown protein [Ectocarpus siliculosus]	2.72131e-20
GC_15332	conserved unknown protein [Ectocarpus siliculosus]	6.06379e-32
GC_15357	conserved unknown protein [Ectocarpus siliculosus]	2.02855e-19
GC_15490	conserved unknown protein [Ectocarpus siliculosus]	1.54803e-27
GC_1589	conserved unknown protein [Ectocarpus siliculosus]	2.37741e-37
GC_2071	conserved unknown protein [Ectocarpus siliculosus]	1.08184e-12
GC_2271	conserved unknown protein [Ectocarpus siliculosus]	7.56257e-11
GC_2856	conserved unknown protein [Ectocarpus siliculosus]	2.48196e-11
GC_346	conserved unknown protein [Ectocarpus siliculosus]	4.31172e-98
GC_4239	conserved unknown protein [Ectocarpus siliculosus]	8.74117e-52
GC_7136	conserved unknown protein [Ectocarpus siliculosus]	6.83561e-48
GC_8026	conserved unknown protein [Ectocarpus siliculosus]	0
GC_8052	conserved unknown protein [Ectocarpus siliculosus]	2.9946e-82
GC_8057	conserved unknown protein [Ectocarpus siliculosus]	2.17962e-10
GC_8088	conserved unknown protein [Ectocarpus siliculosus]	1.22658e-64
GC_8094	conserved unknown protein [Ectocarpus siliculosus]	1.20969e-87
GC_8133	conserved unknown protein [Ectocarpus siliculosus]	1.87206e-52
GC_8172	conserved unknown protein [Ectocarpus siliculosus]	2.79146e-47
GC_8174	conserved unknown protein [Ectocarpus siliculosus]	7.17457e-136
GC_8181	conserved unknown protein [Ectocarpus siliculosus]	6.70935e-67
GC_8186	conserved unknown protein [Ectocarpus siliculosus]	1.9494e-31
GC_8239	conserved unknown protein [Ectocarpus siliculosus]	2.58444e-157
GC_8240	conserved unknown protein [Ectocarpus siliculosus]	2.20035e-127
GC_8241	conserved unknown protein [Ectocarpus siliculosus]	2.57955e-88
GC_8244	conserved unknown protein [Ectocarpus siliculosus]	2.4093e-112
GC_8336	conserved unknown protein [Ectocarpus siliculosus]	1.30629e-92
GC_8340	conserved unknown protein [Ectocarpus siliculosus]	9.19255e-108
GC_8449	conserved unknown protein [Ectocarpus siliculosus]	6.81392e-95
GC_8452	conserved unknown protein [Ectocarpus siliculosus]	3.90855e-45
GC_8456	conserved unknown protein [Ectocarpus siliculosus]	3.82912e-107
GC_8457	conserved unknown protein [Ectocarpus siliculosus]	1.19364e-59
GC_8462	conserved unknown protein [Ectocarpus siliculosus]	7.62779e-23
GC_8466	conserved unknown protein [Ectocarpus siliculosus]	5.49539e-78
GC_8483	conserved unknown protein [Ectocarpus siliculosus]	7.07434e-84
GC_8494	conserved unknown protein [Ectocarpus siliculosus]	2.65763e-24
GC_8531	conserved unknown protein [Ectocarpus siliculosus]	3.26578e-37
GC_8580	conserved unknown protein [Ectocarpus siliculosus]	1.84604e-57
GC_8601	conserved unknown protein [Ectocarpus siliculosus]	1.4126e-32
GC_8607	conserved unknown protein [Ectocarpus siliculosus]	8.31987e-53
GC_8645	conserved unknown protein [Ectocarpus siliculosus]	3.85228e-92
GC_8651	conserved unknown protein [Ectocarpus siliculosus]	1.14426e-129
GC_8663	conserved unknown protein [Ectocarpus siliculosus]	6.24359e-39
GC_8682	conserved unknown protein [Ectocarpus siliculosus]	1.51653e-35
GC_8683	conserved unknown protein [Ectocarpus siliculosus]	2.28434e-105
GC_8868	conserved unknown protein [Ectocarpus siliculosus]	1.26698e-47
GC_8907	conserved unknown protein [Ectocarpus siliculosus]	3.00705e-74
GC_8919	conserved unknown protein [Ectocarpus siliculosus]	4.31504e-73
GC_8961	conserved unknown protein [Ectocarpus siliculosus]	4.22002e-33
GC_8984	conserved unknown protein [Ectocarpus siliculosus]	8.22716e-33
GC_9257	conserved unknown protein [Ectocarpus siliculosus]	4.75887e-91
GC_9262	conserved unknown protein [Ectocarpus siliculosus]	1.20945e-157
GC_9317	conserved unknown protein [Ectocarpus siliculosus]	2.93568e-28
GC_9358	conserved unknown protein [Ectocarpus siliculosus]	3.23842e-72
GC_9473	conserved unknown protein [Ectocarpus siliculosus]	1.73851e-27
GC_9562	conserved unknown protein [Ectocarpus siliculosus]	1.90057e-81
GC_9616	conserved unknown protein [Ectocarpus siliculosus]	1.62846e-46
GC_9805	conserved unknown protein [Ectocarpus siliculosus]	3.38738e-136
GC_9858	conserved unknown protein [Ectocarpus siliculosus]	8.1353e-32
GC_9961	conserved unknown protein [Ectocarpus siliculosus]	6.07687e-43
GC_9330	conserved unknown protein [Ectocarpus siliculosus]	6.09013e-32
GC_6332	COP9 signalosome complex subunit 1 [Dictyostelium purpureum]	5.78315e-47
GC_15072	COP9 signalosome complex subunit 3 (Signalosome subunit 3), putative [Acanthamoeba castellanii str. Neff]	4.01578e-21
GC_14529	COP9 signalosome complex subunit 4, putative [Acanthamoeba castellanii str. Neff]	2.85733e-11
GC_14200	COP9 signalosome subunit 6, putative [Acanthamoeba castellanii str. Neff]	4.77996e-19
GC_9974	copia LTR rider putative [Albugo laibachii Nc14]	5.52331e-14
GC_7954	copine subfamily protein [Acanthamoeba castellanii str. Neff]	3.01966e-19
GC_2156	copper amine oxidase domain-containing protein [Candidatus Desulforudis audaxviator]	4.53819e-10
GC_4443	coproporphyrinogen III oxidase [cyanobacterium PCC 7702]	4.65213e-78
GC_10646	Core histone H2A/H2B/H3/H4 family protein [Tetrahymena thermophila]	1.33417e-28
GC_11654	Core histone H2A/H2B/H3/H4 family protein [Tetrahymena thermophila]	3.26302e-20
GC_9624	Core histone H2A/H2B/H3/H4 family protein [Tetrahymena thermophila]	1.07421e-33
GC_10469	core histone h2a/h2b/h3/h4 superfamily protein [Acanthamoeba castellanii str. Neff]	1.81391e-27
GC_13868	core histone h2a/h2b/h3/h4 superfamily protein [Acanthamoeba castellanii str. Neff]	9.04274e-52
GC_14494	Coronin-1C_i2 protein, putative [Ixodes scapularis]	1.25298e-18
GC_14608	coronin3, putative [Acanthamoeba castellanii str. Neff]	1.89149e-32
GC_8231	COWP protein [Cryptosporidium parvum]	3.80129e-10
GC_12267	COX1 gene product (mitochondrion) [Flustra foliacea]	6.96851e-148
GC_3616	crumbs protein precursor 95F [Griffithsia japonica]	5.08106e-29
GC_7487	CTP synthase isoform 1 [Galdieria sulphuraria]	1.98756e-70
GC_5377	CU26_ARADIRecName: Full=Adult-specific rigid cuticular protein 12.6; Short=ACP 12.6 [Araneus diadematus]	6.971e-10
GC_1772	cullin family protein [Acanthamoeba castellanii str. Neff]	7.68731e-51
GC_15562	cullinassociated and neddylation-dissociated 1, putative [Acanthamoeba castellanii str. Neff]	3.98577e-16
GC_9557	Cuticle protein 14 isoform b, partial [Stegodyphus mimosarum]	7.16082e-21
GC_12615	cuticle protein, putative [Ixodes scapularis]	3.97264e-08
GC_7046	cuticular protein, putative [Ixodes scapularis]	3.86899e-12
GC_9827	CYC_TETPYRecName: Full=Cytochrome c [Tetrahymena pyriformis]	4.42687e-20
GC_14442	cyclase associated protein [Dictyostelium fasciculatum]	7.8327e-23
GC_6920	cyclase/dehydrase [Galdieria sulphuraria]	2.24587e-33
GC_15712	cyclic AMP-regulated protein like protein [Marsupenaeus japonicus]	1.51726e-11
GC_6311	Cyclin-dependent kinase D-3 CDKD-3 [Chondrus crispus]	4.17693e-134
GC_12303	Cyclin-dependent kinase D-3 CDKD-3 [Chondrus crispus]	1.47958e-10
GC_3634	cyclin-dependent kinase regulatory subunit, partial [Chondrus crispus]	1.22611e-33
GC_6457	cycloartenol synthase [Chondrus crispus]	0
GC_6458	cycloartenol synthase [Chondrus crispus]	3.49421e-56
GC_6951	cycloartenol synthase [Chondrus crispus]	3.04655e-85
GC_15773	cyclophilin A [Metarhizium acridum CQMa 102]	6.28918e-89
GC_13867	Cyclopropane-fatty-acyl-phospholipid synthase, putative [Perkinsus marinus ATCC 50983]	1.92371e-125
GC_11250	CYFA0S01e10770g1_1 [Cyberlindnera fabianii]	1.40176e-13
GC_15115	CYFA0S14e03290g1_1 [Cyberlindnera fabianii]	1.48054e-19
GC_2776	Cystathionine beta-lyase METC [Chondrus crispus]	0
GC_15416	cystathionine beta-synthase, variant [Aphanomyces astaci]	3.92214e-44
GC_11718	cystatin B, partial [Reishia clavigera]	4.69164e-09
GC_13250	cysteine peptidase C (CPC), putative [Trypanosoma cruzi marinkellei]	1.64711e-07
GC_5352	cysteine peptidase C (CPC), putative [Trypanosoma cruzi marinkellei]	3.20722e-09
GC_10188	cysteine protease [Arachis diogoi]	7.57745e-06
GC_10360	cysteine protease [Clonorchis sinensis]	9.35804e-10
GC_9449	cysteine protease [Clonorchis sinensis]	3.94596e-12
GC_11511	cysteine protease [Salpingoeca rosetta]	1.32391e-16
GC_14389	cysteine protease 5, putative [Acanthamoeba castellanii str. Neff]	1.42858e-10
GC_12665	cysteine protease Cp1 [Actinidia deliciosa]	3.13018e-08
GC_5924	cysteine protease Cp1 [Actinidia deliciosa]	8.41994e-06
GC_5468	cysteine protease CP1 [Manihot esculenta]	2.04273e-84
GC_10541	cysteine protease, partial [Spirometra mansonoides]	4.48295e-10
GC_9789	cysteine proteinase [Dianthus caryophyllus]	3.09187e-08
GC_14644	cysteine proteinase [Salpingoeca rosetta]	4.0797e-16
GC_13980	cysteine proteinase 3, partial [Acanthamoeba castellanii]	3.73589e-84
GC_14380	cysteine proteinase precursor, putative [Acanthamoeba castellanii str. Neff]	2.26767e-28
GC_102	Cysteine synthase CYS1 [Chondrus crispus]	1.11972e-167
GC_5579	Cysteinease RD21a -like protein [Gossypium arboreum]	1.02847e-87
GC_9897	Cysteine-rich membrane protein 2 [Spironucleus salmonicida]	7.51743e-06
GC_9902	Cysteine-rich membrane protein 2 [Spironucleus salmonicida]	2.48061e-07
GC_10277	Cysteine-rich secretory protein family [Microcoleus sp. PCC 7113]	1.80673e-12
GC_6061	Cysteine-rich secretory protein family [Oscillatoria acuminata]	1.70153e-07
GC_1164	Cysteinyl-tRNA Synthetase [Chondrus crispus]	0
GC_11100	CYTB gene product (mitochondrion) [Flustra foliacea]	1.56965e-60
GC_6716	cytochrome b (mitochondrion) [Homo sapiens]	6.45017e-141
GC_8272	cytochrome b (mitochondrion) [Potamopyrgus estuarinus]	3.50229e-55
GC_9320	cytochrome b [Littorina plena]	5.39744e-21
GC_12243	cytochrome c [Fonticula alba]	5.17394e-14
GC_13414	Cytochrome c family protein [Tetrahymena thermophila]	1.30748e-29
GC_12831	cytochrome c oxidase [Stylonychia lemnae]	6.87574e-27
GC_8410	cytochrome c oxidase subunit I, partial (mitochondrion) [Gracilaria blodgettii]	3.27037e-43
GC_8591	cytochrome c oxidase subunit I, partial (mitochondrion) [Hermodice carunculata]	2.67867e-28
GC_12265	cytochrome c oxidase subunit I, partial (mitochondrion) [Trichiurus japonicus]	7.10274e-26
GC_7412	cytochrome c oxidase subunit II [Homo sapiens]	8.26321e-94
GC_6640	cytochrome c oxidase subunit III (mitochondrion) [Homo sapiens]	1.68483e-115
GC_8931	cytochrome c oxidase subunit III (mitochondrion) [Ischnura pumilio]	7.10174e-39
GC_9309	cytochrome c oxidase subunit III [Urechis caupo]	1.35931e-26
GC_11399	cytochrome c oxidase subunit III, partial (mitochondrion) [Flustra foliacea]	4.42373e-17
GC_12010	cytochrome c oxidase subunit III, partial (mitochondrion) [Flustra foliacea]	1.18462e-31
GC_15096	cytochrome c peroxidase [Microbotryum violaceum p1A1 Lamole]	1.0418e-28
GC_15180	cytochrome c peroxidase [Mortierella verticillata NRRL 6337]	6.91326e-33
GC_13954	cytochrome c peroxidase incomplete [Chondrus crispus]	5.55538e-137
GC_13225	Cytochrome C1 family protein [Oxytricha trifallax]	2.30397e-35
GC_6600	cytochrome c1 family protein [Stylonychia lemnae]	1.45589e-34
GC_5367	cytochrome c553 [Gracilaria tenuistipitata var. liui]	2.58834e-43
GC_13228	cytochrome oxidase subunit 1, partial (mitochondrion) [Membranoptera alata]	3.47241e-26
GC_5631	cytochrome oxidase subunit I [Homo sapiens]	0
GC_9703	cytochrome oxidase subunit I, partial (mitochondrion) [Dicranoses congregatella]	9.59235e-21
GC_8711	cytochrome oxidase subunit II [Digaster lingi]	2.61512e-24
GC_8267	cytochrome oxidase subunit II, partial (mitochondrion) [Reticulitermes speratus]	6.21895e-30
GC_3104	cytochrome P450 family 51-CYP51G1 [Chondrus crispus]	0
GC_1819	cytochrome P450 family 807A-CYP807A1 [Chondrus crispus]	2.11692e-177
GC_12169	cytochrome protein c1 [Tetrahymena thermophila SB210]	1.266e-34
GC_12585	cytochrome protein c1 [Tetrahymena thermophila SB210]	7.27748e-40
GC_7176	cytokine [Homo sapiens]	5.3002e-58
GC_9672	Cytoplasmic dynein heavy chain [Chondrus crispus]	7.08741e-12
GC_10010	cytoplasmic ribosomal protein L18 [Ectocarpus siliculosus]	1.27486e-58
GC_8720	cytoplasmic ribosomal protein L18 [Ectocarpus siliculosus]	3.49965e-120
GC_2317	Cytoplasmic tRNA 2-thiolation protein 1 [Chondrus crispus]	1.82045e-174
GC_15696	cytoplasmic-like aconitate hydratase [Tetrahymena thermophila SB210]	1.62617e-127
GC_872	cytosine deaminase [Mollicutes bacterium HR2]	7.97635e-45
GC_10215	cytosolic cyclophilin [Trichomonas vaginalis G3]	1.4158e-29
GC_6086	cytosolic cyclophilin [Trichomonas vaginalis G3]	2.46155e-57
GC_14770	cytosol-type hsp70 1 [Paramecium caudatum]	1.16718e-38
GC_9590	cytosol-type hsp70 1 [Paramecium caudatum]	3.38999e-48
GC_5529	D-alanyl-alanine synthetase [Myxosarcina sp. GI1]	3.48944e-92
GC_1996	D-amino-acid oxidase [Galdieria sulphuraria]	4.83054e-46
GC_2452	DCUN1 domain-containing protein [Chondrus crispus]	1.97343e-73
GC_938	DEAD (Asp-Glu-Ala-Asp) box polypeptide [Chondrus crispus]	5.09945e-150
GC_4257	DEAD (Asp-Glu-Ala-Asp) box polypeptide 21-like, putative [Chondrus crispus]	0
GC_8811	DEAD (Asp-Glu-Ala-Asp) box polypeptide 5 isoform 1 [Camelus ferus]	8.98032e-150
GC_2732	DEAD box RNA helicase, putative [Chondrus crispus]	0
GC_13161	DEAD/DEAH box helicase family protein [Tetrahymena thermophila]	4.45631e-35
GC_11031	DEAD/DEAH-box helicase [Tetrahymena thermophila SB210]	2.50142e-120
GC_13350	DEAD/DEAH-box helicase [Tetrahymena thermophila SB210]	1.40002e-12
GC_13349	DEAD-domain-containing protein [Coccomyxa subellipsoidea C-169]	6.35088e-20
GC_13323	DEK_C domain protein [Micromonas pusilla CCMP1545]	5.52884e-07
GC_3061	DEK_C domain protein [Micromonas pusilla CCMP1545]	5.18262e-12
GC_9766	Delta-12 acyl-phospholipid desaturase [Pseudanabaena sp. PCC 7367]	7.24616e-21
GC_14902	delta-1-pyrroline-5-carboxylate reductase [Ectocarpus siliculosus]	1.557e-26
GC_14512	delta-9 fatty acid desaturase [Tetrahymena pyriformis]	1.6333e-28
GC_14629	delta-9 fatty acid desaturase [Tetrahymena pyriformis]	2.26598e-37
GC_1592	deoxyribodipyrimidine photolyase [Chondrus crispus]	2.6351e-11
[truncated: 10,663 more rows]

## Sheet: Unigenes expressed in GS only
GS ID	BLASTx_NR Top Hit	E-value
[truncated: 16,653 more rows]
