# Supplementary material for: Transcriptome profiling of sulfate deprivation responses in two agarophytes Gracilaria changii and Gracilaria salicornia (Rhodophyta)
Source: Sci Rep. 2017 Apr 24;7:46563. doi: 10.1038/srep46563 (PMC5402284; doi:10.1038/srep46563)
Supplement: Supplementary Table S4 [file srep46563-s3.xls]

## Sheet: G. changii_DEGs
GC_ID	Fold_Change_(-S/+S)	p-value	BLASTx_NR Top Hit	E-value	BLASTx_SP Top Hit	E-value
GC_5311	2.97694	2.06024e-121	30S ribosomal protein S4 (chloroplast) [Gracilaria salicornia]	7.79401e-102	rr4_gratl ame: full=30s ribosomal protein chloroplastic	5.33562e-97
GC_13229	4.96795	7.02098e-40	40S ribosomal protein [Oxytricha trifallax]	2.51506e-38	rs10_dicdi ame: full=40s ribosomal protein s10	8.47076e-23
GC_13605	4.57376	8.9919e-82	40s ribosomal protein [Stylonychia lemnae]	5.8625e-88	rs92_arath ame: full=40s ribosomal protein s9-2	1.07669e-76
GC_5786	1.95502	1.73456e-29	40s ribosomal protein S15 [Paramecium tetraurelia strain d4-2]	7.14431e-43	rs15_bovin ame: full=40s ribosomal protein s15	6.1733e-40
GC_5692	3.88176	6.73792e-75	40s ribosomal protein s18 [Stylonychia lemnae]	2.4384e-79	rs18_spofr ame: full=40s ribosomal protein s18	3.78277e-69
GC_5704	2.10988	3.93366e-16	40S ribosomal protein S24 [Dictyostelium discoideum AX4]	1.91677e-32	rs24_dicdi ame: full=40s ribosomal protein s24	1.59178e-34
GC_7076	3.62381	9.35105e-65	40s ribosomal protein s24 [Stylonychia lemnae]	5.76406e-21	rs24_ictpu ame: full=40s ribosomal protein s24	1.85513e-12
GC_6881	3.79048	3.64589e-66	40s ribosomal protein s25-1 [Stylonychia lemnae]	4.33521e-25	rs25_dicdi ame: full=40s ribosomal protein s25 ame: full=s31	2.2725e-12
GC_15802	2.13579	6.32308e-07	40s ribosomal protein s25-b [Brettanomyces bruxellensis AWRI1499]	2.52244e-13	rs25b_yeast ame: full=40s ribosomal protein s25-b ame: full=rp45 ame: full=s31 ame: full=ys23	5.51356e-15
GC_5259	1.6439	1.24194e-06	40S ribosomal protein S26E [Magnaporthe oryzae 70-15]	1.08641e-33	rs26_neucr ame: full=40s ribosomal protein s26e ame: full= kda ribosomal protein ame: full=crp5	1.42587e-33
GC_12587	3.35001	1.29926e-32	40s ribosomal protein s3 [Stylonychia lemnae]	9.62573e-71	rs33_arath ame: full=40s ribosomal protein s3-3	1.4195e-33
GC_5164	3.34325	9.60278e-67	40s ribosomal protein s3a [Stylonychia lemnae]	3.46577e-92	rs3a_aplca ame: full=40s ribosomal protein s3a ame: full=lysine-rich protein krp-a	1.03238e-68
GC_5620	3.50389	7.44954e-75	40s ribosomal protein s4 [Stylonychia lemnae]	9.04589e-123	rs4x_mondo ame: full=40s ribosomal protein x isoform	6.75373e-106
GC_3538	3.13147	1.4419e-37	40S ribosomal protein S6 [Oxytricha trifallax]	1.76767e-76	rs6_debha ame: full=40s ribosomal protein s6	2.16334e-69
GC_6610	1.77427	7.60393e-06	40S ribosomal protein S8 [Tetrahymena thermophila]	3.5516e-57	rs8_thepa ame: full=40s ribosomal protein s8	2.66723e-55
GC_7379	3.38126	8.3911e-51	40S ribosomal protein S8-2 [Oxytricha trifallax]	2.56872e-86	rs8_maize ame: full=40s ribosomal protein s8	2.56067e-78
GC_6336	1.69362	0.000276747	40S ribosomal protein S9 [Paramecium tetraurelia strain d4-2]	1.07857e-38	rs9_human ame: full=40s ribosomal protein s9	5.92452e-35
GC_6836	3.33254	3.17057e-69	40S ribosomal protein-like protein [Oxytricha trifallax]	6.8744e-99	rssa_copc7 ame: full=40s ribosomal protein s0	2.52789e-81
GC_6770	2.3006	5.66445e-15	50S ribosomal protein L11 (chloroplast) [Gracilaria salicornia]	1.99193e-42	rk11_gratl ame: full=50s ribosomal protein chloroplastic	1.84327e-44
GC_2423	2.81974	0	50S ribosomal protein L2 (chloroplast) [Gracilaria salicornia]	4.58646e-153	rk2_gratl ame: full=50s ribosomal protein chloroplastic	2.80559e-149
GC_12525	4.28333	3.14048e-54	50s ribosomal protein l22 [Stylonychia lemnae]	6.42256e-48	rl17a_yeast ame: full=60s ribosomal protein l17-a ame: full=l20a ame: full=yl17	6.73954e-34
GC_7109	3.78376	8.87922e-57	60s acidic ribosomal protein p1 [Stylonychia lemnae]	1.4404e-30	rla1_drome ame: full=60s acidic ribosomal protein p1 ame: full=acidic ribosomal protein rpa2 ame: full=rp21c	8.84797e-18
GC_7300	1.52728	0.000146166	60s acidic ribosomal protein p1 [Stylonychia lemnae]	4.4608e-16	rla1_maize ame: full=60s acidic ribosomal protein p1 ame: full=l12	3.97663e-14
GC_5767	7.19788	7.33546e-39	60S acidic ribosomal protein P2, putative [Toxoplasma gondii ME49]	8.52232e-09	rla2_eupra ame: full=60s acidic ribosomal protein p2	7.33609e-10
GC_5121	1.77311	3.15055e-15	60S ribosomal L18A [Paramecium tetraurelia strain d4-2]	1.53615e-72	rl18a_tetth ame: full=60s ribosomal protein l18a	2.58557e-66
GC_12674	3.1601	2.54542e-27	60s ribosomal protein [Stylonychia lemnae]	3.90739e-35	rl24_tetts ame: full=60s ribosomal protein l24	9.35281e-20
GC_5608	4.29453	2.02438e-95	60s ribosomal protein [Stylonychia lemnae]	2.34158e-64	rl19_drome ame: full=60s ribosomal protein l19	1.5938e-62
GC_7303	3.69409	2.99848e-91	60s ribosomal protein [Stylonychia lemnae]	1.48997e-107	rl7a_tetth ame: full=60s ribosomal protein l7a	8.5386e-95
GC_12482	3.24094	1.78141e-25	60s ribosomal protein l10a-1 [Stylonychia lemnae]	6.11512e-28	r10a2_arath ame: full=60s ribosomal protein l10a-2	1.17376e-21
GC_5146	3.24898	1.41717e-75	60S ribosomal protein L13 [Oxytricha trifallax]	7.89919e-72	rl131_arath ame: full=60s ribosomal protein l13-1 ame: full=protein bbc1 homolog	2.19072e-52
GC_7027	3.15604	1.28425e-48	60S ribosomal protein L18a-1 [Oxytricha trifallax]	4.9879e-84	r18a1_arath ame: full=60s ribosomal protein l18a-1	4.45115e-55
GC_6545	4.05897	1.32628e-105	60s ribosomal protein l23a-like [Stylonychia lemnae]	2.19693e-52	rl23a_rat ame: full=60s ribosomal protein l23a	5.19959e-43
GC_7387	2.72875	1.39867e-37	60S ribosomal protein L27 [Oxytricha trifallax]	3.33251e-49	rl27_tetth ame: full=60s ribosomal protein l27	7.63126e-33
GC_6721	2.9314	4.5876e-32	60S ribosomal protein L31 [Aphanomyces astaci]	4.64765e-37	rl31_tetts ame: full=60s ribosomal protein l31	1.55924e-36
GC_6257	2.35742	2.23101e-06	60S ribosomal protein L31, putative [Tetrahymena thermophila]	6.2385e-24	rl31_tetts ame: full=60s ribosomal protein l31	5.18076e-26
GC_7267	1.90791	5.92763e-06	60S ribosomal protein L34, putative [Tetrahymena thermophila]	1.31212e-30	rl34_tetts ame: full=60s ribosomal protein l34	1.08965e-32
GC_7432	3.92565	4.05686e-60	60S ribosomal protein L36 [Oxytricha trifallax]	1.44641e-21	rl361_arath ame: full=60s ribosomal protein l36-1	1.65443e-13
GC_6795	3.83737	2.49066e-69	60S ribosomal protein L37a [Sphaerulina musiva SO2202]	8.39786e-31	rl37a_tetts ame: full=60s ribosomal protein l37a	4.74188e-29
GC_5223	3.51921	7.97147e-78	60s ribosomal protein l5 [Stylonychia lemnae]	1.60913e-111	rl5_tetts ame: full=60s ribosomal protein l5	1.52081e-90
GC_5496	3.54379	3.19472e-47	60S ribosomal protein L6 [Oxytricha trifallax]	5.99334e-67	rl6_tetts ame: full=60s ribosomal protein l6	5.32524e-53
GC_12966	3.28085	9.42369e-42	60S ribosomal protein L7 [Oxytricha trifallax]	2.12978e-80	rl72_arath ame: full=60s ribosomal protein l7-2	5.46009e-72
GC_7321	2.44492	4.4395e-28	60s ribosomal protein l8 [Stylonychia lemnae]	1.34552e-96	rl8_tetts ame: full=60s ribosomal protein l8	3.55183e-91
GC_9139	3.24437	8.31844e-31	Acidic ribosomal protein P0 [Oxytricha trifallax]	3.74945e-44	rla0_drome ame: full=60s acidic ribosomal protein p0 ame: full=apurinic-apyrimidinic endonuclease ame: full=dna-(apurinic or apyrimidinic site) lyase	6.43052e-17
GC_15605	1.69758	0.000769037	actin [Brassica rapa subsp. pekinensis]	1.39303e-52	act_spoli ame: full= partial	1.6433e-53
GC_12986	3.2804	1.99187e-45	actin [Phalansterium solitarium]	6.49643e-107	acta_phypo ame: full= plasmodial isoform	1.82006e-107
GC_7128	2.87436	5.25044e-274	actin [Thecamoeba sp. JRG-2011]	2.76199e-102	act22_dicdi ame: full= actin-22	3.14506e-101
GC_3418	2.40542	9.32646e-107	actin [Vannella ebro]	0	act10_dicdi ame: full=actin-10	0
GC_13075	2.26247	4.92329e-60	actin 2 [Pseudo-nitzschia multiseries]	3.77312e-102	act1_dicdi ame: full=major actin ame: full=actin a1 ame: full=actin a12 ame: full=actin a8 ame: full=actin iii ame: full=actin m6 ame: full=actin-1 ame: full=actin-11 ame: full=actin-12 ame: full=actin-13 ame: full=actin-14 ame: full=actin-15 ame: full=actin-16 ame: full=actin-19 ame: full=actin-2 ame: full=actin-2-sub 1 ame: full=actin-20 ame: full=actin-21 ame: full=actin-3a ame: full=actin-4 a…	1.41538e-102
GC_5368	2.07615	5.53515e-27	acyl-coA-binding protein, putative [Candida dubliniensis CD36]	1.44481e-20	acbp_yeast ame: full=acyl- -binding protein short=acbp	4.3994e-19
GC_6201	2.83148	1.31885e-42	adp atp translocase 2 [Stylonychia lemnae]	1.71017e-122	adt_dicdi ame: full=mitochondrial substrate carrier family protein anca ame: full= carrier protein ame: full=adp atp translocase ame: full=adenine nucleotide translocator short=ant	2.77801e-103
GC_7610	2.60441	0	AF510205_1beta-tubulin [Oxytricha granulifera]	0	tbb_style ame: full=tubulin beta chain ame: full=beta-tubulin	0
GC_5772	1.49566	2.50225e-06	AhpC/TSA family protein [Oxytricha trifallax]	5.2768e-87	prdx2_human ame: full=peroxiredoxin-2 ame: full=natural killer cell-enhancing factor b short=nkef-b ame: full=prp ame: full=thiol-specific antioxidant protein short=tsa ame: full=thioredoxin peroxidase 1 ame: full=thioredoxin-dependent peroxide reductase 1	1.71962e-75
GC_3290	1.53583	1.53426e-08	allophycocyanin alpha subunit [Gracilaria tenuistipitata var. liui]	1.03312e-107	phaa_porpu ame: full=allophycocyanin alpha chain	1.3685e-106
GC_5753	2.66908	0	alpha tubulin [Stylonychia lemnae]	0	tba_oxygr ame: full=tubulin alpha chain	0
GC_457	1.69498	0	ATP-binding cassette, sub-family D (ALD), member 3 [Chondrus crispus]	0	abcd3_human ame: full=atp-binding cassette sub-family d member 3 ame: full=70 kda peroxisomal membrane protein short=pmp70	4.45749e-149
GC_5228	1.54189	0.00018624	cathepsin h [Stylonychia lemnae]	2.59255e-79	aleu_horvu ame: full=thiol protease aleurain flags: precursor	8.61024e-77
GC_1573	3.84595	0	Cathepsin L [Oxytricha trifallax]	6.45566e-83	cysp2_homam ame: full=digestive cysteine proteinase 2 flags: precursor	3.15456e-66
GC_7015	3.22449	2.252e-123	cathepsin l [Stylonychia lemnae]	6.51685e-67	xcp2_arath ame: full=xylem cysteine proteinase 2 short= 2 flags: precursor	3.17484e-59
GC_4459	3.29046	3.04932e-70	cofilin [Gaeumannomyces graminis var. tritici R3-111a-1]	5.83778e-19	cofi_yarli ame: full=cofilin ame: full=actin-depolymerizing factor 1	1.48216e-17
GC_5323	35.9047	6.83815e-172	cysteine proteinase [Oxyrrhis marina]	9.37588e-26	actn_actde ame: full=actinidain short=actinidin ame: full=allergen act d 1 ame: allergen=act d 1 flags: precursor	4.88739e-25
GC_5209	2.85261	8.17655e-53	cysteine proteinase [Salpingoeca rosetta]	2.41393e-67	xcp1_arath ame: full=xylem cysteine proteinase 1 short= 1 flags: precursor	4.52912e-55
GC_3140	4.16266	9.79716e-150	Cysteine proteinase 5, putative [Acanthamoeba castellanii str. Neff]	3.80494e-116	cysp3_dicdi ame: full=cysteine proteinase 3 ame: full=cysteine proteinase ii flags: precursor	8.73073e-101
GC_3244	2.76874	2.25657e-110	cysteine proteinase precursor, putative [Acanthamoeba castellanii str. Neff]	3.61309e-87	cysp1_dicdi ame: full=cysteine proteinase 1 flags: precursor	2.38406e-69
GC_3309	3.49142	5.35215e-137	DUF614 family protein [Acanthamoeba castellanii str. Neff]	4.04798e-11	#N/A	#N/A
GC_7852	2.99558	1.95645e-178	elongation factor-1 [Sterkiella histriomuscorum]	0	ef1a_euggr ame: full=elongation factor 1-alpha short=ef-1-alpha	0
GC_497	3.52797	1.07901e-167	elongation factor-1 [Sterkiella nova]	4.04336e-92	ef1a_style ame: full=elongation factor 1-alpha short=ef-1-alpha	2.29347e-93
GC_7862	1.55687	1.73389e-06	Eukaryotic aspartyl protease family protein [Tetrahymena thermophila]	3.97831e-89	catd_chiha ame: full=cathepsin d flags: precursor	8.20771e-72
GC_4715	4.25124	0	fragmin A [Physarum polycephalum]	9.6818e-149	seve_dicdi ame: full=severin	2.90486e-123
GC_13944	1.86048	1.19278e-83	Gal-2,6-Sulfurylases I [Chondrus crispus]	3.32294e-158	#N/A	#N/A
GC_5363	1.58993	4.08871e-06	Glutathione S-transferase, N-terminal domain containing protein [Tetrahymena thermophila]	5.19102e-37	gst26_schma ame: full=glutathione s-transferase class-mu 26 kda isozyme short=gst 26 ame: full=sm26 1 antigen ame: full=	1.84408e-30
GC_5096	2.16188	6.1246e-207	GTP cyclohydrolase I [uncultured Chloroflexi bacterium]	3.64514e-65	gch1_lepin ame: full=gtp cyclohydrolase 1 ame: full=gtp cyclohydrolase i short=gtp-ch-i	6.5916e-62
GC_7231	3.54853	4.86455e-52	H2B2_TETTSRecName: Full=Histone H2B.2; Short=H2B-2 [Tetrahymena thermophila SB210]	9.89275e-59	h2b2_tetts ame: full=histone short=h2b-2	8.21544e-61
GC_5268	4.13507	4.09054e-251	H4_STENORecName: Full=Histone H4 [Sterkiella nova]	8.12836e-47	h4_steno ame: full=histone h4	6.7502e-49
GC_6964	3.73609	3.17632e-305	Histone H2A [Oxytricha trifallax]	1.52564e-49	h2ax_picab ame: full=histone h2ax	2.79384e-44
GC_7986	2.61917	9.11812e-83	Histone H2B [Oxytricha trifallax]	1.94197e-61	h2b_eupcr ame: full=histone h2b	9.47693e-59
GC_13458	2.80253	1.22713e-20	histone H3-2 [Trichomonas vaginalis]	1.98635e-13	h38_style ame: full=histone h3- partial	8.42455e-15
GC_5279	3.54656	6.98046e-220	histone variant H3.6 [Stylonychia lemnae]	8.11545e-82	h3_grija ame: full=histone h3	1.39268e-79
GC_2003	2.10319	5.96767e-29	hypothetical protein [Entamoeba dispar SAW760]	2.20826e-43	#N/A	#N/A
GC_5132	1.61936	3.58721e-08	hypothetical protein [Monosiga brevicollis MX1]	2.38413e-66	cysp_hemsp ame: full=thiol protease sen102 flags: precursor	4.77601e-63
GC_9251	2.39315	0	hypothetical protein [Paenibacillus sp. ICGEB2008]	2.1902e-07	#N/A	#N/A
GC_15827	1.70196	3.09939e-06	hypothetical protein [Paramecium tetraurelia strain d4-2]	2.22821e-28	rbp1c_arath ame: full=ran-binding protein 1 homolog c	9.02682e-17
GC_3291	1.58609	9.47474e-06	hypothetical protein [Paramecium tetraurelia strain d4-2]	2.14884e-19	rs7_rat ame: full=40s ribosomal protein s7 ame: full=s8	2.3598e-12
GC_3890	1.97097	2.12702e-13	hypothetical protein [Paramecium tetraurelia strain d4-2]	3.03482e-20	ef1g1_orysj ame: full=elongation factor 1-gamma 1 short=ef-1-gamma 1 ame: full=eef-1b gamma 1	8.34164e-11
GC_5131	1.57265	1.43869e-05	hypothetical protein [Paramecium tetraurelia strain d4-2]	1.46301e-56	catr4_parte ame: full=caltractin icl1d ame: full=centrin-4	2.30071e-41
GC_5152	1.50352	0.000656058	hypothetical protein [Paramecium tetraurelia strain d4-2]	9.60681e-25	rs24_spofr ame: full=40s ribosomal protein s24	9.30775e-21
GC_5482	1.53668	3.34028e-05	hypothetical protein [Paramecium tetraurelia strain d4-2]	4.94323e-94	ric1_orysj ame: full=ras-related protein ric1	1.03766e-81
GC_5530	3.50184	2.54446e-51	hypothetical protein [Paramecium tetraurelia strain d4-2]	1.07553e-93	rl8_tetts ame: full=60s ribosomal protein l8	2.78646e-91
GC_5563	1.78633	2.64376e-12	hypothetical protein [Paramecium tetraurelia strain d4-2]	5.262e-12	rl24_tetts ame: full=60s ribosomal protein l24	1.61763e-12
GC_5602	1.67517	4.12795e-10	hypothetical protein [Paramecium tetraurelia strain d4-2]	1.65235e-15	rs3a_ostlu ame: full=40s ribosomal protein s3a	1.98738e-15
GC_5619	2.45572	1.27202e-132	hypothetical protein [Paramecium tetraurelia strain d4-2]	1.6232e-11	t1b_parte ame: full=trichocyst matrix protein t1-b ame: full=secretory granule protein t1-b ame: full=tmp 1-b contains: ame: full=trichocyst matrix protein t1-b 1 contains: ame: full=trichocyst matrix protein t1-b 2 flags: precursor	1.73903e-11
GC_5708	1.57122	2.56672e-06	hypothetical protein [Paramecium tetraurelia strain d4-2]	7.61841e-142	mpcp_mouse ame: full=phosphate carrier mitochondrial ame: full=phosphate transport protein short=ptp ame: full=solute carrier family 25 member 3 flags: precursor	1.49582e-88
GC_5712	1.79324	1.91741e-08	hypothetical protein [Paramecium tetraurelia strain d4-2]	2.46447e-54	catr4_parte ame: full=caltractin icl1d ame: full=centrin-4	2.6817e-44
GC_5823	3.72981	1.33474e-85	hypothetical protein [Paramecium tetraurelia strain d4-2]	1.51177e-100	catb_human ame: full=cathepsin b ame: full=app secretase short=apps ame: full=cathepsin b1 contains: ame: full=cathepsin b light chain contains: ame: full=cathepsin b heavy chain flags: precursor	6.55958e-83
GC_6639	1.78276	3.6642e-07	hypothetical protein [Paramecium tetraurelia strain d4-2]	1.87725e-28	rs24_spofr ame: full=40s ribosomal protein s24	2.56821e-23
GC_7049	1.81943	0.000457552	hypothetical protein [Paramecium tetraurelia strain d4-2]	1.32193e-16	rs25b_yeast ame: full=40s ribosomal protein s25-b ame: full=rp45 ame: full=s31 ame: full=ys23	6.79085e-14
GC_7247	3.24417	2.16485e-65	hypothetical protein [Paramecium tetraurelia strain d4-2]	1.41589e-57	rl18a_tetth ame: full=60s ribosomal protein l18a	5.56998e-51
GC_7308	3.27399	7.77722e-55	hypothetical protein [Paramecium tetraurelia strain d4-2]	3.06252e-25	rl24_tetts ame: full=60s ribosomal protein l24	1.62145e-22
GC_7370	1.54845	1.70798e-09	hypothetical protein [Paramecium tetraurelia strain d4-2]	1.59578e-07	#N/A	#N/A
GC_13965	13.7425	5.54024e-30	hypothetical protein [Streptomyces natalensis]	4.1139e-14	#N/A	#N/A
GC_1445	1.91228	1.43917e-159	hypothetical protein BN946_scf184635.g1 [Trametes cinnabarina]	8.88844e-47	copia_drome ame: full=copia protein ame: full=gag-int-pol protein contains: ame: full=copia vlp protein contains: ame: full=copia protease	6.72723e-33
GC_6453	2.65937	0	hypothetical protein Csp_D29620 [Curvibacter putative symbiont of Hydra magnipapillata]	3.83592e-12	#N/A	#N/A
GC_6895	2.47322	2.68946e-09	hypothetical protein DAPPUDRAFT_274183 [Daphnia pulex]	3.0644e-60	#N/A	#N/A
GC_5614	1.6562	1.31766e-08	hypothetical protein DAPPUDRAFT_300540 [Daphnia pulex]	4.54683e-27	rs20_xenla ame: full=40s ribosomal protein s20 ame: full=s22	4.87784e-26
GC_5726	1.57748	2.59268e-07	hypothetical protein DAPPUDRAFT_69950 [Daphnia pulex]	4.60224e-60	if5a2_nicpl ame: full=eukaryotic translation initiation factor 5a-2 short=eif-5a-2 ame: full=eif-4d	5.53726e-39
GC_5273	3.73154	5.25192e-79	hypothetical protein DDB_G0270884 [Dictyostelium discoideum AX4]	4.46272e-14	actoa_dicdi ame: full=actobindin-a	3.70607e-16
GC_7872	1.52411	1.60259e-05	hypothetical protein EIN_138190 [Entamoeba invadens IP1]	1.0682e-08	#N/A	#N/A
GC_7256	1.51619	9.97426e-06	hypothetical protein FOMPIDRAFT_1154361 [Fomitopsis pinicola FP-58527 SS1]	1.11832e-13	rl352_arath ame: full=60s ribosomal protein l35-2	5.36467e-13
GC_3778	2.25321	0	hypothetical protein glysoja_046946 [Glycine soja]	1.14926e-07	#N/A	#N/A
GC_6866	3.10627	6.78933e-33	hypothetical protein HELRODRAFT_186501 [Helobdella robusta]	4.53962e-49	rl27a_rat ame: full=60s ribosomal protein l27a	2.69718e-46
GC_5252	1.9462	3.88431e-14	hypothetical protein IMG5_000740 [Ichthyophthirius multifiliis]	4.02783e-63	catr6_parte ame: full=caltractin icl1f ame: full=centrin-6	1.62128e-58
GC_5113	1.51154	5.39206e-06	hypothetical protein IMG5_027150 [Ichthyophthirius multifiliis]	6.0226e-76	catr5_parte ame: full=caltractin icl1e ame: full=centrin-5	1.19893e-73
GC_2895	1.63887	4.20845e-11	hypothetical protein IMG5_030220 [Ichthyophthirius multifiliis]	1.69902e-179	hppd_tetth ame: full=4-hydroxyphenylpyruvate dioxygenase ame: full=4-hydroxyphenylpyruvic acid oxidase short=4hppd short=hpd short=hppdase ame: full=f-antigen homolog ame: full=tf-ag	1.60412e-171
GC_3364	2.95827	7.43259e-148	hypothetical protein IMG5_063570, partial [Ichthyophthirius multifiliis]	2.40535e-22	#N/A	#N/A
GC_6828	3.08895	5.77137e-38	hypothetical protein IMG5_069870 [Ichthyophthirius multifiliis]	1.45539e-71	rl10_tetts ame: full=60s ribosomal protein l10	2.91039e-71
GC_5291	2.00008	5.29883e-06	hypothetical protein IMG5_115900 [Ichthyophthirius multifiliis]	1.19764e-82	rl13a_tetts ame: full=60s ribosomal protein l13a	1.97373e-84
GC_5962	1.93556	8.60051e-05	hypothetical protein IMG5_118010 [Ichthyophthirius multifiliis]	1.96221e-38	rs191_arath ame: full=40s ribosomal protein s19-1	2.35692e-26
GC_5697	1.52612	1.35679e-06	hypothetical protein IMG5_142270, partial [Ichthyophthirius multifiliis]	2.17866e-72	rs51_arath ame: full=40s ribosomal protein s5-1	8.28599e-62
GC_5527	1.93556	9.38037e-11	hypothetical protein IMG5_152090 [Ichthyophthirius multifiliis]	1.65769e-67	rs6_aspof ame: full=40s ribosomal protein s6	1.00397e-60
GC_6249	3.56349	8.09906e-53	hypothetical protein IMG5_153090 [Ichthyophthirius multifiliis]	2.05042e-85	rl13a_tetts ame: full=60s ribosomal protein l13a	6.94475e-86
GC_5833	1.4985	7.12099e-05	hypothetical protein IMG5_167040 [Ichthyophthirius multifiliis]	4.68435e-73	rl123_arath ame: full=60s ribosomal protein l12-3	9.21891e-56
GC_5845	3.56984	1.11154e-73	hypothetical protein IMG5_167050 [Ichthyophthirius multifiliis]	5.17601e-88	rl10a_xenla ame: full=60s ribosomal protein l10a	7.21515e-58
GC_14082	1.93556	2.3418e-05	hypothetical protein IMG5_184430 [Ichthyophthirius multifiliis]	5.91019e-67	rs92_arath ame: full=40s ribosomal protein s9-2	2.5131e-61
GC_5759	1.75105	2.2201e-26	hypothetical protein IMG5_189610 [Ichthyophthirius multifiliis]	9.46426e-77	h31_tetpy ame: full=histone h3 ame: full=h3s ame: full=major histone h3 contains: ame: full=h3f	1.17641e-78
GC_7328	1.65905	0.000173771	hypothetical protein IMG5_189610 [Ichthyophthirius multifiliis]	2.37607e-59	h31_tetpy ame: full=histone h3 ame: full=h3s ame: full=major histone h3 contains: ame: full=h3f	8.28233e-61
GC_14475	1.79394	1.26166e-05	hypothetical protein IMG5_202820 [Ichthyophthirius multifiliis]	1.01568e-75	rssa_dicdi ame: full=40s ribosomal protein sa	1.84612e-67
GC_5601	2.94206	1.04102e-12	hypothetical protein KM1_019440 [Entamoeba histolytica HM-3:IMSS]	3.52382e-11	#N/A	#N/A
GC_5693	4.4254	1.53528e-58	hypothetical protein LOTGIDRAFT_128533 [Lottia gigantea]	1.12819e-16	lasp1_caeel ame: full=lim and sh3 domain protein	3.50029e-17
GC_6147	4.35502	7.24755e-48	hypothetical protein OXYTRI_06107 [Oxytricha trifallax]	8.60035e-51	btf3_caeel ame: full=transcription factor btf3 homolog ame: full=inhibitor of cell death 1	1.38054e-24
GC_6843	3.12392	1.63021e-145	hypothetical protein OXYTRI_13058 [Oxytricha trifallax]	6.97608e-32	tar1_yeast ame: full=protein tar1 ame: full=transcript antisense to ribosomal rna protein 1	8.84278e-08
GC_2352	2.09806	2.24917e-25	hypothetical protein OXYTRI_19103 [Oxytricha trifallax]	3.31701e-131	ef2_ashgo ame: full=elongation factor 2 short=ef-2	6.68327e-103
GC_6218	2.78449	7.48308e-24	hypothetical protein OXYTRI_20457 [Oxytricha trifallax]	2.28938e-66	rs16_caeel ame: full=40s ribosomal protein s16	6.66885e-59
GC_3337	5.21527	4.49117e-39	hypothetical protein PNEG_00288 [Pneumocystis murina B123]	1.47988e-35	trx1_schpo ame: full=thioredoxin-1 short=tr-1 short=trx-1	7.44063e-35
GC_7246	3.2961	2.31257e-129	hypothetical protein PPL_10211 [Polysphondylium pallidum PN500]	2.39171e-117	dd3_dicdi ame: full=protein dd3-3 flags: precursor	3.07919e-107
GC_3590	4.55027	1.12102e-63	hypothetical protein SAMD00019534_074430 [Acytostelium subglobosum LB1]	3.8397e-109	rac1a_dicdi ame: full=rho-related protein rac1a flags: precursor	2.17753e-109
GC_5834	1.6434	5.2553e-09	hypothetical protein TTHERM_00149798 [Tetrahymena thermophila]	4.80064e-66	rs6_aspof ame: full=40s ribosomal protein s6	2.88442e-59
GC_6958	3.44897	5.81512e-155	hypothetical protein TTHERM_00486690 [Tetrahymena thermophila]	3.28581e-14	#N/A	#N/A
GC_5234	1.55687	3.45038e-05	L27a [Suberites domuncula]	6.23965e-58	rl27a_rat ame: full=60s ribosomal protein l27a	9.05764e-58
GC_3452	2.84844	1.33153e-59	Lipase (Class 2) [Oxytricha trifallax]	4.41257e-70	#N/A	#N/A
GC_2959	3.69649	1.22293e-98	PA14 domain-containing protein [Polysphondylium pallidum PN500]	5.7837e-06	#N/A	#N/A
GC_2305	1.95594	6.3421e-15	Papain family cysteine protease containing protein [Tetrahymena thermophila]	8.57387e-84	catl2_parte ame: full=cathepsin l 2 flags: precursor	2.11852e-76
GC_3066	1.69949	1.31169e-38	Papain family cysteine protease containing protein [Tetrahymena thermophila]	5.63957e-72	catl2_parte ame: full=cathepsin l 2 flags: precursor	4.50239e-70
GC_3158	1.5861	9.58103e-104	Papain family cysteine protease containing protein [Tetrahymena thermophila]	4.05144e-91	catl2_parte ame: full=cathepsin l 2 flags: precursor	2.47871e-85
GC_3439	1.67426	3.39972e-09	papain family cysteine protease, putative, partial [Ichthyophthirius multifiliis]	3.28926e-90	catl2_parte ame: full=cathepsin l 2 flags: precursor	5.76179e-68
GC_5099	3.37288	0	papain family cysteine protease, putative, partial [Ichthyophthirius multifiliis]	2.89308e-50	catl2_parte ame: full=cathepsin l 2 flags: precursor	2.20356e-41
GC_3818	3.87113	1.55124e-30	peptidyl-prolyl cis-trans isomerase A [Conus textile]	5.99742e-96	ppia_drome ame: full=peptidyl-prolyl cis-trans isomerase short=ppiase ame: full=cyclophilin ame: full=cyclosporin a-binding protein ame: full=rotamase	4.20197e-91
GC_2355	4.09773	0	peroxidase [Planctomyces maris]	1.24072e-82	poxa_dicdi ame: full=peroxinectin a flags: precursor	3.01322e-52
GC_6590	5.77904	3.38352e-59	polyubiquitin, putative, partial [Eimeria necatrix]	1.09933e-59	ubiqp_strpu ame: full=polyubiquitin contains: ame: full=ubiquitin flags: partial	2.32292e-61
GC_12438	12.6657	3.48355e-263	predicted protein [Hordeum vulgare subsp. vulgare]	0	ef1a_tetpy ame: full=elongation factor 1-alpha short=ef-1-alpha ame: full=14 nm filament-associated protein	0
GC_12529	1.54845	1.08823e-05	predicted protein [Hordeum vulgare subsp. vulgare]	4.6698e-06	#N/A	#N/A
GC_13997	1.6831	6.80847e-07	predicted protein [Hordeum vulgare subsp. vulgare]	0	hsp82_orysj ame: full=heat shock protein 81-2 short=hsp81-2 ame: full=heat shock protein 90	3.82075e-160
GC_14004	1.82231	1.43789e-06	predicted protein [Hordeum vulgare subsp. vulgare]	1.21963e-28	#N/A	#N/A
GC_5585	1.49704	0.000318097	predicted protein [Hordeum vulgare subsp. vulgare]	1.00993e-38	#N/A	#N/A
GC_5805	1.91475	1.08536e-13	predicted protein [Hordeum vulgare subsp. vulgare]	2.94992e-13	#N/A	#N/A
GC_6195	1.68741	1.09556e-07	predicted protein [Hordeum vulgare subsp. vulgare]	2.11123e-22	rl14_tetts ame: full=60s ribosomal protein l14	1.21332e-10
GC_6281	1.63109	0.000200082	predicted protein [Hordeum vulgare subsp. vulgare]	7.6485e-87	rl7_tetth ame: full=60s ribosomal protein l7	9.97921e-73
GC_6817	1.55179	0.000165913	predicted protein [Hordeum vulgare subsp. vulgare]	4.25636e-81	rs16_human ame: full=40s ribosomal protein s16	3.36366e-63
GC_6852	3.54225	0	predicted protein [Hordeum vulgare subsp. vulgare]	0	ef1a_tetpy ame: full=elongation factor 1-alpha short=ef-1-alpha ame: full=14 nm filament-associated protein	0
GC_7122	1.93556	4.65747e-06	predicted protein [Hordeum vulgare subsp. vulgare]	5.48022e-46	h41_tetpy ame: full=histone major	1.47726e-47
GC_6114	1.82559	2.87743e-06	predicted protein [Naegleria gruberi]	9.55579e-12	#N/A	#N/A
GC_6504	1.88948	0.000566824	PREDICTED: 40S ribosomal protein S17-like [Populus euphratica]	5.23602e-18	rs173_arath ame: full=40s ribosomal protein s17-3	4.93442e-20
GC_3553	4.92576	1.39451e-50	PREDICTED: 40S ribosomal protein S25 [Ciona intestinalis]	8.62021e-23	rs25_dicdi ame: full=40s ribosomal protein s25 ame: full=s31	6.31521e-24
GC_12560	3.19906	2.14843e-40	PREDICTED: 60S ribosomal protein L27a-like [Ochotona princeps]	1.05302e-60	rl27a_rat ame: full=60s ribosomal protein l27a	2.64845e-62
GC_5500	1.68513	1.54542e-10	PREDICTED: calbindin-32-like [Strongylocentrotus purpuratus]	2.73206e-07	#N/A	#N/A
GC_5270	1.5128	2.14963e-28	PREDICTED: collagen alpha-6(VI) chain-like [Alligator sinensis]	3.19944e-07	#N/A	#N/A
GC_2614	4.71794	7.14204e-39	PREDICTED: ubiquitin-60S ribosomal protein L40-2 [Vitis vinifera]	3.25019e-52	rl40b_arath ame: full=ubiquitin-60s ribosomal protein l40-2 ame: full=protein early-responsive to dehydration 16 ame: full=protein embryo defective 2167 ame: full=protein hapless 4 contains: ame: full=ubiquitin contains: ame: full=60s ribosomal protein l40-2 ame: full=cep52 flags: precursor	4.74976e-54
GC_5775	2.11254	1.01518e-40	probable CPR1-cyclophilin (peptidylprolyl isomerase) [Claviceps purpurea 20.1]	1.17385e-82	cyph_yeast ame: full=peptidyl-prolyl cis-trans isomerase short=ppiase ame: full=cyclophilin short=cph ame: full=cyclosporin a-binding protein ame: full=ppi-ii ame: full=rotamase	4.28075e-81
GC_3812	2.78949	3.21548e-38	probable ubiquitin/ribosomal protein S27a fusion protein [Ustilago hordei]	1.21218e-66	rs27a_klula ame: full=ubiquitin-40s ribosomal protein s27a contains: ame: full=ubiquitin contains: ame: full=40s ribosomal protein s27a flags: precursor	2.9656e-64
GC_3796	3.52582	3.50756e-72	Profilin 5 isoform 1 [Theobroma cacao]	1.18781e-13	prof_capan ame: full=profilin ame: full=minor food allergen cap a 2 ame: allergen=cap a 2	1.93827e-14
GC_4806	2.50223	6.74457e-181	putative lipoprotein [Plesiocystis pacifica]	5.43122e-06	#N/A	#N/A
GC_1103	1.58374	3.31839e-257	putative orf79.1 [Chondrus crispus]	4.63271e-30	y114_chlmu ame: full=uncharacterized protein tc_0114	3.71023e-18
GC_3519	3.47685	1.87469e-62	pyrophosphate-energized vacuolar membrane proton pump-like [Stylonychia lemnae]	2.57986e-92	avp_horvu ame: full=pyrophosphate-energized vacuolar membrane proton pump ame: full=pyrophosphate-energized inorganic pyrophosphatase short=h(+)-ppase	1.89541e-79
GC_5258	1.79731	2.26008e-30	ras oncogene family protein, putative [Ichthyophthirius multifiliis]	5.34621e-106	ran_tetpy ame: full=gtp-binding nuclear protein ran ame: full=gtpase ran ame: full=ras-like protein tc4	4.62278e-102
GC_7142	3.13477	2.568e-25	related to ssf1-nucleolar protein involved in the assembly of the large ribosomal subunit [Stylonychia lemnae]	4.81052e-34	rs14_trybb ame: full=40s ribosomal protein s14	3.77493e-33
GC_6886	3.43095	6.56874e-102	ribomal-ubiquitin fusion protein Ubi5 [Schizosaccharomyces japonicus yFS275]	9.02314e-20	rs27b_schpo ame: full=ubiquitin-40s ribosomal protein s27b contains: ame: full=ubiquitin contains: ame: full=40s ribosomal protein s27b flags: precursor	9.70469e-20
GC_4204	2.42617	0	ribonuclease E [Gracilaria tenuistipitata var. liui]	0	rne_porpu ame: full=ribonuclease e g-like protein short=rnase e g-like protein	5.70512e-155
GC_5887	4.05259	9.77339e-51	ribosomal protein 11a 60s large ribosomal subunit [Stylonychia lemnae]	4.56984e-93	rl11b_yeast ame: full=60s ribosomal protein l11-b ame: full=l16 ame: full=rp39 ame: full=yl22	3.49954e-76
GC_2709	1.50422	1.17105e-15	ribosomal protein L1 [Gracilaria tenuistipitata var. liui]	1.60673e-132	rk1_gratl ame: full=50s ribosomal protein chloroplastic	1.33431e-134
GC_6831	4.24077	2.13452e-70	ribosomal protein L10 [Stylonychia lemnae]	1.70608e-82	rl10_caeel ame: full=60s ribosomal protein l10 ame: full=qm protein homolog	1.4055e-79
GC_5355	3.51269	3.35616e-37	ribosomal protein L13 [Uroleptus sp. WJC-2003]	6.08753e-75	rl13a_cyapa ame: full=60s ribosomal protein l13a	2.11542e-64
GC_3490	1.69877	3.33968e-09	Ribosomal protein L13e containing protein [Tetrahymena thermophila]	4.76202e-45	rl13_tetts ame: full=60s ribosomal protein l13	3.95463e-47
GC_6538	3.57078	3.75856e-41	Ribosomal protein L13e containing protein [Tetrahymena thermophila]	4.64068e-29	rl13_tetts ame: full=60s ribosomal protein l13	3.85386e-31
GC_6214	4.05996	9.65783e-38	Ribosomal protein L14 [Oxytricha trifallax]	1.21676e-38	rl14b_yeast ame: full=60s ribosomal protein l14-b	3.03787e-18
GC_12947	4.47056	1.00945e-223	ribosomal protein L20 (mitochondrion) [Gracilaria salicornia]	6.61632e-16	#N/A	#N/A
GC_5449	1.60413	4.61026e-06	ribosomal protein L27a [Branchiostoma belcheri tsingtauense]	7.91607e-50	rl27a_rat ame: full=60s ribosomal protein l27a	3.39252e-49
GC_5502	2.73607	6.21283e-47	ribosomal protein L3 containing protein [Tetrahymena thermophila]	3.02968e-75	rl3_tetth ame: full=ribosomal protein l3	2.516e-77
GC_6717	3.05975	8.22729e-50	Ribosomal protein L35, putative [Oxytricha trifallax]	5.26044e-38	rl35_tetts ame: full=60s ribosomal protein l35	9.66538e-22
GC_7017	3.1022	2.5541e-38	ribosomal protein S13 [Sterkiella nova]	2.84038e-74	rs13_soybn ame: full=40s ribosomal protein s13	7.79215e-65
GC_7179	2.52872	1.5727e-20	ribosomal protein S13p/S18e containing protein [Tetrahymena thermophila]	5.56811e-52	rs18_schpo ame: full=40s ribosomal protein s18	3.05858e-40
GC_6573	2.69596	0	ribosomal protein S14 [Gracilaria tenuistipitata var. liui]	4.46576e-49	rr14_gratl ame: full=30s ribosomal protein chloroplastic	3.70859e-51
GC_6812	3.06464	1.64739e-29	Ribosomal protein S17, component of cytosolic 80S ribosome and 40S small subunit [Oxytricha trifallax]	8.95122e-55	rs173_arath ame: full=40s ribosomal protein s17-3	1.40235e-50
GC_13144	3.11373	5.84337e-25	ribosomal protein S20 [Sterkiella nova]	3.109e-43	rs20_drome ame: full=40s ribosomal protein s20	1.21449e-30
GC_5153	1.70514	1.05906e-06	ribosomal protein, putative [Ichthyophthirius multifiliis]	2.45662e-38	rl37a_tetts ame: full=60s ribosomal protein l37a	6.28862e-37
GC_7414	2.47944	1.30765e-36	ribosomal protein, putative [Ichthyophthirius multifiliis]	6.2558e-78	rl15_tetts ame: full=60s ribosomal protein l15	9.04067e-78
GC_6727	4.22305	2.16491e-43	ribosomal S15 family protein [Populus trichocarpa]	4.21352e-33	rs15_elaol ame: full=40s ribosomal protein s15	4.04482e-35
GC_6890	2.67162	1.34828e-26	RL18_TETTHRecName: Full=60S ribosomal protein L18 [Tetrahymena thermophila]	5.59522e-60	rl18_tetth ame: full=60s ribosomal protein l18	4.64655e-62
GC_5250	3.11883	1.25279e-66	RL7A_TETTHRecName: Full=60S ribosomal protein L7a [Tetrahymena thermophila]	2.20653e-73	rl7a_tetth ame: full=60s ribosomal protein l7a	1.83241e-75
GC_5266	1.57976	1.65905e-09	RL7A_TETTHRecName: Full=60S ribosomal protein L7a [Tetrahymena thermophila]	1.86938e-83	rl7a_tetth ame: full=60s ribosomal protein l7a	1.55243e-85
GC_6471	4.5692	1.61889e-68	RS26_STENORecName: Full=40S ribosomal protein S26 [Sterkiella nova]	3.32207e-32	rs26_steno ame: full=40s ribosomal protein s26	2.75882e-34
GC_13369	4.38728	3.11706e-32	S-adenosyl-L-homocysteine hydrolase [Stappia stellulata]	5.5335e-22	sahh_agrt5 ame: full=adenosylhomocysteinase ame: full=s-adenosyl-l-homocysteine hydrolase short= cyase	1.00838e-22
GC_3864	3.43729	1.3135e-92	SCF ubiquitin ligase [uncultured eukaryote]	4.10656e-90	skp1a_dicdi ame: full=scf ubiquitin ligase complex protein skp1a ame: full=glycoprotein fp21 isoform a contains: ame: full=scf ubiquitin ligase complex protein skp1a(4-162) contains: ame: full=scf ubiquitin ligase complex protein skp1a(6-162)	1.95e-75
GC_6661	3.996	1.5912e-54	Small subunit ribosomal protein S23e [Oxytricha trifallax]	5.26427e-63	rs23_fraan ame: full=40s ribosomal protein s23 ame: full=s12	1.95213e-51
GC_12929	1.83221	3.44055e-07	Sm-like protein, SmE [Chondrus crispus]	2.70549e-18	ruxe_pig ame: full=small nuclear ribonucleoprotein e short=snrnp-e ame: full=sm protein e short=sm-e short=	2.05881e-16
GC_7251	1.64803	2.12786e-06	superoxide dismutase [Methylophaga thiooxydans]	9.93974e-64	sodf_salty ame: full=superoxide dismutase	8.5195e-59
GC_6372	1.89736	2.98177e-06	surface protein, partial [Tetrahymena thermophila SB210]	3.24727e-06	#N/A	#N/A
GC_3780	1.70987	1.66231e-46	transcript antisense to ribosomal RNA protein, partial [Histoplasma capsulatum H88]	2.8585e-07	#N/A	#N/A
GC_7733	1.62047	1.59304e-55	Translation elongation factor 4, mitochondrial [Chondrus crispus]	0	gufp_phypa ame: full=translation factor guf1 chloroplastic ame: full=elongation factor 4 homolog short=ef-4 ame: full=gtpase guf1 homolog ame: full=ribosomal back-translocase flags: precursor	0
GC_13484	1.74288	1.32846e-11	translation elongation factor EF-1, subunit alpha [Tetrahymena thermophila]	1.9094e-89	ef1a_tetpy ame: full=elongation factor 1-alpha short=ef-1-alpha ame: full=14 nm filament-associated protein	2.8401e-91
GC_2395	3.2507	2.09488e-247	translation elongation factor-like protein [Colpodella pontica]	0	ef1a_crypv ame: full=elongation factor 1-alpha short=ef-1-alpha	1.61348e-122
GC_6548	2.41945	4.12169e-09	Translationally controlled tumor protein [Tetrahymena thermophila]	5.70425e-18	tctp_playo ame: full=translationally-controlled tumor protein homolog short=tctp	1.74057e-12
GC_7282	2.32893	1.37594e-91	trichocyst matrix protein, putative [Tetrahymena thermophila SB210]	1.46407e-20	#N/A	#N/A
GC_5332	2.84421	0	tubulin beta, putative [Ichthyophthirius multifiliis]	0	tbb1_parte ame: full=tubulin beta chain ame: full=beta-tubulin	0
GC_5474	1.79462	9.69958e-07	ubiquitin extension protein, putative [Ichthyophthirius multifiliis]	6.70723e-16	rs27a_caebr ame: full=ubiquitin-like protein 1-40s ribosomal protein s27a contains: ame: full=ubiquitin-like protein 1 contains: ame: full=40s ribosomal protein s27a	1.94844e-17
GC_6103	1.60222	3.91569e-07	ubiquitin, putative [Ichthyophthirius multifiliis]	1.69374e-57	rl40_tetpy ame: full=ubiquitin-60s ribosomal protein l40 contains: ame: full=ubiquitin contains: ame: full=60s ribosomal protein l40 ame: full=cep52 ame: full=cep53 flags: precursor	2.02211e-58
GC_7972	2.84286	3.13891e-44	UNKNOWN [Stylonychia lemnae]	1.5877e-85	rl40_eimbo ame: full=ubiquitin-60s ribosomal protein l40 ame: full=ubiquitin a-52 residue ribosomal protein fusion product 1 contains: ame: full=ubiquitin contains: ame: full=60s ribosomal protein l40 ame: full=cep52 ame: full=cep53 flags: precursor	1.4307e-75
GC_8485	3.76115	5.60833e-35	UNKNOWN [Stylonychia lemnae]	1.49194e-35	rl31_parol ame: full=60s ribosomal protein l31	2.01844e-32
GC_2613	4.49091	2.34134e-156	unnamed protein product [Acanthamoeba sp. 4b3]	2.94698e-65	ubb_gorgo ame: full=polyubiquitin-b contains: ame: full=ubiquitin flags: precursor	2.18697e-65
GC_2436	1.51553	4.63138e-50	unnamed protein product [Chondrus crispus]	7.04997e-21	#N/A	#N/A
GC_2437	1.51479	1.08709e-153	unnamed protein product [Chondrus crispus]	9.84426e-21	#N/A	#N/A
GC_2698	2.92571	0	unnamed protein product [Chondrus crispus]	1.71088e-112	svep1_human ame: full= von willebrand factor type egf and pentraxin domain-containing protein 1 ame: full=ccp module-containing protein 22 ame: full=polydom ame: full=selectin-like osteoblast-derived protein short=sel-ob ame: full=serologically defined breast cancer antigen ny-br-38 flags: precursor	6.94747e-16
GC_2704	1.67092	3.46344e-292	unnamed protein product [Chondrus crispus]	2.89523e-47	#N/A	#N/A
GC_31	1.80632	0	unnamed protein product [Chondrus crispus]	4.42442e-157	#N/A	#N/A
GC_4737	2.15742	4.51144e-84	unnamed protein product [Chondrus crispus]	1.47422e-54	shh_xenla ame: full=sonic hedgehog protein ame: full=vhh-1 ame: full=x-shh contains: ame: full=sonic hedgehog protein n-product contains: ame: full=sonic hedgehog protein c-product flags: precursor	5.74686e-13
GC_8018	1.59768	0	unnamed protein product [Chondrus crispus]	5.13891e-12	#N/A	#N/A
GC_5103	2.2259	6.75453e-08	V-type ATPase, G subunit family protein [Tetrahymena thermophila]	1.11498e-07	#N/A	#N/A
GC_4936	1.64055	1.95075e-20	zinc ZZ type family protein, putative [Ichthyophthirius multifiliis]	4.11151e-16	herc2_mouse ame: full=e3 ubiquitin-protein ligase herc2 ame: full=hect domain and rcc1-like domain-containing protein 2	2.41862e-07
GC_1041	1.53036	3.46015e-22	#N/A	#N/A	#N/A	#N/A
GC_1048	1.57174	1.36277e-43	#N/A	#N/A	#N/A	#N/A
GC_10807	1.68692	1.39738e-11	#N/A	#N/A	#N/A	#N/A
GC_1089	3.96463	0	#N/A	#N/A	#N/A	#N/A
GC_1104	1.9467	0	#N/A	#N/A	#N/A	#N/A
GC_121	1.59748	1.00672e-129	#N/A	#N/A	#N/A	#N/A
GC_12399	1.72965	2.66845e-22	#N/A	#N/A	#N/A	#N/A
GC_12467	3.60415	8.65181e-22	#N/A	#N/A	#N/A	#N/A
GC_12713	3.51533	1.83072e-46	#N/A	#N/A	#N/A	#N/A
GC_12759	14.5571	1.40344e-74	#N/A	#N/A	#N/A	#N/A
GC_13397	2.37913	5.49283e-14	#N/A	#N/A	#N/A	#N/A
GC_13973	4.83891	0.000854481	#N/A	#N/A	#N/A	#N/A
GC_14685	1.85916	6.77132e-06	#N/A	#N/A	#N/A	#N/A
GC_14830	2.01777	7.99383e-22	#N/A	#N/A	#N/A	#N/A
GC_1629	1.53353	0	#N/A	#N/A	#N/A	#N/A
GC_18	1.5208	6.3337e-23	#N/A	#N/A	#N/A	#N/A
GC_1813	2.72097	1.60571e-302	#N/A	#N/A	#N/A	#N/A
GC_2148	1.95907	0	#N/A	#N/A	#N/A	#N/A
GC_2223	1.97205	2.95135e-110	#N/A	#N/A	#N/A	#N/A
GC_2530	3.21722	4.61741e-62	#N/A	#N/A	#N/A	#N/A
GC_3181	1.89025	8.39086e-243	#N/A	#N/A	#N/A	#N/A
GC_3236	1.80761	6.34818e-39	#N/A	#N/A	#N/A	#N/A
GC_3288	2.51239	2.46194e-69	#N/A	#N/A	#N/A	#N/A
GC_3365	2.00231	2.26734e-10	#N/A	#N/A	#N/A	#N/A
GC_3377	4.15816	1.9432e-176	#N/A	#N/A	#N/A	#N/A
GC_3391	2.50427	1.28198e-104	#N/A	#N/A	#N/A	#N/A
GC_3409	2.69917	2.39551e-44	#N/A	#N/A	#N/A	#N/A
GC_3412	1.79639	4.01713e-63	#N/A	#N/A	#N/A	#N/A
GC_3437	8.47003	0	#N/A	#N/A	#N/A	#N/A
GC_3441	1.79376	1.63851e-15	#N/A	#N/A	#N/A	#N/A
GC_3554	2.79738	3.95821e-177	#N/A	#N/A	#N/A	#N/A
GC_3589	3.54392	6.18418e-72	#N/A	#N/A	#N/A	#N/A
GC_3719	1.60078	1.4334e-39	#N/A	#N/A	#N/A	#N/A
GC_3879	2.88935	1.32851e-177	#N/A	#N/A	#N/A	#N/A
GC_3918	3.10709	1.2e-87	#N/A	#N/A	#N/A	#N/A
GC_4788	1.70109	3.8564e-36	#N/A	#N/A	#N/A	#N/A
GC_4994	1.53554	8.23585e-170	#N/A	#N/A	#N/A	#N/A
GC_5057	2.03403	1.06483e-156	#N/A	#N/A	#N/A	#N/A
GC_5499	1.71223	5.70556e-07	#N/A	#N/A	#N/A	#N/A
GC_5671	3.69908	1.88283e-67	#N/A	#N/A	#N/A	#N/A
GC_5765	2.20684	2.72596e-15	#N/A	#N/A	#N/A	#N/A
GC_584	2.45899	0	#N/A	#N/A	#N/A	#N/A
GC_5852	2.87976	9.78907e-295	#N/A	#N/A	#N/A	#N/A
GC_5869	2.52924	6.53904e-38	#N/A	#N/A	#N/A	#N/A
GC_5894	2.51623	5.66669e-06	#N/A	#N/A	#N/A	#N/A
GC_5978	1.76948	3.11915e-16	#N/A	#N/A	#N/A	#N/A
GC_6097	2.94636	1.0127e-21	#N/A	#N/A	#N/A	#N/A
GC_6813	5.29434	7.76763e-26	#N/A	#N/A	#N/A	#N/A
GC_6874	2.96466	3.13719e-165	#N/A	#N/A	#N/A	#N/A
GC_6878	2.03925	5.53891e-06	#N/A	#N/A	#N/A	#N/A
GC_6986	2.25816	1.33988e-35	#N/A	#N/A	#N/A	#N/A
GC_7021	1.72441	3.02536e-06	#N/A	#N/A	#N/A	#N/A
GC_7098	1.52681	0	#N/A	#N/A	#N/A	#N/A
GC_7297	2.8227	1.20712e-30	#N/A	#N/A	#N/A	#N/A
GC_7685	1.51995	0	#N/A	#N/A	#N/A	#N/A
GC_9767	3.52372	1.67275e-27	#N/A	#N/A	#N/A	#N/A
GC_13566	2.4148	1.71733e-57	40S ribosomal protein S29 [Crassostrea gigas]	1.91799e-21	#N/A	#N/A
GC_13408	1.81566	1.16306e-13	actin [Diaphanoeca grandis]	2.45341e-86	#N/A	#N/A
GC_5521	2.32334	5.87978e-248	Animal heme peroxidase homologue [Chondrus crispus]	1.30006e-126	#N/A	#N/A
GC_6931	2.23918	1.00035e-23	BnaA09g35790D [Brassica napus]	1.23119e-29	#N/A	#N/A
GC_3175	1.5587	8.62986e-37	cathepsin B-like protein [Naegleria fowleri]	3.40604e-80	#N/A	#N/A
GC_3738	6.09703	3.90059e-100	chlorophyll a/b binding protein [Tetraselmis sp. RG-15]	1.433e-133	#N/A	#N/A
GC_589	3.85252	2.60875e-22	chlorophyll a/b binding protein [Tetraselmis sp. RG-15]	6.9186e-124	#N/A	#N/A
GC_606	1.8482	2.40039e-197	DNA ligase III [Capsaspora owczarzaki ATCC 30864]	1.19035e-60	#N/A	#N/A
GC_4721	1.55514	1.80986e-38	elongation factor 1alpha, partial [Roombia sp. NY0200]	0	#N/A	#N/A
GC_6315	1.59269	3.07797e-12	hypothetical protein [Alteromonas sp. SN2]	2.66856e-13	#N/A	#N/A
GC_2434	4.69923	2.48077e-113	hypothetical protein COCSUDRAFT_68180 [Coccomyxa subellipsoidea C-169]	3.16579e-16	#N/A	#N/A
GC_4784	3.80351	4.1305e-90	hypothetical protein M514_24075 [Trichuris suis]	3.47688e-33	#N/A	#N/A
GC_3786	2.33418	1.4626e-175	hypothetical protein MYCFIDRAFT_54532 [Pseudocercospora fijiensis CIRAD86]	7.38988e-08	#N/A	#N/A
GC_7294	2.00008	1.63537e-17	hypothetical protein PHYSODRAFT_353704 [Phytophthora sojae]	1.46214e-46	#N/A	#N/A
GC_6917	1.69653	4.61582e-15	L27a [Trichoplax adhaerens]	4.74346e-60	#N/A	#N/A
GC_7829	1.89474	3.04281e-37	PREDICTED: polyubiquitin-A-like, partial [Bombus impatiens]	2.45159e-50	#N/A	#N/A
GC_5120	2.03125	5.75479e-58	serine protease [Streptomyces sclerotialus]	1.71349e-21	#N/A	#N/A
GC_3182	5.02709	8.84265e-72	TPA_inf: chloroplast light-harvesting complex II protein precursor Lhcbm13 [Acetabularia acetabulum]	4.79786e-118	#N/A	#N/A
GC_1894	1.51435	0	unnamed protein product [Chondrus crispus]	0	#N/A	#N/A
GC_876	1.49786	4.98637e-223	unnamed protein product [Chondrus crispus]	1.02977e-24	#N/A	#N/A
GC_10889	1.76573	8.45887e-19	#N/A	#N/A	#N/A	#N/A
GC_11183	2.42975	6.03541e-08	#N/A	#N/A	#N/A	#N/A
GC_13454	1.65542	1.34676e-05	#N/A	#N/A	#N/A	#N/A
GC_1491	1.52827	1.44495e-40	#N/A	#N/A	#N/A	#N/A
GC_1683	1.98595	1.60375e-286	#N/A	#N/A	#N/A	#N/A
GC_1750	1.52636	0	#N/A	#N/A	#N/A	#N/A
GC_2886	13.713	0	#N/A	#N/A	#N/A	#N/A
GC_3033	1.76929	3.59923e-67	#N/A	#N/A	#N/A	#N/A
GC_3375	6.37547	2.16269e-220	#N/A	#N/A	#N/A	#N/A
GC_3669	1.98286	1.05947e-40	#N/A	#N/A	#N/A	#N/A
GC_5188	1.89403	3.75869e-64	#N/A	#N/A	#N/A	#N/A
GC_5719	3.11776	2.70911e-86	#N/A	#N/A	#N/A	#N/A
GC_5822	1.56017	7.15522e-14	#N/A	#N/A	#N/A	#N/A
GC_6128	2.13465	2.26099e-34	#N/A	#N/A	#N/A	#N/A
GC_6357	2.16926	1.03613e-70	#N/A	#N/A	#N/A	#N/A
GC_7201	2.32519	2.99742e-20	#N/A	#N/A	#N/A	#N/A
GC_9244	2.02912	2.8693e-182	#N/A	#N/A	#N/A	#N/A
GC_13210	2.65428	3.77439e-25	Cathepsin L [Oxytricha trifallax]	7.61782e-33	rd21a_arath ame: full=cysteine proteinase rd21a short=rd21 flags: precursor	2.62552e-25
GC_12995	1.91196	3.4361e-12	cathepsin l [Stylonychia lemnae]	4.03995e-08	#N/A	#N/A
GC_13626	398.726	1.78105e-41	Core histone H2A/H2B/H3/H4 family protein [Tetrahymena thermophila]	3.69023e-19	h2ax_tetts ame: full=histone h2ax ame: full=histone short=h2a1 ame: full=histone	3.06455e-21
GC_13037	6.84892	1.09518e-29	hypothetical protein [Paramecium tetraurelia strain d4-2]	2.1532e-14	rl38_tetts ame: full=60s ribosomal protein l38	6.79666e-12
GC_7121	2.17018	1.32612e-14	hypothetical protein [Thermotoga sp. TBYP3.1.4.1]	5.63477e-07	#N/A	#N/A
GC_2489	2.56366	1.68481e-25	hypothetical protein C789_3193 [Microcystis aeruginosa DIANCHI905]	1.55162e-24	#N/A	#N/A
GC_2591	2.10358	5.24065e-53	hypothetical protein C789_3193 [Microcystis aeruginosa DIANCHI905]	7.79863e-50	#N/A	#N/A
GC_58	2.46385	2.90725e-154	hypothetical protein C789_3193 [Microcystis aeruginosa DIANCHI905]	1.15347e-19	#N/A	#N/A
GC_6789	2.10886	2.51926e-40	hypothetical protein C789_3193 [Microcystis aeruginosa DIANCHI905]	5.78276e-10	#N/A	#N/A
GC_7224	3.36207	0	hypothetical protein C789_3193 [Microcystis aeruginosa DIANCHI905]	3.61501e-23	#N/A	#N/A
GC_2488	3.65062	8.07528e-30	hypothetical protein GTCCBUS3UF5_870 [Geobacillus thermoleovorans CCB_US3_UF5]	8.75193e-16	#N/A	#N/A
GC_5354	3.07837	5.07087e-48	hypothetical protein IMG5_148560, partial [Ichthyophthirius multifiliis]	6.5822e-29	rs6_debha ame: full=40s ribosomal protein s6	1.73288e-21
GC_12911	27.5818	4.83514e-53	hypothetical protein LOTGIDRAFT_202939 [Lottia gigantea]	6.64558e-10	#N/A	#N/A
GC_6191	3.12373	1.99185e-27	hypothetical protein MTR_0055s0130 [Medicago truncatula]	5.84783e-18	tar1_yeast ame: full=protein tar1 ame: full=transcript antisense to ribosomal rna protein 1	6.28303e-09
GC_12899	8.08382	1.35085e-48	predicted structural protein [Asterionellopsis glacialis RNA virus]	1.10762e-17	polg_havno ame: full=genome polyprotein contains: ame: full=protein vp0 ame: full=vp4-vp2 contains: ame: full=protein vp4 ame: full=p1a ame: full=virion protein 4 contains: ame: full=protein vp2 ame: full=p1b ame: full=virion protein 2 contains: ame: full=protein vp3 ame: full=p1c ame: full=virion protein 3 contains: ame: full=protein vp1-2a ame: full=px contains: ame: full=protein vp1 ame: full=…	6.94828e-07
GC_3316	1.97067	3.39076e-47	PREDICTED: low-temperature-induced cysteine proteinase [Sesamum indicum]	1.44443e-87	xcp2_arath ame: full=xylem cysteine proteinase 2 short= 2 flags: precursor	2.33427e-83
GC_7036	3.7064	3.28705e-36	ribosomal protein, putative [Ichthyophthirius multifiliis]	1.16858e-23	rl37a_tetts ame: full=60s ribosomal protein l37a	2.00129e-23
GC_6580	11.4164	0	structural polyprotein [Chaetoceros tenuissimus RNA virus 01]	6.08446e-06	#N/A	#N/A
GC_6549	9.39318	1.29776e-117	transcript antisense to ribosomal rna protein [Nannochloropsis gaditana CCMP526]	2.44036e-07	#N/A	#N/A
GC_10727	3.92274	1.56176e-32	#N/A	#N/A	#N/A	#N/A
GC_12351	2.41625	5.60586e-22	#N/A	#N/A	#N/A	#N/A
GC_12364	692.932	3.27573e-64	#N/A	#N/A	#N/A	#N/A
GC_12397	4.87923	2.70315e-31	#N/A	#N/A	#N/A	#N/A
GC_12526	40.2597	8.68232e-98	#N/A	#N/A	#N/A	#N/A
GC_12689	8.08382	1.35085e-48	#N/A	#N/A	#N/A	#N/A
GC_13148	269.043	3.18987e-30	#N/A	#N/A	#N/A	#N/A
GC_13221	360.015	3.20882e-38	#N/A	#N/A	#N/A	#N/A
GC_13547	267.108	4.78677e-30	#N/A	#N/A	#N/A	#N/A
GC_13578	1068.43	7.21593e-90	#N/A	#N/A	#N/A	#N/A
GC_13643	47.4818	1.21608e-183	#N/A	#N/A	#N/A	#N/A
GC_13666	60.9703	2.74433e-60	#N/A	#N/A	#N/A	#N/A
GC_13673	10.7101	5.55089e-63	#N/A	#N/A	#N/A	#N/A
GC_3478	5.05224	2.77051e-123	#N/A	#N/A	#N/A	#N/A
GC_5701	4.23074	1.44884e-88	#N/A	#N/A	#N/A	#N/A
GC_5923	1.88182	1.14489e-176	#N/A	#N/A	#N/A	#N/A
GC_5942	3.13106	4.40251e-19	#N/A	#N/A	#N/A	#N/A
GC_6034	3.69246	4.78643e-49	#N/A	#N/A	#N/A	#N/A
GC_6051	1.88051	5.60958e-22	#N/A	#N/A	#N/A	#N/A
GC_6145	2.42975	1.8326e-14	#N/A	#N/A	#N/A	#N/A
GC_6263	11.6134	0	#N/A	#N/A	#N/A	#N/A
GC_6553	3.75499	1.61259e-20	#N/A	#N/A	#N/A	#N/A
GC_7037	1.69468	1.89415e-47	#N/A	#N/A	#N/A	#N/A
GC_7146	4.69002	1.38811e-31	#N/A	#N/A	#N/A	#N/A
GC_7429	3.51706	1.0117e-28	#N/A	#N/A	papa1_carpa ame: full=papain ame: full=papaya proteinase i short=ppi ame: allergen=car p 1 flags: precursor	1.15231e-06
GC_9608	1.58609	9.47474e-06	#N/A	#N/A	#N/A	#N/A
GC_8003	1.61011	2.62212e-113	BnaCnng56540D [Brassica napus]	4.15838e-40	cbpa6_mouse ame: full=carboxypeptidase a6 flags: precursor	7.63897e-15
GC_3939	1.86787	7.81941e-272	carbamate kinase [Rubrobacter xylanophilus]	4.69289e-112	arcm_ecoli ame: full=carbamate kinase-like protein	7.94796e-76
GC_3692	1.54137	1.86765e-123	CP12 protein, chloroplast precursor, involves in the regulation of CO2 assimilation, partial [Chondrus crispus]	1.19386e-20	cp121_arath ame: full=calvin cycle protein cp12- chloroplastic ame: full=cp12 domain-containing protein 1 ame: full=chloroplast protein 12-1 flags: precursor	1.49118e-11
GC_3279	1.85632	3.89922e-68	cytochrome f [Gracilaria tenuistipitata var. liui]	0	cyf_gratl ame: full=apocytochrome f flags: precursor	0
GC_2056	1.50614	0	Fatty acid beta-oxydation multifunctional protein [Chondrus crispus]	0	aim1_arath ame: full=peroxisomal fatty acid beta-oxidation multifunctional protein aim1 ame: full=protein abnormal inflorescence meristem 1 short= 1 includes: ame: full=enoyl- hydratase 3-2-trans-enoyl- isomerase 3-hydroxybutyryl- epimerase includes: ame: full=3-hydroxyacyl- dehydrogenase	1.94035e-146
GC_291	1.7252	0	hypothetical protein [Meiothermus timidus]	8.22591e-18	#N/A	#N/A
GC_1682	1.72183	3.10288e-289	hypothetical protein [Pseudomonas syringae]	2.18244e-15	#N/A	#N/A
GC_4769	2.64142	0	hypothetical protein [Tenacibaculum maritimum]	3.91487e-40	#N/A	#N/A
GC_530	1.68872	5.71828e-187	hypothetical protein Gasu_50580 [Galdieria sulphuraria]	1.71856e-48	#N/A	#N/A
GC_7628	1.61844	0	hypothetical protein VOLCADRAFT_103078 [Volvox carteri f. nagariensis]	9.5905e-69	#N/A	#N/A
GC_7629	1.73815	0	hypothetical protein VOLCADRAFT_103078 [Volvox carteri f. nagariensis]	3.70629e-69	#N/A	#N/A
GC_4602	1.59139	4.51482e-36	hypothetical protein, conserved [Cyanidioschyzon merolae strain 10D]	8.10031e-32	tl15a_arath ame: full=thylakoid lumenal 15 kda protein chloroplastic ame: full=p15 flags: precursor	1.4687e-26
GC_45	1.94399	0	mitochondrial carrier (BOU / S-adenosylmethionine carrier) [Galdieria sulphuraria]	1.17366e-73	samc2_arath ame: full=probable s-adenosylmethionine carrier chloroplastic flags: precursor	1.74955e-41
GC_92	1.57206	5.34344e-166	MULTISPECIES: short-chain family oxidoreductase [Haloferax]	6.02249e-51	rdh12_bovin ame: full=retinol dehydrogenase 12 ame: full=double substrate specificity short-chain dehydrogenase reductase 2	3.18443e-29
GC_2872	3.53832	2.31134e-75	PREDICTED: calmodulin-4-like [Cavia porcellus]	1.99716e-15	lps1b_lytpi ame: full=calcium-binding protein lps1- partial	2.59943e-15
GC_7656	1.77601	0	PREDICTED: Rieske domain-containing protein [Corvus brachyrhynchos]	1.75509e-17	rfesd_human ame: full=rieske domain-containing protein	1.39054e-15
GC_5054	1.99852	1.32775e-150	putative puromycin N-acetyltransferase [uncultured bacterium A1Q1_fos_1025]	4.09537e-30	yjv8_schpo ame: full=uncharacterized n-acetyltransferase	1.09234e-08
GC_4508	1.75905	0	Serine/threonine-protein kinase [Chondrus crispus]	0	y9955_dicdi ame: full=probable serine threonine-protein kinase ddb_g0267514	4.2492e-58
GC_3427	1.82102	0	similar to tRNA dihydrouridine synthase Dus1p [Chondrus crispus]	2.58607e-130	dus1l_rat ame: full=trna-dihydrouridine(16 17) synthase	1.00414e-77
GC_1006	1.5704	0	unnamed protein product [Chondrus crispus]	0	acox3_arath ame: full=acyl-coenzyme a oxidase peroxisomal short=aox 3 short=acyl- oxidase 3 ame: full=medium-chain acyl- oxidase short= 3 flags: precursor	9.60274e-152
GC_13612	1.54231	8.86656e-55	unnamed protein product [Chondrus crispus]	2.66235e-36	#N/A	#N/A
GC_143	1.54385	0	unnamed protein product [Chondrus crispus]	0	chr12_arath ame: full=probable atp-dependent dna helicase chr12 ame: full=chromatin-remodeling protein 12 short= 12 ame: full=protein minuscule 1	0
GC_1930	1.69678	6.79331e-76	unnamed protein product [Chondrus crispus]	6.34423e-169	add_entfa ame: full=adenosine deaminase ame: full=adenosine aminohydrolase	2.33423e-43
GC_2956	1.7078	3.16212e-143	unnamed protein product [Chondrus crispus]	3.21301e-20	#N/A	#N/A
GC_3176	1.50984	2.9294e-259	unnamed protein product [Chondrus crispus]	1.70388e-63	#N/A	#N/A
GC_3228	1.80571	2.00925e-51	unnamed protein product [Chondrus crispus]	6.3905e-23	#N/A	#N/A
GC_3311	1.57365	1.48372e-266	unnamed protein product [Chondrus crispus]	0	#N/A	#N/A
GC_3697	1.52379	1.00921e-11	unnamed protein product [Chondrus crispus]	5.86997e-111	metl6_human ame: full=methyltransferase-like protein 6	9.45924e-63
GC_493	1.83944	0	unnamed protein product [Chondrus crispus]	5.17152e-129	prxc_curin ame: full=vanadium chloroperoxidase ame: full=vanadium chloride peroxidase short=vcpo	5.76354e-22
GC_6855	1.52951	0	unnamed protein product [Chondrus crispus]	1.1038e-69	#N/A	#N/A
GC_7667	1.68956	0	unnamed protein product [Chondrus crispus]	1.06328e-26	#N/A	#N/A
GC_2984	1.53672	3.81449e-64	unnamed protein product [Echinococcus multilocularis]	1.28164e-18	zn732_human ame: full=zinc finger protein 732	2.25893e-17
GC_3363	2.11259	0	unnamed protein product [Ostreococcus tauri]	7.11587e-07	#N/A	#N/A
GC_3903	1.70785	2.39694e-19	VAMP7a [Chondrus crispus]	3.78236e-07	#N/A	#N/A
GC_1101	1.55303	1.61487e-25	#N/A	#N/A	#N/A	#N/A
GC_2358	1.50695	2.58374e-88	#N/A	#N/A	#N/A	#N/A
GC_2693	1.53098	4.19026e-12	#N/A	#N/A	#N/A	#N/A
GC_2857	1.58632	2.15334e-08	#N/A	#N/A	#N/A	#N/A
GC_2966	1.50354	2.26442e-175	#N/A	#N/A	#N/A	#N/A
GC_3028	1.9035	2.22475e-32	#N/A	#N/A	#N/A	#N/A
GC_3047	3.15695	2.19934e-174	#N/A	#N/A	#N/A	#N/A
GC_3221	1.91575	3.23854e-125	#N/A	#N/A	#N/A	#N/A
GC_3256	1.55845	1.34424e-36	#N/A	#N/A	#N/A	#N/A
GC_3259	1.56609	2.08171e-24	#N/A	#N/A	#N/A	#N/A
GC_3304	1.61686	1.36131e-20	#N/A	#N/A	#N/A	#N/A
GC_3360	1.62077	5.78131e-78	#N/A	#N/A	#N/A	#N/A
GC_3402	1.56117	3.18931e-307	#N/A	#N/A	#N/A	#N/A
GC_3433	1.58024	1.42011e-07	#N/A	#N/A	#N/A	#N/A
GC_3489	1.79712	1.23205e-184	#N/A	#N/A	#N/A	#N/A
GC_3498	2.50687	0	#N/A	#N/A	#N/A	#N/A
GC_3678	2.14404	0	#N/A	#N/A	#N/A	#N/A
GC_3795	1.59299	0	#N/A	#N/A	#N/A	#N/A
GC_3855	1.6613	3.47782e-65	#N/A	#N/A	#N/A	#N/A
GC_3884	2.08009	1.39971e-124	#N/A	#N/A	#N/A	#N/A
GC_3886	1.80966	6.18409e-70	#N/A	#N/A	#N/A	#N/A
GC_4689	2.95554	0	#N/A	#N/A	#N/A	#N/A
GC_4971	1.53732	9.14874e-82	#N/A	#N/A	#N/A	#N/A
GC_512	2.19749	9.74273e-113	#N/A	#N/A	#N/A	#N/A
GC_699	1.70026	0	#N/A	#N/A	#N/A	#N/A
GC_7775	1.59391	1.05773e-67	#N/A	#N/A	#N/A	#N/A
GC_7789	1.76774	2.98858e-18	#N/A	#N/A	#N/A	#N/A
GC_7879	1.75199	2.98097e-57	#N/A	#N/A	#N/A	#N/A
GC_6723	2.82663	8.88008e-35	0702236Bhistone H4	3.29728e-32	h42_tetpy ame: full=histone minor	3.10132e-34
GC_5989	3.0172	1.04125e-41	14-3-3 domain containing protein [Oxytricha trifallax]	1.58118e-100	1433a_horvu ame: full=14-3-3-like protein a short=14-3-3a	3.07332e-50
GC_6557	4.35502	7.00942e-57	40s ribosomal protein [Stylonychia lemnae]	9.06027e-47	rs11_canfa ame: full=40s ribosomal protein s11	1.7047e-40
GC_5931	2.65577	1.66375e-16	40S ribosomal protein S12 [Oxytricha trifallax]	2.31864e-29	rs12_trybb ame: full=40s ribosomal protein s12	4.16633e-22
GC_8723	3.45322	1.32445e-29	40S ribosomal protein s27, putative [Ichthyophthirius multifiliis]	6.67525e-24	rs272_arath ame: full=40s ribosomal protein s27-2	1.24987e-24
GC_7141	2.70079	6.09474e-25	60S ribosomal protein L23 [Oxytricha trifallax]	1.71742e-64	rl23_schpo ame: full=60s ribosomal protein l23	6.36627e-63
GC_7118	1.99457	6.80311e-14	60S ribosomal protein L30 [Blumeria graminis f. sp. hordei DH14]	8.63619e-45	rl30_dicdi ame: full=60s ribosomal protein l30	7.79793e-41
GC_12910	4.23123	1.35784e-42	60s ribosomal protein l30 [Stylonychia lemnae]	5.62688e-41	rl30_chick ame: full=60s ribosomal protein l30	6.53637e-39
GC_12798	3.60072	3.19946e-25	60s ribosomal protein l37 [Stylonychia lemnae]	5.73722e-29	rl37_tetts ame: full=60s ribosomal protein l37	2.095e-28
GC_13035	4.39901	1.08333e-46	60s ribosomal protein l9 [Stylonychia lemnae]	1.43245e-29	rl91_arath ame: full=60s ribosomal protein l9-1	5.9523e-23
GC_13145	3.47878	1.588e-25	AChain A, Crystal Structure Of The N-Terminal Domain Of Oxytricha Nova Telomere End Binding Protein Alpha Subunit Both Uncomplexed And Complexed With Telomeric Ssdna	4.06809e-13	teba_steno ame: full=telomere-binding protein subunit alpha ame: full=tebp alpha ame: full=telomere-binding protein 56 kda subunit	1.12643e-14
GC_7024	3.56767	9.28698e-42	allophycocyanin gamma subunit (chloroplast) [Gracilaria salicornia]	3.4324e-58	phac_porpu ame: full=allophycocyanin alpha-b chain ame: full=allophycocyanin gamma chain	3.38508e-53
GC_12923	3.8418	9.83169e-28	alpha telomere-binding protein [Urostyla grandis]	4.66532e-34	teba_steno ame: full=telomere-binding protein subunit alpha ame: full=tebp alpha ame: full=telomere-binding protein 56 kda subunit	1.34087e-31
GC_12709	3.35558	1.28183e-33	cathepsin d [Stylonychia lemnae]	3.45186e-26	carp_neucr ame: full=vacuolar protease a flags: precursor	5.8358e-21
GC_7013	2.54176	9.39106e-30	Core histone H2A/H2B/H3/H4 family protein [Tetrahymena thermophila]	7.40865e-39	h2ax_tetts ame: full=histone h2ax ame: full=histone short=h2a1 ame: full=histone	6.15252e-41
GC_12665	4.37437	2.74609e-52	cysteine protease Cp1 [Actinidia deliciosa]	3.13018e-08	cfad_dicdi ame: full=counting factor associated protein d flags: precursor	2.46527e-06
GC_6600	2.15063	3.55814e-10	cytochrome c1 family protein [Stylonychia lemnae]	1.45589e-34	#N/A	#N/A
GC_12685	3.51211	4.71143e-22	ef hand family protein [Stylonychia lemnae]	4.89918e-34	capsl_mouse ame: full=calcyphosin-like protein	3.12016e-10
GC_13139	5.62523	7.48119e-27	elongation factor 1 alpha-like protein, partial [Diplonema papillatum]	3.30044e-14	ef1a2_drome ame: full=elongation factor 1-alpha 2 short=ef-1-alpha-2	2.08659e-06
GC_7981	3.17526	4.22698e-176	Elongation factor G, domain IV family protein [Tetrahymena thermophila]	0	ef2_crypv ame: full=elongation factor 2 short=ef-2	0
GC_6974	4.46827	1.86009e-100	eukaryotic translation initiation factor 5a [Stylonychia lemnae]	2.05481e-58	if5a_maize ame: full=eukaryotic translation initiation factor 5a short=eif-5a ame: full=eif-4d	5.17547e-23
GC_2428	3.15802	1.69191e-26	hypothetical protein [Paramecium tetraurelia strain d4-2]	8.9332e-40	rl40_tetpy ame: full=ubiquitin-60s ribosomal protein l40 contains: ame: full=ubiquitin contains: ame: full=60s ribosomal protein l40 ame: full=cep52 ame: full=cep53 flags: precursor	2.42379e-40
GC_5593	3.21377	3.26827e-59	hypothetical protein [Paramecium tetraurelia strain d4-2]	3.05821e-60	rl5_tetts ame: full=60s ribosomal protein l5	5.51664e-59
GC_6820	2.15239	3.38615e-19	hypothetical protein [Paramecium tetraurelia strain d4-2]	1.62774e-65	rl4_tetts ame: full=60s ribosomal protein l4	2.53349e-63
GC_6990	3.61305	1.63633e-43	hypothetical protein [Paramecium tetraurelia strain d4-2]	6.30264e-37	rl6_tetts ame: full=60s ribosomal protein l6	4.87534e-33
GC_3092	1.8651	3.13799e-29	hypothetical protein COCHEDRAFT_1156575 [Bipolaris maydis C5]	6.7618e-09	tar1_klula ame: full=protein tar1	1.83765e-10
GC_928	3.10308	1.21426e-103	hypothetical protein EMIHUDRAFT_232785 [Emiliania huxleyi CCMP1516]	4.50122e-27	#N/A	#N/A
GC_13141	3.46788	9.9959e-25	hypothetical protein EUGRSUZ_F00186 [Eucalyptus grandis]	3.91115e-07	#N/A	#N/A
GC_5538	3.17462	2.29898e-71	hypothetical protein IMG5_063570, partial [Ichthyophthirius multifiliis]	1.31464e-17	#N/A	#N/A
GC_6650	3.05417	5.63253e-39	hypothetical protein IMG5_097280 [Ichthyophthirius multifiliis]	5.39566e-64	rs8_thepa ame: full=40s ribosomal protein s8	5.20975e-55
GC_6899	3.60868	1.02836e-42	hypothetical protein IMG5_099600 [Ichthyophthirius multifiliis]	3.99652e-26	rl23a_tetts ame: full=60s ribosomal protein l23a	6.69026e-27
GC_5564	3.72699	1.34251e-36	hypothetical protein IMG5_109750 [Ichthyophthirius multifiliis]	5.09139e-45	rs153_arath ame: full=40s ribosomal protein s15-3	4.18454e-39
GC_7218	5.54275	2.62303e-52	hypothetical protein IMG5_109980 [Ichthyophthirius multifiliis]	5.17966e-17	rl35_tetts ame: full=60s ribosomal protein l35	5.85993e-19
GC_5938	2.45402	2.95105e-25	hypothetical protein IMG5_126280, partial [Ichthyophthirius multifiliis]	9.72709e-29	rl7_tetth ame: full=60s ribosomal protein l7	3.09213e-30
GC_7235	3.64779	4.15937e-57	hypothetical protein IMG5_167040 [Ichthyophthirius multifiliis]	1.568e-75	rl12_chila ame: full=60s ribosomal protein l12	8.19976e-48
GC_231	2.34013	1.30814e-61	hypothetical protein IMG5_187320 [Ichthyophthirius multifiliis]	2.16532e-47	#N/A	#N/A
GC_232	2.46797	4.42685e-57	hypothetical protein IMG5_187320 [Ichthyophthirius multifiliis]	5.65192e-57	#N/A	#N/A
GC_13662	2.95711	7.87652e-18	hypothetical protein OXYTRI_10934 [Oxytricha trifallax]	1.35067e-55	dyl2_rat ame: full=dynein light chain cytoplasmic ame: full=dynein light chain lc8-type 2	1.06992e-56
GC_6325	2.75213	7.13516e-26	hypothetical protein OXYTRI_13210 [Oxytricha trifallax]	2.70267e-13	rs27a_dicdi ame: full=ubiquitin-40s ribosomal protein s27a contains: ame: full=ubiquitin contains: ame: full=40s ribosomal protein s27a flags: precursor	3.48049e-09
GC_2351	2.82365	6.70244e-36	hypothetical protein OXYTRI_19103 [Oxytricha trifallax]	2.80325e-61	ef2_schpo ame: full=elongation factor 2 short=ef-2	6.01492e-46
GC_6877	2.75671	2.93994e-39	hypothetical protein OXYTRI_19103 [Oxytricha trifallax]	1.56588e-84	ef2_mouse ame: full=elongation factor 2 short=ef-2	3.21095e-71
GC_8688	3.01676	8.11912e-32	hypothetical protein OXYTRI_19103 [Oxytricha trifallax]	7.14701e-36	ef2_caeel ame: full=elongation factor 2 short=ef-2	3.23082e-34
GC_12918	3.28258	3.59865e-134	hypothetical protein OXYTRI_23404 [Oxytricha trifallax]	1.56211e-44	#N/A	#N/A
GC_13182	2.74725	2.79001e-13	hypothetical protein PLEOSDRAFT_49049 [Pleurotus ostreatus PC15]	2.71678e-21	#N/A	#N/A
GC_7007	4.36286	1.0551e-94	hypothetical protein SELMODRAFT_270259 [Selaginella moellendorffii]	1.12075e-84	rl15_neucr ame: full=60s ribosomal protein l15	2.32564e-83
GC_12683	2.43328	3.47232e-11	hypothetical protein TTHERM_00037370 [Tetrahymena thermophila]	1.86576e-20	comi_dicdi ame: full=comitin ame: full=24 kda actin-binding protein ame: full=cabp1-related protein p24	1.15433e-10
GC_6854	3.58438	1.00881e-38	hypothetical protein TTHERM_00382350 [Tetrahymena thermophila]	1.25541e-56	rl26_tetts ame: full=60s ribosomal protein l26	1.04255e-58
GC_13356	3.89172	9.63513e-40	hypothetical protein TTHERM_00686220 [Tetrahymena thermophila]	4.58482e-07	#N/A	#N/A
GC_3398	1.92469	2.20156e-13	hypothetical protein TTHERM_00773710 [Tetrahymena thermophila]	7.6758e-08	#N/A	#N/A
GC_12939	4.6043	2.17431e-38	hypothetical protein TTHERM_00812780 [Tetrahymena thermophila]	2.39203e-14	rl38_tetts ame: full=60s ribosomal protein l38	1.98646e-16
GC_6847	2.26511	1.24698e-27	hypothetical protein TTHERM_01005060 [Tetrahymena thermophila SB210]	2.58328e-11	#N/A	#N/A
GC_6981	2.8811	1.91832e-38	hypothetical protein TTHERM_01085640 [Tetrahymena thermophila]	1.03244e-34	#N/A	#N/A
GC_5862	2.68828	5.52608e-53	hypothetical protein TTHERM_01113100 [Tetrahymena thermophila]	1.28158e-136	gblp_medsa ame: full=guanine nucleotide-binding protein subunit beta-like protein	1.67681e-76
GC_3784	2.10801	1.96129e-35	hypothetical protein TTHERM_02641280 [Tetrahymena thermophila]	3.93077e-13	#N/A	#N/A
GC_2579	1.83894	7.25207e-36	hypothetical protein, partial [Prevotella sp. oral taxon 317]	2.0418e-32	#N/A	#N/A
GC_5827	1.61002	7.18196e-211	hypothetical protein, partial [Rhodospirillum photometricum]	1.5604e-23	y114_chlmu ame: full=uncharacterized protein tc_0114	4.02409e-15
GC_5428	3.46015	3.50643e-48	Lysozyme [Oxytricha trifallax]	8.2025e-56	lysg2_dicdi ame: full=probable gh family 25 lysozyme 2 ame: full= -beta-n-acetylmuramidase 2 flags: precursor	4.88384e-25
GC_3466	3.06061	1.29589e-40	papain family cysteine protease [Tetrahymena thermophila SB210]	6.71524e-58	catl2_parte ame: full=cathepsin l 2 flags: precursor	5.19028e-44
GC_5219	3.71832	7.8806e-65	Peptidase C13 family protein [Tetrahymena thermophila]	8.29909e-57	vpe_vicsa ame: full=vacuolar-processing enzyme short=vpe ame: full=proteinase b flags: precursor	3.95913e-20
GC_6368	2.51123	5.55085e-19	Peptidase C13 family protein [Tetrahymena thermophila]	1.12154e-46	lgmn_mouse ame: full=legumain ame: full=asparaginyl endopeptidase ame: full= cysteine 1 flags: precursor	7.38623e-36
GC_2429	3.14627	1.34986e-65	polyubiquitin, partial [Anteholosticha manca]	1.82255e-70	ubb_gorgo ame: full=polyubiquitin-b contains: ame: full=ubiquitin flags: precursor	1.33185e-70
GC_10402	3.83656	1.0163e-23	PREDICTED: 60S ribosomal protein L7-2 [Musa acuminata subsp. malaccensis]	1.64327e-28	rl7_tetth ame: full=60s ribosomal protein l7	2.56681e-30
GC_12882	4.2776	5.80201e-26	PREDICTED: histone H3-like [Amphimedon queenslandica]	3.85538e-47	h32_encal ame: full=histone	1.01213e-48
GC_13170	3.72775	9.79819e-22	PREDICTED: peptidyl-prolyl cis-trans isomerase D [Chlamydotis macqueenii]	1.43213e-37	ppid_neucr ame: full=41 kda peptidyl-prolyl cis-trans isomerase short=ppiase ame: full=cyclophilin-41 short= 41 ame: full=rotamase	2.72712e-37
GC_13028	4.69374	1.03957e-24	PREDICTED: probable calcium-binding protein CML18 [Phoenix dactylifera]	2.07814e-08	cml23_arath ame: full=probable calcium-binding protein cml23 ame: full=calmodulin-like protein 23	4.40887e-10
GC_7990	2.80442	3.74483e-206	PREDICTED: uncharacterized protein LOC101513994 [Cicer arietinum]	3.5552e-07	#N/A	#N/A
GC_12586	6.58364	1.66763e-73	PREDICTED: uncharacterized protein LOC104434851 [Eucalyptus grandis]	1.05167e-17	tar1_klula ame: full=protein tar1	3.63237e-09
GC_13556	2.47322	6.42447e-12	Protein CBR-RPL-41 [Caenorhabditis briggsae]	1.28901e-12	rl44_caeel ame: full=60s ribosomal protein l44 ame: full=l41	1.26489e-14
GC_10468	4.77842	1.05484e-58	putative 60S ribosomal protein L38 [Oxytricha trifallax]	1.27474e-20	rl38_aedae ame: full=60s ribosomal protein l38	6.13752e-11
GC_13574	2.49922	1.61281e-28	ribosomal protein l18 [Stylonychia lemnae]	2.89297e-55	rl182_arath ame: full=60s ribosomal protein l18-2	1.62539e-44
GC_6860	3.1748	5.05756e-45	ribosomal protein l21 [Stylonychia lemnae]	4.28867e-58	rl211_arath ame: full=60s ribosomal protein l21-1	1.09583e-49
GC_6912	3.12271	6.92607e-40	ribosomal protein L4/L1 family protein [Tetrahymena thermophila]	1.98461e-30	rl4_tetts ame: full=60s ribosomal protein l4	1.64812e-32
GC_13687	3.51562	5.70308e-34	ribosomal protein L41, putative [Eimeria tenella]	4.82527e-25	rl44_bruma ame: full=60s ribosomal protein l44	1.26559e-24
GC_13241	3.65421	2.2785e-22	Ribosomal protein L7Ae containing protein [Tetrahymena thermophila]	8.95399e-35	rl30_tetts ame: full=60s ribosomal protein l30	7.43585e-37
GC_7005	4.01161	6.32571e-55	ribosomal protein S17 containing protein [Tetrahymena thermophila]	9.60059e-76	rs11_dicdi ame: full=40s ribosomal protein s11	1.11491e-59
GC_7331	2.94943	3.34476e-39	ribosomal protein S7 containing protein [Tetrahymena thermophila]	1.15421e-84	rs5_cicar ame: full=40s ribosomal protein partial	1.17528e-67
GC_5603	2.84379	2.65134e-28	ribosomal protein, putative [Ichthyophthirius multifiliis]	1.3551e-26	rl14_tetts ame: full=60s ribosomal protein l14	1.47035e-28
GC_5722	3.04067	1.53044e-72	ribosomal protein, putative [Ichthyophthirius multifiliis]	1.91875e-64	rs3a_tetts ame: full=40s ribosomal protein s3a	2.14475e-66
GC_7318	2.72259	5.9678e-49	ribosomal protein, putative [Ichthyophthirius multifiliis]	8.13711e-94	rl3_tetth ame: full=ribosomal protein l3	8.45963e-93
GC_6227	2.90335	2.64364e-19	s7e ribosomal protein, putative [Ichthyophthirius multifiliis]	1.03361e-13	#N/A	#N/A
GC_2017	2.28035	4.33477e-48	secretory granule protein t2-a, putative, partial [Ichthyophthirius multifiliis]	4.28286e-21	#N/A	#N/A
GC_10225	2.41945	1.16066e-09	Skp1 family protein [Oxytricha trifallax]	1.22222e-33	skp1a_arath ame: full=skp1-like protein 1a short=skp1-like 1 ame: full=ufo-binding protein 1	1.4789e-09
GC_8493	2.77526	4.86177e-41	translation initiation factor eIF-5A family protein [Tetrahymena thermophila]	5.27285e-62	if5a_spoex ame: full=eukaryotic translation initiation factor 5a short=eif-5a	1.20987e-44
GC_8526	2.59271	1.54083e-154	transmembrane protein, putative [Medicago truncatula]	1.69297e-12	tar1_yeast ame: full=protein tar1 ame: full=transcript antisense to ribosomal rna protein 1	4.78882e-11
GC_3071	2.74009	0	Tubulin/FtsZ family, GTPase domain containing protein [Tetrahymena thermophila]	0	tba_tetth ame: full=tubulin alpha chain ame: full=alpha-tubulin	0
GC_6126	3.20896	3.03128e-22	UNKNOWN [Stylonychia lemnae]	2.11189e-61	h2az_ponab ame: full=histone short=h2a z	7.76421e-57
GC_6830	2.95079	1.75208e-24	UNKNOWN [Stylonychia lemnae]	8.23901e-48	r35a2_arath ame: full=60s ribosomal protein l35a-2	5.79861e-34
GC_7143	3.36557	6.34164e-42	UNKNOWN [Stylonychia lemnae]	3.74527e-66	rs19_brabe ame: full=40s ribosomal protein s19	1.11158e-39
GC_10672	3.49136	5.93083e-53	#N/A	#N/A	#N/A	#N/A
GC_12398	2.60955	3.62692e-20	#N/A	#N/A	#N/A	#N/A
GC_13571	2.31734	3.88288e-101	#N/A	#N/A	#N/A	#N/A
GC_3783	2.16374	1.34122e-13	#N/A	#N/A	#N/A	#N/A
GC_5681	1.83718	2.9421e-25	#N/A	#N/A	#N/A	#N/A
GC_5901	7.33791	1.09686e-175	#N/A	#N/A	#N/A	#N/A
GC_5994	3.12026	3.52474e-31	#N/A	#N/A	rl28_tetth ame: full=60s ribosomal protein l28	7.03459e-06
GC_6544	2.23512	1.00949e-19	#N/A	#N/A	#N/A	#N/A
GC_6582	4.0998	2.85925e-294	#N/A	#N/A	#N/A	#N/A
GC_6851	2.37979	2.24632e-17	40S ribosomal protein S15a, putative [Oxytricha trifallax]	1.41242e-64	#N/A	#N/A
GC_6048	2.35347	1.33941e-12	ATP synthase CF1 beta subunit (chloroplast) [Gracilaria salicornia]	1.53285e-29	#N/A	#N/A
GC_6853	2.13868	7.28605e-17	hypothetical protein CAPTEDRAFT_165020, partial [Capitella teleta]	2.91104e-22	#N/A	#N/A
GC_13381	4.16146	4.18765e-20	hypothetical protein HELRODRAFT_185258 [Helobdella robusta]	5.52961e-12	#N/A	#N/A
GC_7398	1.74825	5.50987e-13	hypothetical protein TREMEDRAFT_42617 [Tremella mesenterica DSM 1558]	5.39314e-61	#N/A	#N/A
GC_3399	3.00732	3.42967e-58	hypothetical protein TTHERM_00773710 [Tetrahymena thermophila]	2.29823e-10	#N/A	#N/A
GC_6833	1.63616	1.23026e-12	hypothetical protein, partial [Anaerostipes caccae]	1.21764e-14	#N/A	#N/A
GC_1776	1.70452	9.60874e-11	polyubiquitin, putative, partial [Eimeria maxima]	3.14029e-61	#N/A	#N/A
GC_6006	1.94253	1.17982e-20	predicted protein [Hordeum vulgare subsp. vulgare]	7.0419e-37	#N/A	#N/A
GC_7306	1.89891	2.7679e-18	predicted protein [Hordeum vulgare subsp. vulgare]	5.2757e-21	#N/A	#N/A
GC_6765	1.68066	2.82797e-10	PREDICTED: 40S ribosomal protein S20-2-like [Cucumis melo]	6.2664e-51	#N/A	#N/A
GC_10959	2.30868	2.69839e-21	PREDICTED: 40S ribosomal protein S28-like [Microtus ochrogaster]	2.16527e-26	#N/A	#N/A
GC_8004	1.56723	6.65075e-13	PREDICTED: protein TAR1-like, partial [Eucalyptus grandis]	6.96226e-13	#N/A	#N/A
GC_9986	3.32311	6.16482e-26	PREDICTED: ubiquitin isoform X14 [Manacus vitellinus]	7.3045e-60	#N/A	#N/A
GC_6187	2.14684	1.10302e-28	ribosomal protein L1 [Lonomia obliqua]	2.24704e-53	#N/A	#N/A
GC_6973	1.77427	1.59595e-11	ribosomal protein S17, putative [Acanthamoeba castellanii str. Neff]	2.12845e-62	#N/A	#N/A
GC_6293	3.29046	7.24421e-39	U63577_1micronuclear telomere-binding protein beta subunit [Stylonychia mytilus]	3.78184e-56	#N/A	#N/A
GC_6657	1.68634	2.11409e-13	UNKNOWN [Stylonychia lemnae]	4.40893e-17	#N/A	#N/A
GC_11943	1.90306	1.13253e-18	#N/A	#N/A	#N/A	#N/A
GC_12506	36.5822	1.25419e-88	#N/A	#N/A	#N/A	#N/A
GC_12731	11.936	4.39669e-171	#N/A	#N/A	#N/A	#N/A
GC_6811	2.44849	1.39903e-29	#N/A	#N/A	#N/A	#N/A
GC_5829	1.98165	1.9859e-32	[pt] F-type H+-transporting ATPase subunit beta [Galdieria sulphuraria]	1.4584e-128	atpb_gratl ame: full=atp synthase subunit chloroplastic ame: full=atp synthase f1 sector subunit beta ame: full=f-atpase subunit beta	1.94326e-118
GC_6626	3.35685	1.91038e-63	14-3-3 protein [Tetrahymena thermophila]	5.15119e-92	1433_canal ame: full=14-3-3 protein homolog	8.99965e-72
GC_1763	3.82274	0	30S ribosomal protein S11 (chloroplast) [Gracilaria salicornia]	4.4943e-21	rr11_gratl ame: full=30s ribosomal protein chloroplastic	4.91746e-23
GC_6909	3.57434	8.43277e-53	40S ribosomal protein S5, putative [Perkinsus marinus ATCC 50983]	1.80263e-70	rs52_arath ame: full=40s ribosomal protein s5-2	2.71886e-67
GC_6870	3.02958	2.07282e-45	60S ribosomal protein L21, putative [Tetrahymena thermophila]	3.06726e-47	rl21_tetts ame: full=60s ribosomal protein l21	2.54721e-49
GC_7420	1.74494	1.59444e-07	60s ribosomal protein l44 [Lichtheimia corymbifera JMRC:FSU:9682]	2.14785e-52	rl44_caeel ame: full=60s ribosomal protein l44 ame: full=l41	1.15941e-50
GC_14867	5.04629	5.5563e-20	70 kDa heat shock protein [Leucocryptos marina]	2.79338e-22	hsp70_achkl ame: full=heat shock 70 kda protein	7.87264e-22
GC_896	1.54224	2.7971e-11	actin, partial [Stemonaria longa]	2.77594e-149	acta_phypo ame: full= plasmodial isoform	2.18584e-149
GC_3374	3.16643	1.31504e-136	Cathepsin L [Oxytricha trifallax]	1.01171e-78	rd21a_arath ame: full=cysteine proteinase rd21a short=rd21 flags: precursor	1.10526e-60
GC_12401	107.322	0	Cell wall-associated hydrolase, partial [Medicago truncatula]	3.14958e-15	#N/A	#N/A
GC_6541	2.44597	5.61579e-22	Clp protease ATP binding subunit (chloroplast) [Gracilaria salicornia]	3.25719e-67	clpc_pyrye ame: full=atp-dependent clp protease atp-binding subunit clpa homolog	2.19211e-68
GC_2271	1.50304	4.99433e-136	conserved unknown protein [Ectocarpus siliculosus]	7.56257e-11	#N/A	#N/A
GC_12700	5.4841	1.87978e-69	histone H2B [Mortierella verticillata NRRL 6337]	1.67145e-38	h2b2_picst ame: full=histone	2.09018e-39
GC_7004	3.40285	7.83723e-59	histone H3 [Tetrahymena thermophila]	9.70489e-62	h31_tetpy ame: full=histone h3 ame: full=h3s ame: full=major histone h3 contains: ame: full=h3f	8.05944e-64
GC_5641	1.52468	2.6328e-31	Histone H4 [Chondrus crispus]	1.72261e-46	h4_pyrsa ame: full=histone h4	1.17728e-45
GC_2662	1.56609	1.71398e-27	hypothetical protein [Agarivorans albus]	6.82226e-82	#N/A	#N/A
GC_411	1.54301	4.50912e-272	hypothetical protein [Gracilimonas tropica]	5.04847e-11	#N/A	#N/A
GC_427	1.87691	1.59294e-41	hypothetical protein [Paramecium tetraurelia strain d4-2]	0	tbb1_parte ame: full=tubulin beta chain ame: full=beta-tubulin	0
GC_6574	2.39013	7.01185e-19	hypothetical protein [Paramecium tetraurelia strain d4-2]	2.88416e-13	cpr2_arath ame: full=probable cysteine proteinase at3g43960 flags: precursor	1.90695e-11
GC_6863	4.17026	1.43165e-52	hypothetical protein [Paramecium tetraurelia strain d4-2]	3.4959e-38	rl35a_tetts ame: full=60s ribosomal protein l35a	1.53437e-33
GC_7212	2.93023	2.34809e-33	hypothetical protein [Paramecium tetraurelia strain d4-2]	4.30434e-49	rl17_tetts ame: full=60s ribosomal protein l17	6.13025e-50
GC_12388	7.68933	2.77785e-165	hypothetical protein [Phaseolus vulgaris]	1.01552e-21	#N/A	#N/A
GC_2477	2.62514	0	hypothetical protein AALP_AA2G159300 [Arabis alpina]	9.66783e-08	gl31_arath ame: full=germin-like protein subfamily 3 member 1 short=at-germ1 short= 1 short= 1 flags: precursor	9.56095e-09
GC_59	1.91321	1.33287e-85	hypothetical protein C789_3193 [Microcystis aeruginosa DIANCHI905]	9.63788e-22	#N/A	#N/A
GC_7893	3.85081	0	hypothetical protein C789_3193 [Microcystis aeruginosa DIANCHI905]	1.35062e-36	#N/A	#N/A
GC_5651	2.72005	2.84709e-74	hypothetical protein IMG5_083250 [Ichthyophthirius multifiliis]	0	ef1a_tetpy ame: full=elongation factor 1-alpha short=ef-1-alpha ame: full=14 nm filament-associated protein	0
GC_6702	3.33576	2.20988e-29	hypothetical protein IMG5_118010 [Ichthyophthirius multifiliis]	2.68212e-34	rs19s_ascsu ame: full=40s ribosomal protein s19s	1.06382e-24
GC_12530	4.421	4.15753e-47	hypothetical protein IMG5_167680 [Ichthyophthirius multifiliis]	1.5179e-38	rs26_steno ame: full=40s ribosomal protein s26	1.48649e-34
GC_6712	2.30296	4.87084e-27	hypothetical protein IMG5_202820 [Ichthyophthirius multifiliis]	3.72439e-72	rssa_toxgo ame: full=40s ribosomal protein sa	5.29003e-62
GC_2525	1.60956	2.58915e-98	hypothetical protein isoform 1 [Galdieria sulphuraria]	7.63586e-80	#N/A	#N/A
GC_9338	1.71703	1.77439e-09	hypothetical protein M091_0855 [Parabacteroides distasonis str. 3776 D15 i]	3.83451e-20	#N/A	#N/A
GC_9406	3.11716	1.71566e-23	hypothetical protein OXYTRI_15402 [Oxytricha trifallax]	4.59215e-19	gblp_rat ame: full=guanine nucleotide-binding protein subunit beta-2-like 1 ame: full=receptor for activated c kinase ame: full=receptor of activated protein kinase c 1 short=rack1 contains: ame: full=guanine nucleotide-binding protein subunit beta-2-like n-terminally processed	7.28268e-09
GC_12773	1.65092	5.39838e-07	hypothetical protein SAMD00019534_123360, partial [Acytostelium subglobosum LB1]	2.30934e-59	act1_acaca ame: full=actin-1	1.28395e-58
GC_13339	3.31811	5.7847e-18	hypothetical protein TTHERM_00037370 [Tetrahymena thermophila]	5.52643e-17	comi_dicdi ame: full=comitin ame: full=24 kda actin-binding protein ame: full=cabp1-related protein p24	2.12029e-13
GC_5256	2.73415	7.88925e-55	hypothetical protein TTHERM_00773710 [Tetrahymena thermophila]	1.59412e-25	t4b_parte ame: full=trichocyst matrix protein t4-b ame: full=secretory granule protein t4-b ame: full=tmp 4-b contains: ame: full=trichocyst matrix protein t4-b 1 contains: ame: full=trichocyst matrix protein t4-b 2 flags: precursor	9.15822e-10
GC_12476	2.6614	4.92918e-19	hypothetical protein TTHERM_01005060 [Tetrahymena thermophila SB210]	5.13223e-06	#N/A	#N/A
GC_12513	2.64783	1.28738e-53	hypothetical protein U991_01373, partial [Staphylococcus aureus 1111100370]	2.41902e-19	#N/A	#N/A
GC_5463	2.32453	6.93475e-27	hypothetical protein WUBG_15068 [Wuchereria bancrofti]	7.13804e-73	acts_plewa ame: full= alpha skeletal partial	1.38432e-73
GC_12898	4.05673	1.02968e-65	KH domain containing protein [Tetrahymena thermophila]	2.22812e-49	rs31_arath ame: full=40s ribosomal protein s3-1	2.33093e-38
GC_4695	2.3969	0	L-lactate dehydrogenase B chain [Echinococcus granulosus]	1.6884e-70	ldh_caeel ame: full=l-lactate dehydrogenase short=ldh	1.35582e-67
GC_3467	2.94334	1.41008e-28	papain family cysteine protease [Tetrahymena thermophila SB210]	2.24044e-18	xcp1_arath ame: full=xylem cysteine proteinase 1 short= 1 flags: precursor	1.45832e-15
GC_12578	3.3649	3.50144e-21	polyubiquitin, partial [Strombidium sulcatum]	3.82644e-46	ubiqp_xenla ame: full=polyubiquitin contains: ame: full=ubiquitin flags: partial	2.63258e-46
GC_6840	7.12287	8.2182e-59	PREDICTED: dual oxidase 2-like, partial [Saccoglossus kowalevskii]	1.43293e-07	pxdn_xentr ame: full=peroxidasin flags: precursor	3.9135e-07
GC_7847	2.1454	0	PREDICTED: E3 ubiquitin-protein ligase RNF167 [Alligator mississippiensis]	2.99459e-09	rn150_human ame: full=ring finger protein 150 flags: precursor	1.77252e-10
GC_760	1.61359	6.34602e-203	PREDICTED: GATA transcription factor 1 [Pyrus x bretschneideri]	1.6588e-09	gata4_arath ame: full=gata transcription factor 4 short= -4	8.1719e-10
GC_5397	5.78624	1.00151e-234	PREDICTED: protein TAR1-like, partial [Eucalyptus grandis]	2.34127e-16	tar1_klula ame: full=protein tar1	1.09599e-11
GC_1021	3.10529	0	preprotein translocase secY subunit (chloroplast) [Gracilaria salicornia]	0	secy_porpu ame: full=protein translocase subunit	3.37968e-132
GC_12935	2.69674	1.22254e-17	protein disulfide-isomerase domain containing protein [Tetrahymena thermophila]	1.39292e-31	pdi14_arath ame: full=protein disulfide isomerase-like 1-4 short= 1-4 ame: full=protein disulfide isomerase 2 short= 2 ame: full=protein disulfide isomerase-like 2-2 short= 2-2 flags: precursor	2.04554e-26
GC_7116	1.75513	5.31184e-07	putative 60S ribosomal protein L11, fragment, partial [Trypanosoma vivax Y486]	2.35924e-31	rl11_drome ame: full=60s ribosomal protein l11	1.92312e-32
GC_9699	2.70248	8.22158e-21	ribosomal phosphoprotein, putative [Ichthyophthirius multifiliis]	1.17276e-07	rla0_dicdi ame: full=60s acidic ribosomal protein p0	8.52511e-06
GC_6630	3.00446	6.22367e-33	Ribosomal protein L19e containing protein [Tetrahymena thermophila]	2.69213e-38	rl19_tetts ame: full=60s ribosomal protein l19	2.23568e-40
GC_5991	3.97632	1.55146e-40	ribosomal protein S10 containing protein [Tetrahymena thermophila]	2.53543e-42	rs20_xenla ame: full=40s ribosomal protein s20 ame: full=s22	2.54014e-32
GC_6569	2.97975	1.87284e-36	ribosomal protein S25 [Tetrahymena thermophila]	6.17925e-79	rs12_tetth ame: full=40s ribosomal protein s12	5.13156e-81
GC_9804	2.24242	1.76942e-10	ribosomal protein, putative [Ichthyophthirius multifiliis]	1.61812e-10	rl9b_yeast ame: full=60s ribosomal protein l9-b ame: full=l8 ame: full=rp24 ame: full=yl11	1.33413e-10
GC_7377	3.31465	6.27071e-25	RL27_TETTHRecName: Full=60S ribosomal protein L27 [Tetrahymena thermophila]	1.96425e-26	rl27_tetth ame: full=60s ribosomal protein l27	1.63121e-28
GC_1764	2.9944	0	RNA polymerase alpha subunit (chloroplast) [Gracilaria salicornia]	1.02634e-103	rpoa_gratl ame: full=dna-directed rna polymerase subunit alpha short=pep ame: full=plastid-encoded rna polymerase subunit alpha short=rna polymerase subunit alpha	1.44854e-102
GC_9181	1.81202	1.86602e-06	RS30, ribosomal protein 30 40S small ribosomal subunit [Thalassiosira pseudonana CCMP1335]	1.66438e-19	rs30_schpo ame: full=40s ribosomal protein s30	1.20734e-16
GC_7273	3.81583	3.6849e-56	RS7, ribosomal protein 7 [Oxytricha trifallax]	4.32516e-68	rs7_avimr ame: full=40s ribosomal protein s7	1.26988e-24
GC_6170	1.5696	1.06393e-11	S60 ribosomal protein L10 [Dictyostelium fasciculatum]	2.2516e-98	rl101_orysj ame: full=60s ribosomal protein l10-1 ame: full=protein qm ame: full= tumor suppressor sc34	5.10731e-97
GC_6889	2.51623	1.04631e-49	thiol-specific antioxidant protein [Gracilaria tenuistipitata var. liui]	8.52001e-79	ycf42_pyrye ame: full= peroxiredoxin ycf42 ame: full=thioredoxin reductase	6.86397e-59
GC_6753	3.88634	2.1669e-257	transcript antisense to ribosomal rna protein [Nannochloropsis gaditana CCMP526]	2.05611e-31	#N/A	#N/A
GC_1033	2.58005	0	translation elongation factor Tu (chloroplast) [Gracilaria salicornia]	0	eftu_gratl ame: full=elongation factor chloroplastic short=ef-tu	0
GC_6433	3.83242	2.6232e-21	Translationally controlled tumor protein [Tetrahymena thermophila]	6.71733e-30	tctp_yarli ame: full=translationally-controlled tumor protein homolog short=tctp	3.84354e-16
GC_13434	5.47075	0	transmembrane protein, putative [Medicago truncatula]	2.32113e-17	tar1_yeast ame: full=protein tar1 ame: full=transcript antisense to ribosomal rna protein 1	3.78529e-08
GC_975	1.98588	3.23307e-44	Tubulin/FtsZ family, GTPase domain containing protein [Tetrahymena thermophila]	0	tba_tetth ame: full=tubulin alpha chain ame: full=alpha-tubulin	0
GC_7824	2.67626	2.65496e-113	ubiquitin [Culicoides sonorensis]	8.84123e-123	ubb_gorgo ame: full=polyubiquitin-b contains: ame: full=ubiquitin flags: precursor	1.32118e-123
GC_3155	5.0509	2.13129e-70	unknown [Medicago truncatula]	5.50633e-33	lime_dicdi ame: full=lim domain-containing protein e ame: full= im	8.51756e-24
GC_1203	1.93158	0	unnamed protein product [Chondrus crispus]	1.44434e-40	rs18_thet2 ame: full=30s ribosomal protein s18	4.32468e-08
GC_13579	112.005	0	unnamed protein product [Chondrus crispus]	2.28529e-31	#N/A	#N/A
GC_13945	1.52551	3.49229e-18	unnamed protein product [Chondrus crispus]	4.69296e-35	zn417_human ame: full=zinc finger protein 417	1.54153e-10
GC_2123	1.53286	0	unnamed protein product [Chondrus crispus]	0	cata2_orysi ame: full=catalase isozyme b short=cat-b	2.91226e-175
GC_2470	1.66401	1.84922e-81	unnamed protein product [Chondrus crispus]	3.70727e-54	zn417_human ame: full=zinc finger protein 417	6.61388e-15
GC_4308	1.54617	3.20681e-201	unnamed protein product [Chondrus crispus]	0	imdh_korco ame: full=inosine-5 -monophosphate dehydrogenase short=imp dehydrogenase short=impd short=impdh	2.99724e-09
GC_528	2.0602	1.10674e-23	unnamed protein product [Chondrus crispus]	8.30683e-67	#N/A	#N/A
GC_5863	3.1361	0	unnamed protein product [Chondrus crispus]	3.65782e-10	gl32_arath ame: full=germin-like protein subfamily 3 member 2 flags: precursor	1.67814e-10
GC_10678	1.84954	1.23144e-06	#N/A	#N/A	#N/A	#N/A
GC_1114	1.78792	6.25275e-235	#N/A	#N/A	#N/A	#N/A
GC_12462	15.4384	5.61787e-207	#N/A	#N/A	#N/A	#N/A
GC_12497	4.08324	3.84305e-34	#N/A	#N/A	#N/A	#N/A
GC_12514	4.19372	3.56714e-38	#N/A	#N/A	#N/A	#N/A
GC_12551	8.79802	5.5199e-36	#N/A	#N/A	#N/A	#N/A
GC_12664	7.86323	2.30666e-86	#N/A	#N/A	#N/A	#N/A
GC_12925	3.4875	1.21977e-37	#N/A	#N/A	#N/A	#N/A
GC_13010	5.022	1.09882e-25	#N/A	#N/A	#N/A	#N/A
GC_13201	3.56005	1.32941e-20	#N/A	#N/A	#N/A	#N/A
GC_13263	3.87113	1.05198e-21	#N/A	#N/A	#N/A	#N/A
GC_13289	4.99172	4.46475e-26	#N/A	#N/A	#N/A	#N/A
GC_13358	3.56071	1.52693e-37	#N/A	#N/A	#N/A	#N/A
GC_13613	4.31103	3.2955e-34	#N/A	#N/A	#N/A	#N/A
GC_13638	14.102	1.33162e-42	#N/A	#N/A	#N/A	#N/A
GC_1571	1.63527	4.63946e-24	#N/A	#N/A	#N/A	#N/A
GC_2144	2.11896	3.84833e-135	#N/A	#N/A	#N/A	#N/A
GC_236	2.32679	8.71797e-36	#N/A	#N/A	#N/A	#N/A
GC_2601	1.52652	2.69343e-15	#N/A	#N/A	#N/A	#N/A
GC_2860	1.59492	1.32402e-18	#N/A	#N/A	#N/A	#N/A
GC_3093	1.7676	2.59009e-07	#N/A	#N/A	#N/A	#N/A
GC_3172	2.44658	3.25728e-266	#N/A	#N/A	#N/A	#N/A
GC_3353	1.49827	1.60213e-07	#N/A	#N/A	#N/A	#N/A
GC_3574	1.92516	1.12753e-07	#N/A	#N/A	#N/A	#N/A
GC_3599	1.63813	4.15584e-09	#N/A	#N/A	#N/A	#N/A
GC_3613	1.54938	1.21391e-12	#N/A	#N/A	#N/A	#N/A
GC_3739	1.61839	1.86336e-182	#N/A	#N/A	#N/A	#N/A
GC_3805	1.56513	3.14772e-121	#N/A	#N/A	#N/A	#N/A
GC_3865	1.61361	3.83265e-34	#N/A	#N/A	#N/A	#N/A
GC_4151	1.55024	4.93766e-42	#N/A	#N/A	#N/A	#N/A
GC_4194	1.53072	1.15055e-11	#N/A	#N/A	#N/A	#N/A
GC_4918	2.52797	0	#N/A	#N/A	#N/A	#N/A
GC_5606	1.9183	4.75918e-155	#N/A	#N/A	#N/A	#N/A
GC_5890	3.24653	7.049e-80	#N/A	#N/A	#N/A	#N/A
GC_6193	2.13311	3.49298e-222	#N/A	#N/A	#N/A	#N/A
GC_6470	3.65792	1.28726e-208	#N/A	#N/A	#N/A	#N/A
GC_6734	2.20775	1.46748e-21	#N/A	#N/A	#N/A	#N/A
GC_6773	6.94081	6.12455e-72	#N/A	#N/A	#N/A	#N/A
GC_6901	5.16511	0	#N/A	#N/A	#N/A	#N/A
GC_6903	2.51049	3.72997e-162	#N/A	#N/A	#N/A	#N/A
GC_6980	2.31591	5.24994e-29	#N/A	#N/A	#N/A	#N/A
GC_8647	2.55613	3.54333e-22	#N/A	#N/A	#N/A	#N/A
GC_15840	-1.66475	2.4444e-05	ACTA_PHYPORecName: Full=Actin, plasmodial isoform [Physarum polycephalum]	0	#N/A	#N/A
GC_1091	-2.29406	4.42743e-176	Animal heme peroxidase homologue [Chondrus crispus]	2.42955e-120	#N/A	#N/A
GC_4866	-1.63846	3.1532e-23	chloroplast phosphoribulokinase [Chondrus crispus]	0	#N/A	#N/A
GC_10969	-20.6012	3.04032e-144	conserved unknown protein [Ectocarpus siliculosus]	8.67928e-90	rs132_arath ame: full=40s ribosomal protein s13-2	8.80077e-77
GC_5486	-3.80787	6.16412e-22	dnaK protein [Tetrahymena thermophila]	2.58364e-80	#N/A	#N/A
GC_9344	-10.7996	1.93751e-125	Domain protein of unknown function [Phaeobacter gallaeciensis]	1.3779e-27	#N/A	#N/A
GC_6105	-12.6827	0	EEF1A2, eukaryotic translation elongation factor 1 alpha [Ectocarpus siliculosus]	0	#N/A	#N/A
GC_3113	-2.63752	1.2138e-104	ferredoxin [Xenococcus sp. PCC 7305]	2.21588e-25	#N/A	#N/A
GC_2356	-1.64162	1.21818e-13	fructose-1,6-biphosphate aldolase, chloroplast precursor [Chondrus crispus]	0	#N/A	#N/A
GC_3210	-3.43493	4.06284e-257	glycoside hydrolase family GH16 Endohydrolysis of (1-4)-beta-D-linkages of galactans [Chondrus crispus]	1.36642e-58	#N/A	#N/A
GC_2764	-1.70754	1.13019e-224	GTP-binding protein of TypA (tyrosine phosphorylated protein A) family [Chondrus crispus]	0	typa_bacsu ame: full=gtp-binding protein homolog	2.85585e-178
GC_15361	-1.65807	2.90384e-12	hydrolase [Capnocytophaga sputigena]	4.34697e-42	y114_chlmu ame: full=uncharacterized protein tc_0114	1.49178e-31
GC_5373	-2.42904	6.60709e-27	hypothetical protein [[Eubacterium] dolichum]	5.32423e-12	#N/A	#N/A
GC_1898	-2.52862	6.72784e-38	hypothetical protein [Bryobacter aggregatus]	4.10994e-09	#N/A	#N/A
GC_3011	-1.81633	1.04409e-67	hypothetical protein [Methylohalobius crimeensis]	3.45445e-132	#N/A	#N/A
GC_12956	-1.54136	1.13996e-13	hypothetical protein [Nocardia asteroides]	9.63566e-07	#N/A	#N/A
GC_3916	-1.56907	0.000237822	hypothetical protein [Nostoc sp. PCC 7120]	1.60443e-08	#N/A	#N/A
GC_5205	-1.49652	2.09405e-29	hypothetical protein [Podospora anserina S mat+]	9.05197e-49	#N/A	#N/A
GC_8198	-2.07864	5.13323e-23	hypothetical protein [Prolixibacter bellariivorans]	1.29955e-20	#N/A	#N/A
GC_8199	-3.01202	1.5805e-113	hypothetical protein [Prolixibacter bellariivorans]	2.79989e-27	#N/A	#N/A
GC_8084	-4.07709	4.29441e-112	hypothetical protein [Rickettsia prowazekii]	4.56902e-25	#N/A	#N/A
GC_2587	-1.70062	3.78727e-09	hypothetical protein [uncultured alpha proteobacterium HF0070_14E07]	1.54509e-13	#N/A	#N/A
GC_13753	-1.76885	0.000394818	hypothetical protein AURANDRAFT_37636 [Aureococcus anophagefferens]	0	#N/A	#N/A
GC_2001	-1.83651	8.35812e-57	hypothetical protein CHLREDRAFT_151480 [Chlamydomonas reinhardtii]	6.33036e-77	#N/A	#N/A
GC_8196	-9.60741	1.37878e-161	hypothetical protein D593_1495 [Streptococcus intermedius BA1]	2.34813e-26	#N/A	#N/A
GC_2483	-1.65745	4.04722e-73	hypothetical protein GUITHDRAFT_152799 [Guillardia theta CCMP2712]	0	spya_dicdi ame: full=serine--pyruvate aminotransferase short=spt ame: full=alanine--glyoxylate aminotransferase short=agt	1.7401e-125
GC_8339	-2.3312	3.08485e-11	hypothetical protein M569_00260, partial [Genlisea aurea]	1.05802e-11	#N/A	#N/A
GC_2006	-1.86078	2.84902e-15	hypothetical protein MIMGU_mgv1a010162mg [Erythranthe guttata]	3.24042e-86	#N/A	#N/A
GC_9919	-1.64367	1.23556e-09	hypothetical protein MTR_5g051180 [Medicago truncatula]	2.89104e-57	#N/A	#N/A
GC_15029	-1.84928	1.64476e-14	hypothetical protein NEMVEDRAFT_v1g157542 [Nematostella vectensis]	1.28025e-22	#N/A	#N/A
GC_8314	-4.6066	2.35081e-149	hypothetical protein OXYTRI_13058 [Oxytricha trifallax]	6.31327e-70	#N/A	#N/A
GC_12807	-1.85992	4.81296e-10	hypothetical protein XACS582_11310001 [Xanthomonas citri pv. citri]	4.71533e-24	#N/A	#N/A
GC_1035	-2.05179	1.32771e-40	low molecular mass early light-inducible protein HV60 [Griffithsia japonica]	2.7799e-72	#N/A	#N/A
GC_2002	-1.66922	1.92959e-48	MC family transporter [Salpingoeca rosetta]	1.58249e-94	#N/A	#N/A
GC_1193	-1.62078	3.96285e-130	Na+-ATPase [Chondrus crispus]	0	#N/A	#N/A
GC_4827	-1.7137	0	NADH:flavin oxidoreductase/NADH oxidase [Chondrus crispus]	0	#N/A	#N/A
GC_2745	-2.0531	2.24675e-38	PGR5 [Pyropia yezoensis]	1.20375e-32	#N/A	#N/A
GC_8312	-1.75459	6.50179e-18	polyubiquitin [Hymenolepis microstoma]	4.13538e-72	ubiqp_strpu ame: full=polyubiquitin contains: ame: full=ubiquitin flags: partial	1.15756e-73
GC_1775	-1.79061	2.81831e-25	polyubiquitin, putative, partial [Eimeria necatrix]	1.87653e-62	ubiqp_strpu ame: full=polyubiquitin contains: ame: full=ubiquitin flags: partial	3.18115e-64
GC_3930	-2.10393	1.15168e-44	predicted protein [Hordeum vulgare subsp. vulgare]	0	#N/A	#N/A
GC_5078	-1.57278	4.1846e-41	predicted protein [Hordeum vulgare subsp. vulgare]	0	#N/A	#N/A
GC_5707	-3.58047	3.63108e-30	PREDICTED: RING-H2 finger protein ATL80-like [Nicotiana tomentosiformis]	4.48801e-09	#N/A	#N/A
GC_2563	-2.75334	1.77469e-121	putative membrane protein [Burkholderia sp. RPE67]	2.05225e-115	y114_chlmu ame: full=uncharacterized protein tc_0114	9.21611e-50
GC_2578	-2.76936	4.01407e-107	putative uncharacterized protein [Azospirillum sp. CAG:260]	3.07839e-42	#N/A	#N/A
GC_2588	-1.59632	7.02898e-16	putative uncharacterized protein [Azospirillum sp. CAG:260]	3.67629e-48	#N/A	#N/A
GC_6064	-2.11903	4.68099e-19	Ras family protein [Tetrahymena thermophila]	6.40488e-13	yptv2_volca ame: full=gtp-binding protein yptv2	1.61355e-09
GC_8435	-12.167	2.06475e-188	ribosomal protein L18 [Ectocarpus siliculosus]	1.08171e-127	r18a2_arath ame: full=60s ribosomal protein l18a-2	1.3812e-66
GC_2652	-2.05236	2.01947e-36	tubulin beta, putative [Ichthyophthirius multifiliis]	0	tbb1_parte ame: full=tubulin beta chain ame: full=beta-tubulin	0
GC_976	-1.67411	2.30452e-31	Tubulin/FtsZ family, GTPase domain containing protein [Tetrahymena thermophila]	0	tba_tetth ame: full=tubulin alpha chain ame: full=alpha-tubulin	0
GC_1242	-2.76817	0	unnamed protein product [Chondrus crispus]	0	#N/A	#N/A
GC_2225	-2.53894	1.65852e-22	unnamed protein product [Chondrus crispus]	1.45878e-19	#N/A	#N/A
GC_2255	-3.76824	0	unnamed protein product [Chondrus crispus]	3.53383e-86	#N/A	#N/A
GC_2731	-2.10743	0	unnamed protein product [Chondrus crispus]	0	#N/A	#N/A
GC_2746	-2.45625	8.43534e-162	unnamed protein product [Chondrus crispus]	0	#N/A	#N/A
GC_2812	-2.06658	7.13601e-11	unnamed protein product [Chondrus crispus]	8.22436e-147	#N/A	#N/A
GC_2936	-1.89525	1.50677e-142	unnamed protein product [Chondrus crispus]	9.81854e-29	#N/A	#N/A
GC_3049	-1.63024	1.23781e-260	unnamed protein product [Chondrus crispus]	1.65126e-97	#N/A	#N/A
GC_3103	-2.10599	4.14727e-22	unnamed protein product [Chondrus crispus]	8.76617e-20	#N/A	#N/A
GC_3231	-2.3057	0	unnamed protein product [Chondrus crispus]	2.2918e-25	#N/A	#N/A
GC_3261	-2.20014	0	unnamed protein product [Chondrus crispus]	5.00655e-37	#N/A	#N/A
GC_4409	-1.98192	0	unnamed protein product [Chondrus crispus]	1.06933e-155	#N/A	#N/A
GC_6427	-1.78874	5.7994e-175	unnamed protein product [Chondrus crispus]	2.21939e-41	y4ii_rhisn ame: full=uncharacterized protein y4ii	1.73975e-26
GC_7722	-1.9893	0	unnamed protein product [Chondrus crispus]	2.8029e-14	#N/A	#N/A
GC_8016	-1.83528	7.92427e-181	unnamed protein product [Chondrus crispus]	2.54741e-10	#N/A	#N/A
GC_13949	-3.78873	3.2005e-08	#N/A	#N/A	#N/A	#N/A
GC_1483	-1.56594	9.92116e-184	#N/A	#N/A	#N/A	#N/A
GC_14993	-23.8764	2.22715e-149	#N/A	#N/A	#N/A	#N/A
GC_1507	-1.82706	0	#N/A	#N/A	#N/A	#N/A
GC_1696	-2.06395	3.09371e-65	#N/A	#N/A	#N/A	#N/A
GC_2149	-1.88927	3.39848e-229	#N/A	#N/A	#N/A	#N/A
GC_2378	-3.37063	1.78792e-110	#N/A	#N/A	#N/A	#N/A
GC_3024	-1.97971	7.53733e-89	#N/A	#N/A	#N/A	#N/A
GC_3118	-1.54266	1.7271e-19	#N/A	#N/A	#N/A	#N/A
GC_3207	-1.57059	2.71242e-81	#N/A	#N/A	#N/A	#N/A
GC_3255	-2.57952	0	#N/A	#N/A	#N/A	#N/A
GC_3758	-1.57267	2.41866e-29	#N/A	#N/A	#N/A	#N/A
GC_4790	-1.69124	6.78563e-101	#N/A	#N/A	#N/A	#N/A
GC_5159	-3.11937	9.48944e-28	#N/A	#N/A	#N/A	#N/A
GC_5183	-2.21419	0.000319788	#N/A	#N/A	#N/A	#N/A
GC_5776	-3.27125	1.88638e-113	#N/A	#N/A	#N/A	#N/A
GC_5785	-1.68302	7.49137e-69	#N/A	#N/A	#N/A	#N/A
GC_5798	-1.72215	5.64828e-39	#N/A	#N/A	#N/A	#N/A
GC_5849	-3.08265	2.06106e-30	#N/A	#N/A	#N/A	#N/A
GC_5876	-1.52108	1.52927e-40	#N/A	#N/A	#N/A	#N/A
GC_5877	-1.74771	2.70836e-92	#N/A	#N/A	#N/A	#N/A
GC_6759	-3.30867	1.02466e-55	#N/A	#N/A	#N/A	#N/A
GC_7187	-5.92912	2.68898e-71	#N/A	#N/A	#N/A	#N/A
GC_7614	-1.96001	4.17231e-32	#N/A	#N/A	#N/A	#N/A
GC_7624	-1.64236	4.64735e-46	#N/A	#N/A	#N/A	#N/A
GC_7978	-41.2273	0	#N/A	#N/A	#N/A	#N/A
GC_8519	-14.0786	7.71775e-47	#N/A	#N/A	#N/A	#N/A
GC_8594	-12.0652	9.80946e-159	#N/A	#N/A	#N/A	#N/A
GC_8766	-5.85531	4.48972e-26	#N/A	#N/A	#N/A	#N/A
GC_5963	-5.00749	6.78791e-18	14-3-3 protein [Penaeus monodon]	6.54468e-126	#N/A	#N/A
GC_11354	-3.3951	1.33451e-05	40s ribosomal protein S15 [Paramecium tetraurelia strain d4-2]	1.69844e-48	#N/A	#N/A
GC_11197	-4.47759	6.73504e-14	60s Acidic ribosomal protein [Tetrahymena thermophila]	1.17407e-82	#N/A	#N/A
GC_12234	-37.1985	9.45385e-06	60s acidic ribosomal protein p1 [Stylonychia lemnae]	6.1929e-18	#N/A	#N/A
GC_12250	-3.90354	1.22369e-08	60S ribosomal protein L18a [Cryptocaryon irritans]	4.37477e-78	#N/A	#N/A
GC_11733	-6.49497	4.55024e-15	60S ribosomal protein L34 [Zea mays]	1.47626e-27	#N/A	#N/A
GC_11299	-17.5659	5.89004e-09	60S ribosomal protein L37 [Blastomyces dermatitidis SLH14081]	3.44272e-32	#N/A	#N/A
GC_2205	-1.70597	1.14164e-183	actin [Chondrus crispus]	0	#N/A	#N/A
GC_61	-1.53931	3.95459e-45	actin [Chondrus crispus]	0	#N/A	#N/A
GC_9425	-6.25015	1.02605e-38	actin-2, partial [Wuchereria bancrofti]	6.44061e-66	#N/A	#N/A
GC_11190	-5.06312	2.31566e-14	adenosylhomocysteinase [Galdieria sulphuraria]	0	#N/A	#N/A
GC_2611	-1.60197	4.49597e-61	Adenylyl-sulfate kinase, APSK [Chondrus crispus]	1.51092e-126	#N/A	#N/A
GC_11208	-1.60683	5.53203e-29	amidophoribosyltransferase [Chondrus crispus]	3.45703e-22	#N/A	#N/A
GC_11042	-1.54892	9.96578e-28	anaphase-promoting complex subunit 4 [Arabidopsis thaliana]	1.05588e-13	#N/A	#N/A
GC_2416	-2.52787	3.96183e-18	beta tubulin subunit, partial [Colponema sp. Vietnam]	0	#N/A	#N/A
GC_7971	-2.20161	3.71752e-19	beta-galactosidase/ubiquitin fusion protein, partial [synthetic construct]	2.06202e-49	#N/A	#N/A
GC_9921	-665.439	2.9164e-60	cathepsin L isotype 3 [Trypanoplasma borreli]	2.04309e-12	#N/A	#N/A
GC_2586	-1.57569	4.16175e-11	Cell wall-associated hydrolase [Roseobacter sp. AzwK-3b]	8.36702e-71	#N/A	#N/A
GC_11581	-1.61369	6.67093e-09	CHK1 checkpoint-like protein, partial [Dichomitus squalens LYAD-421 SS1]	6.22473e-25	#N/A	#N/A
GC_2584	-2.34188	4.92435e-204	conserved hypothetical protein [Legionella longbeachae D-4968]	7.17637e-29	#N/A	#N/A
GC_11654	-7.74968	0.0007019	Core histone H2A/H2B/H3/H4 family protein [Tetrahymena thermophila]	3.26302e-20	#N/A	#N/A
GC_9354	-1.6783	1.19477e-13	Electron transfer flavoprotein beta subunit [Chondrus crispus]	1.52961e-125	#N/A	#N/A
GC_11069	-3.14234	6.51795e-20	Elongation factor G, domain IV family protein [Tetrahymena thermophila]	0	#N/A	#N/A
GC_4146	-1.63613	1.86899e-168	expressed unknown protein [Ectocarpus siliculosus]	2.10269e-34	#N/A	#N/A
GC_125	-1.65006	1.60078e-97	FMN binding protein [Galdieria sulphuraria]	1.70836e-83	#N/A	#N/A
GC_1234	-1.68791	1.04251e-104	glucose-6-phosphate isomerase [Chondrus crispus]	0	#N/A	#N/A
GC_11670	-3.32129	2.11265e-05	H2AX_TETPYRecName: Full=Histone H2AX; AltName: Full=Histone H2A.1; Short=H2A1; AltName: Full=Histone H2A.X [Tetrahymena pyriformis]	1.44942e-27	#N/A	#N/A
GC_9337	-615.841	1.03981e-56	H2B_EUPCRRecName: Full=Histone H2B [Moneuplotes crassus]	2.91084e-41	#N/A	#N/A
GC_2577	-2.18437	2.13148e-20	hypothetical protein [[Clostridium] bolteae]	2.51704e-18	#N/A	#N/A
GC_1634	-2.0677	1.5469e-227	hypothetical protein [Azovibrio restrictus]	0	#N/A	#N/A
GC_4730	-1.75371	0	hypothetical protein [Calothrix sp. PCC 7507]	5.39738e-12	#N/A	#N/A
GC_12387	-1.83855	7.0481e-165	hypothetical protein [Gracilariopsis andersonii]	5.41626e-16	#N/A	#N/A
GC_11078	-2.84155	7.4557e-08	hypothetical protein [Paramecium tetraurelia strain d4-2]	3.4672e-66	#N/A	#N/A
GC_11116	-5.42478	3.06173e-07	hypothetical protein [Paramecium tetraurelia strain d4-2]	1.86718e-11	#N/A	#N/A
GC_11201	-4.9598	1.15502e-07	hypothetical protein [Paramecium tetraurelia strain d4-2]	1.854e-142	#N/A	#N/A
GC_11211	-1.68957	0.0003088	hypothetical protein [Paramecium tetraurelia strain d4-2]	2.62548e-98	#N/A	#N/A
GC_11252	-12.3995	2.78326e-06	hypothetical protein [Paramecium tetraurelia strain d4-2]	4.45437e-31	#N/A	#N/A
GC_11407	-33.0653	3.17271e-05	hypothetical protein [Paramecium tetraurelia strain d4-2]	7.22342e-22	#N/A	#N/A
GC_11903	-5.51088	7.03407e-06	hypothetical protein [Paramecium tetraurelia strain d4-2]	5.24407e-41	#N/A	#N/A
GC_11916	-2.39288	2.70718e-06	hypothetical protein [Paramecium tetraurelia strain d4-2]	6.58251e-07	#N/A	#N/A
GC_12252	-3.3582	4.20859e-06	hypothetical protein [Paramecium tetraurelia strain d4-2]	7.79511e-68	#N/A	#N/A
GC_2417	-1.82261	3.31133e-05	hypothetical protein [Paramecium tetraurelia strain d4-2]	2.15832e-112	#N/A	#N/A
GC_6334	-5.59699	8.85612e-20	hypothetical protein [Paramecium tetraurelia strain d4-2]	2.06575e-130	#N/A	#N/A
GC_6472	-4.87943	2.3815e-12	hypothetical protein [Paramecium tetraurelia strain d4-2]	2.06535e-77	#N/A	#N/A
GC_6693	-2.62297	1.13909e-05	hypothetical protein [Paramecium tetraurelia strain d4-2]	3.65614e-44	#N/A	#N/A
GC_6768	-2.18815	9.8193e-05	hypothetical protein [Paramecium tetraurelia strain d4-2]	7.69865e-75	#N/A	#N/A
GC_7431	-2.58323	0.000343197	hypothetical protein [Paramecium tetraurelia strain d4-2]	5.81713e-28	#N/A	#N/A
GC_8287	-1.74884	8.00967e-199	hypothetical protein [Proteobacteria bacterium JGI 0000113-E04]	3.13312e-50	#N/A	#N/A
GC_11083	-1.94992	4.40397e-14	hypothetical protein [Pseudoflavonifractor capillosus]	7.98338e-30	#N/A	#N/A
GC_11406	-3.9265	1.95138e-05	hypothetical protein BATDEDRAFT_25949 [Batrachochytrium dendrobatidis JAM81]	3.93994e-10	#N/A	#N/A
GC_3116	-2.04219	0	hypothetical protein CHLNCDRAFT_139033 [Chlorella variabilis]	1.3435e-29	#N/A	#N/A
GC_9947	-3.51319	3.8773e-11	hypothetical protein DAPPUDRAFT_274173 [Daphnia pulex]	5.50328e-14	#N/A	#N/A
GC_11127	-14.4661	2.44976e-10	hypothetical protein DAPPUDRAFT_344845 [Daphnia pulex]	2.7081e-99	#N/A	#N/A
GC_12126	-3.22903	1.04132e-05	hypothetical protein DAPPUDRAFT_346316 [Daphnia pulex]	7.08689e-72	#N/A	#N/A
GC_8455	-3.00594	1.86531e-06	hypothetical protein DAPPUDRAFT_69950 [Daphnia pulex]	1.12062e-28	#N/A	#N/A
GC_8321	-2.91374	1.94415e-92	hypothetical protein ESAG_07158 [Escherichia sp. 3_2_53FAA]	1.25107e-19	#N/A	#N/A
GC_1299	-1.74487	1.54585e-115	hypothetical protein FOZG_16251 [Fusarium oxysporum Fo47]	7.68122e-120	#N/A	#N/A
GC_9602	-168.426	0	hypothetical protein Gasu_61700 [Galdieria sulphuraria]	2.40005e-06	#N/A	#N/A
GC_6217	-5.88181	2.99154e-12	hypothetical protein IMG5_081360 [Ichthyophthirius multifiliis]	3.77926e-42	#N/A	#N/A
GC_11184	-6.19974	5.37777e-05	hypothetical protein IMG5_142270, partial [Ichthyophthirius multifiliis]	2.26082e-96	#N/A	#N/A
GC_11077	-3.51319	3.8773e-11	hypothetical protein IMG5_164270 [Ichthyophthirius multifiliis]	0	#N/A	#N/A
GC_11287	-7.23304	2.47706e-08	hypothetical protein IMG5_174070 [Ichthyophthirius multifiliis]	2.83618e-128	#N/A	#N/A
GC_11124	-1.9886	3.06845e-05	hypothetical protein IMG5_201690 [Ichthyophthirius multifiliis]	2.19654e-50	#N/A	#N/A
GC_11259	-4.47759	1.16884e-07	hypothetical protein IMG5_202820 [Ichthyophthirius multifiliis]	4.14606e-70	#N/A	#N/A
GC_12223	-14.4661	2.35957e-07	hypothetical protein JCGZ_07469 [Jatropha curcas]	1.02288e-46	#N/A	#N/A
GC_11130	-6.45807	3.65516e-09	hypothetical protein LOTGIDRAFT_221163 [Lottia gigantea]	2.44648e-71	#N/A	#N/A
GC_8246	-2.84835	6.3529e-32	hypothetical protein N47_G38930 [uncultured Desulfobacterium sp.]	8.14283e-33	#N/A	#N/A
GC_8302	-149.059	0	hypothetical protein OXYTRI_13059 [Oxytricha trifallax]	2.17363e-18	#N/A	#N/A
GC_4742	-2.88069	1.15276e-28	hypothetical protein PDE_00082 [Penicillium oxalicum 114-2]	8.78932e-106	#N/A	#N/A
GC_8693	-6.61002	1.91168e-135	hypothetical protein RFI_15712 [Reticulomyxa filosa]	1.45968e-125	#N/A	#N/A
GC_11222	-3.71985	5.19877e-05	hypothetical protein TTHERM_00136120 [Tetrahymena thermophila]	1.36171e-46	#N/A	#N/A
GC_11219	-2.38452	0.000112457	hypothetical protein TTHERM_00471090 [Tetrahymena thermophila]	4.56465e-22	#N/A	#N/A
GC_11166	-3.90354	1.22369e-08	hypothetical protein TTHERM_00590090 [Tetrahymena thermophila]	1.06581e-56	#N/A	#N/A
GC_11082	-2.34512	3.26824e-29	hypothetical protein, partial [Rhodospirillum photometricum]	3.67401e-35	#N/A	#N/A
GC_8962	-1.73617	5.70499e-09	hypothetical protein, partial [Rhodospirillum photometricum]	5.06013e-35	#N/A	#N/A
GC_12176	-4.47759	1.16884e-07	NAC domain containing protein [Tetrahymena thermophila]	3.36048e-37	#N/A	#N/A
GC_11592	-6.54417	2.44193e-07	nucleoside diphosphate kinase [Sporothrix schenckii ATCC 58251]	1.31783e-43	#N/A	#N/A
GC_3015	-3.71461	0	PAP2/haloperoxidase-like protein [Chondrus crispus]	0	#N/A	#N/A
GC_5858	-2.93747	0	PAP2/haloperoxidase-like protein [Chondrus crispus]	0	#N/A	#N/A
GC_10701	-3.17641	1.87367e-08	papain family cysteine protease [Tetrahymena thermophila SB210]	3.96747e-23	#N/A	#N/A
GC_6668	-7.63046	1.36031e-33	papain family cysteine protease [Tetrahymena thermophila SB210]	5.04834e-72	#N/A	#N/A
GC_8191	-4.9966	4.23486e-47	Papain family cysteine protease containing protein [Tetrahymena thermophila]	6.76876e-53	#N/A	#N/A
GC_6949	-1.50788	1.76171e-60	Plant L-ascorbate oxidase [Theobroma cacao]	1.06747e-84	#N/A	#N/A
GC_12867	-1.55776	6.59481e-05	polyubiquitin, putative, partial [Eimeria necatrix]	1.47395e-53	#N/A	#N/A
GC_11131	-4.5924	3.12489e-11	predicted protein [Hordeum vulgare subsp. vulgare]	0	#N/A	#N/A
GC_11173	-33.0653	3.17271e-05	predicted protein [Hordeum vulgare subsp. vulgare]	5.77998e-16	#N/A	#N/A
GC_11206	-4.13316	1.37435e-08	predicted protein [Hordeum vulgare subsp. vulgare]	9.38106e-66	#N/A	#N/A
GC_11212	-5.16645	0.000514609	predicted protein [Hordeum vulgare subsp. vulgare]	3.14818e-12	#N/A	#N/A
GC_11650	-12.9161	1.01876e-11	predicted protein [Hordeum vulgare subsp. vulgare]	4.28078e-27	#N/A	#N/A
GC_12150	-4.9598	1.15502e-07	predicted protein [Hordeum vulgare subsp. vulgare]	1.56089e-63	#N/A	#N/A
GC_12180	-5.42478	4.4796e-13	predicted protein [Hordeum vulgare subsp. vulgare]	0	#N/A	#N/A
GC_12229	-1.6715	0.000728957	predicted protein [Hordeum vulgare subsp. vulgare]	0	#N/A	#N/A
GC_12253	-11.3662	9.56018e-06	predicted protein [Hordeum vulgare subsp. vulgare]	2.54188e-111	#N/A	#N/A
GC_5077	-7.99844	3.37685e-37	predicted protein [Hordeum vulgare subsp. vulgare]	4.60631e-66	#N/A	#N/A
GC_5742	-2.92274	5.92131e-09	predicted protein [Hordeum vulgare subsp. vulgare]	9.83044e-128	#N/A	#N/A
GC_7855	-3.17936	2.24799e-28	predicted protein [Hordeum vulgare subsp. vulgare]	1.91505e-162	#N/A	#N/A
GC_8283	-5.13926	1.43565e-199	predicted protein [Hordeum vulgare subsp. vulgare]	0	#N/A	#N/A
GC_12266	-3.96095	2.38022e-06	predicted protein [Naegleria gruberi]	8.71108e-80	#N/A	#N/A
GC_12177	-3.4443	4.24882e-05	predicted protein [Physcomitrella patens]	4.09025e-12	#N/A	#N/A
GC_5723	-2.75723	1.63384e-72	predicted protein [Thalassiosira pseudonana CCMP1335]	4.22247e-40	#N/A	#N/A
GC_12211	-11.8828	1.14612e-10	PREDICTED: cysteine proteinase 3-like [Solanum tuberosum]	3.20592e-62	#N/A	#N/A
GC_2739	-1.53985	3.70946e-27	PREDICTED: cysteine proteinase RD21a-like [Citrus sinensis]	7.61319e-88	#N/A	#N/A
GC_4263	-1.52997	0	protein kinase, putative (ISS) [Galdieria sulphuraria]	1.37366e-28	#N/A	#N/A
GC_2426	-3.66629	0	protein of unknown function DUF1929 [Rhodococcus rhodochrous ATCC 21198]	1.68112e-59	#N/A	#N/A
GC_2374	-2.72549	1.55182e-124	puromycin N-acetyltransferase [Rhodococcus hoagii]	1.8366e-25	#N/A	#N/A
GC_8048	-1.9396	5.66304e-29	putative membrane protein [Burkholderia sp. RPE67]	1.06815e-89	#N/A	#N/A
GC_11043	-1.9318	0.00022181	receptor of activated protein kinase c component of 40s small ribosomal subunit, putative [Ichthyophthirius multifiliis]	3.51937e-107	#N/A	#N/A
GC_11373	-4.13316	7.19929e-06	ribosomal protein S11 containing protein [Tetrahymena thermophila]	2.94374e-61	#N/A	#N/A
GC_12209	-5.6831	0.000167744	ribosomal protein S15 containing protein [Tetrahymena thermophila]	2.05196e-64	#N/A	#N/A
GC_11059	-6.19974	6.32391e-06	ribosomal protein S2 [Opoptera syme]	1.22616e-26	#N/A	#N/A
GC_11401	-6.58723	2.08168e-09	ribosomal protein S4 containing protein [Tetrahymena thermophila]	1.11935e-48	#N/A	#N/A
GC_11061	-11.0218	1.08341e-07	ribosomal protein S5 containing protein [Tetrahymena thermophila]	6.63188e-36	#N/A	#N/A
GC_6619	-12.3995	4.7889e-16	Ribosomal Proteins L2, C-terminal domain containing protein [Tetrahymena thermophila]	6.63961e-120	#N/A	#N/A
GC_11177	-4.02983	1.18771e-05	RL5_TETTSRecName: Full=60S ribosomal protein L5 [Tetrahymena thermophila SB210]	2.65766e-97	#N/A	#N/A
GC_7490	-4.85444	0	Sel1-repeat containing protein [Chondrus crispus]	1.70493e-56	#N/A	#N/A
GC_7491	-13.3363	0	Sel1-repeat containing protein [Chondrus crispus]	9.46618e-34	#N/A	#N/A
GC_7492	-9.9088	2.38239e-239	Sel1-repeat containing protein [Chondrus crispus]	2.58909e-17	#N/A	#N/A
GC_3036	-1.62686	8.36674e-157	similar to high-affinity iron permease [Cyanidioschyzon merolae strain 10D]	4.08286e-71	#N/A	#N/A
GC_11852	-3.28774	1.34593e-07	similar to thioredoxin-like protein, partial [Ectocarpus siliculosus]	8.37999e-20	#N/A	#N/A
GC_11117	-5.6831	0.000167744	superoxide dismutase [Shigella flexneri]	4.75712e-38	#N/A	#N/A
GC_4770	-1.54956	7.98267e-142	TIR domain-containing protein [Chondrus crispus]	6.61039e-26	#N/A	#N/A
GC_6850	-28.8973	0	translation elongation factor 1-alpha [Spathidium sp.]	0	#N/A	#N/A
GC_6704	-1.87732	1.99099e-13	Tubulin/FtsZ family, GTPase domain containing protein [Tetrahymena thermophila]	0	#N/A	#N/A
GC_12248	-2.22973	2.26865e-05	ubiquitin extension protein, putative [Ichthyophthirius multifiliis]	2.13347e-17	#N/A	#N/A
GC_8964	-71.2971	1.0995e-100	ubiquitin, partial [Naegleria fowleri]	2.01994e-60	#N/A	#N/A
GC_35	-1.62777	0	UDP-glucose 4-epimerase [Chondrus crispus]	0	#N/A	#N/A
GC_12148	-1.52105	2.0381e-38	unnamed protein product [Chondrus crispus]	1.06514e-67	#N/A	#N/A
GC_1446	-1.62639	2.18644e-23	unnamed protein product [Chondrus crispus]	7.20964e-07	#N/A	#N/A
GC_1623	-2.00291	7.39051e-59	unnamed protein product [Chondrus crispus]	0	#N/A	#N/A
GC_2073	-1.54429	0	unnamed protein product [Chondrus crispus]	8.33917e-150	#N/A	#N/A
GC_2308	-1.55335	9.28726e-53	unnamed protein product [Chondrus crispus]	0	#N/A	#N/A
GC_2343	-1.61899	1.83284e-14	unnamed protein product [Chondrus crispus]	5.27281e-12	#N/A	#N/A
GC_2419	-2.74855	6.78671e-20	unnamed protein product [Chondrus crispus]	0	#N/A	#N/A
GC_2526	-1.54982	7.43894e-115	unnamed protein product [Chondrus crispus]	0	#N/A	#N/A
GC_2810	-1.66419	2.53537e-87	unnamed protein product [Chondrus crispus]	4.16634e-122	#N/A	#N/A
GC_2877	-1.52991	8.17219e-180	unnamed protein product [Chondrus crispus]	2.12679e-172	#N/A	#N/A
GC_2899	-1.64039	3.64152e-47	unnamed protein product [Chondrus crispus]	5.82443e-96	#N/A	#N/A
GC_3016	-1.62134	6.78008e-213	unnamed protein product [Chondrus crispus]	5.6046e-52	#N/A	#N/A
GC_3017	-1.55056	2.47235e-107	unnamed protein product [Chondrus crispus]	1.3548e-40	#N/A	#N/A
GC_4000	-1.63178	1.96262e-93	unnamed protein product [Chondrus crispus]	6.84897e-113	#N/A	#N/A
GC_4202	-1.68456	1.89247e-131	unnamed protein product [Chondrus crispus]	8.73133e-126	#N/A	#N/A
GC_4229	-1.55382	2.017e-105	unnamed protein product [Chondrus crispus]	0	#N/A	#N/A
GC_4377	-6.00342	0	unnamed protein product [Chondrus crispus]	2.08645e-67	#N/A	#N/A
GC_447	-1.57196	0	unnamed protein product [Chondrus crispus]	5.46356e-162	#N/A	#N/A
GC_5145	-1.90667	3.12828e-131	unnamed protein product [Chondrus crispus]	0	#N/A	#N/A
GC_614	-1.50381	1.98042e-11	unnamed protein product [Chondrus crispus]	6.62302e-155	#N/A	#N/A
GC_654	-1.53935	0	unnamed protein product [Chondrus crispus]	1.29891e-34	#N/A	#N/A
GC_7113	-2.60923	2.12184e-169	unnamed protein product [Chondrus crispus]	5.58148e-50	#N/A	#N/A
GC_7608	-1.65688	3.56147e-62	unnamed protein product [Chondrus crispus]	1.28443e-115	#N/A	#N/A
GC_769	-1.8856	0	unnamed protein product [Chondrus crispus]	0	#N/A	#N/A
GC_7710	-1.65583	5.98792e-33	unnamed protein product [Chondrus crispus]	0	#N/A	#N/A
GC_8188	-2.07623	4.07895e-90	unnamed protein product [Chondrus crispus]	1.70602e-60	#N/A	#N/A
GC_847	-2.45163	0	unnamed protein product [Chondrus crispus]	1.22628e-70	#N/A	#N/A
GC_906	-1.66801	2.13226e-39	unnamed protein product [Chondrus crispus]	3.66729e-31	#N/A	#N/A
GC_2410	-1.81304	2.33642e-65	unnamed protein product [Ostreococcus tauri]	1.7339e-30	#N/A	#N/A
GC_5416	-1.61747	3.24358e-172	unnamed protein product, partial [Chondrus crispus]	0	#N/A	#N/A
GC_5283	-2.68824	0	vanadium-dependent bromoperoxidase 1 [Gracilaria changii]	0	#N/A	#N/A
GC_10470	-2.18876	1.35776e-30	#N/A	#N/A	#N/A	#N/A
GC_10845	-905.163	3.28587e-151	#N/A	#N/A	#N/A	#N/A
GC_11104	-4.90813	2.6327e-06	#N/A	#N/A	#N/A	#N/A
GC_11168	-2.71539	3.68413e-09	#N/A	#N/A	#N/A	#N/A
GC_11178	-3.65096	6.12032e-12	#N/A	#N/A	#N/A	#N/A
GC_1123	-2357.97	1.16348e-158	#N/A	#N/A	#N/A	#N/A
GC_11268	-11.3662	9.56018e-06	#N/A	#N/A	#N/A	#N/A
GC_11282	-13.4328	8.10114e-07	#N/A	#N/A	#N/A	#N/A
GC_12083	-33.0653	3.17271e-05	#N/A	#N/A	#N/A	#N/A
GC_12232	-1.93358	1.57004e-34	#N/A	#N/A	#N/A	#N/A
GC_12283	-9.29962	2.22608e-11	#N/A	#N/A	#N/A	#N/A
GC_13608	-2.51163	0	#N/A	#N/A	#N/A	#N/A
GC_1637	-1.79873	0	#N/A	#N/A	#N/A	#N/A
GC_1739	-1.71809	0	#N/A	#N/A	#N/A	#N/A
GC_1924	-4.65353	1.03322e-153	#N/A	#N/A	#N/A	#N/A
GC_2264	-1.6387	0	#N/A	#N/A	#N/A	#N/A
GC_2360	-1.93537	2.39711e-26	#N/A	#N/A	#N/A	#N/A
GC_2502	-2.358	1.28752e-142	#N/A	#N/A	#N/A	#N/A
GC_2562	-3.29063	1.12843e-37	#N/A	#N/A	#N/A	#N/A
GC_2629	-1.91596	7.12398e-131	#N/A	#N/A	#N/A	#N/A
GC_2825	-2.59614	1.01317e-64	#N/A	#N/A	#N/A	#N/A
GC_3359	-1.59063	3.56754e-26	#N/A	#N/A	#N/A	#N/A
GC_3404	-3.5987	4.45256e-21	#N/A	#N/A	#N/A	#N/A
GC_3421	-1.88877	3.75382e-280	#N/A	#N/A	#N/A	#N/A
GC_3601	-1.83696	2.61341e-10	#N/A	#N/A	#N/A	#N/A
GC_3659	-2.73222	0	#N/A	#N/A	#N/A	#N/A
GC_3675	-2.21194	4.21472e-173	#N/A	#N/A	#N/A	#N/A
GC_3755	-4.26025	3.3795e-262	#N/A	#N/A	#N/A	#N/A
GC_3767	-3.95417	3.8845e-104	#N/A	#N/A	#N/A	#N/A
GC_3843	-1.6791	8.17392e-08	#N/A	#N/A	#N/A	#N/A
GC_3883	-1.8291	2.26298e-23	#N/A	#N/A	#N/A	#N/A
GC_3909	-3.02552	0	#N/A	#N/A	#N/A	#N/A
GC_3931	-3.15154	5.52731e-52	#N/A	#N/A	#N/A	#N/A
GC_3943	-4.39474	0	#N/A	#N/A	#N/A	#N/A
GC_4012	-1.53572	1.07051e-17	#N/A	#N/A	#N/A	#N/A
GC_4759	-6.19196	0	#N/A	#N/A	#N/A	#N/A
GC_5012	-1.95146	3.84095e-99	#N/A	#N/A	#N/A	#N/A
GC_591	-2.0804	7.89813e-33	#N/A	#N/A	#N/A	#N/A
GC_6005	-1.99224	8.66129e-62	#N/A	#N/A	#N/A	#N/A
GC_6088	-56.056	6.81377e-106	#N/A	#N/A	#N/A	#N/A
GC_6254	-3.03099	1.90005e-08	#N/A	#N/A	#N/A	#N/A
GC_6446	-2.41476	1.3782e-25	#N/A	#N/A	#N/A	#N/A
GC_6482	-2.80743	8.92363e-12	#N/A	#N/A	#N/A	#N/A
GC_7112	-3.96095	8.65078e-14	#N/A	#N/A	#N/A	#N/A
GC_7853	-3.42865	3.46915e-08	#N/A	#N/A	#N/A	#N/A
GC_7906	-2.64719	6.68237e-54	#N/A	#N/A	#N/A	#N/A
GC_8002	-3529.72	4.42137e-214	#N/A	#N/A	#N/A	#N/A
GC_8431	-770.835	1.35329e-67	#N/A	#N/A	#N/A	#N/A
GC_8501	-731.57	6.78327e-65	#N/A	#N/A	#N/A	#N/A
GC_946	-1.83734	4.62202e-165	#N/A	#N/A	#N/A	#N/A
GC_7183	-2.00837	3.97074e-12	40s ribosomal protein S15 [Paramecium tetraurelia strain d4-2]	1.13368e-33	rs15_orysj ame: full=40s ribosomal protein s15	5.48529e-31
GC_6586	-2.048	1.13846e-23	40S ribosomal protein S3A, putative [Eimeria necatrix]	2.36195e-54	rs3a_tetts ame: full=40s ribosomal protein s3a	8.41905e-56
GC_8496	-1.76885	5.40627e-07	60s acidic ribosomal protein [Stylonychia lemnae]	5.95712e-20	rla1_chlre ame: full=60s acidic ribosomal protein p1	1.9955e-11
GC_7081	-1.60432	1.75831e-08	60S ribosomal protein L27A [Cryptocaryon irritans]	1.96193e-63	rl27a_bovin ame: full=60s ribosomal protein l27a	5.58985e-60
GC_8124	-5.84547	4.57414e-30	beta tubulin, partial [Paraphysomonas imperforata]	3.46675e-50	tbb6_ectvr ame: full=tubulin beta-6 chain ame: full=beta-6-tubulin	1.9641e-51
GC_10949	-114.437	7.28339e-105	carbonic anhydrase [Caldithrix abyssi]	1.4375e-10	#N/A	#N/A
GC_10834	-41.1379	1.0597e-153	COX2_15124cytochrome c oxidase subunit II [Platynereis dumerilii]	3.5648e-77	#N/A	#N/A
GC_7046	-1.93912	1.03128e-26	cuticular protein, putative [Ixodes scapularis]	3.86899e-12	#N/A	#N/A
GC_8111	-71.8137	7.37376e-234	cytochrome oxidase III [Odobenus rosmarus rosmarus]	2.28057e-111	#N/A	#N/A
GC_9469	-11.3662	5.72079e-36	hypothetical protein [Eubacterium ventriosum]	6.10115e-21	#N/A	#N/A
GC_10980	-3926.5	1.51271e-231	hypothetical protein [Lactobacillus casei]	1.69135e-19	#N/A	#N/A
GC_12984	-1.84371	4.42125e-07	hypothetical protein [Paramecium tetraurelia strain d4-2]	2.07708e-22	rl31_tetts ame: full=60s ribosomal protein l31	5.75268e-21
GC_6125	-2.13749	3.53209e-20	hypothetical protein [Paramecium tetraurelia strain d4-2]	7.39327e-44	rl32_droac ame: full=60s ribosomal protein l32 ame: full=ribosomal protein 49	5.256e-35
GC_10937	-33.0653	1.20243e-54	hypothetical protein [uncultured beta proteobacterium HF0130_04F21]	5.94825e-25	#N/A	#N/A
GC_8197	-193.225	2.10139e-84	hypothetical protein [uncultured delta proteobacterium HF0070_15B21]	4.66674e-09	#N/A	#N/A
GC_8310	-42.5371	0	hypothetical protein [uncultured delta proteobacterium HF0130_19C20]	2.75432e-06	#N/A	#N/A
GC_9837	-1.84155	7.23111e-14	hypothetical protein [uncultured Marinimicrobia bacterium HF0010_18O13]	5.56256e-10	#N/A	#N/A
GC_7967	-2.38726	6.96307e-31	hypothetical protein C789_3193 [Microcystis aeruginosa DIANCHI905]	3.98653e-14	#N/A	#N/A
GC_8941	-1.68008	2.11591e-06	hypothetical protein M091_0855 [Parabacteroides distasonis str. 3776 D15 i]	3.49358e-16	#N/A	#N/A
GC_3779	-2.85007	6.10425e-38	hypothetical protein MELLADRAFT_90053 [Melampsora larici-populina 98AG31]	3.74989e-16	#N/A	#N/A
GC_9401	-1.91312	2.83351e-14	predicted protein [Hordeum vulgare subsp. vulgare]	1.40653e-14	rl29_tetth ame: full=60s ribosomal protein l29	3.54102e-12
GC_7092	-1.50565	4.0757e-06	PREDICTED: 40S ribosomal protein S20-2-like [Musa acuminata subsp. malaccensis]	7.5026e-23	rs20_orysj ame: full=40s ribosomal protein s20	3.96228e-24
GC_11012	-2.49338	1.13025e-14	Ubiquitin [Oxytricha trifallax]	2.05872e-06	rl40_tetpy ame: full=ubiquitin-60s ribosomal protein l40 contains: ame: full=ubiquitin contains: ame: full=60s ribosomal protein l40 ame: full=cep52 ame: full=cep53 flags: precursor	4.05338e-07
GC_8104	-150.86	4.21988e-68	ubiquitin B, isoform CRA_e [Homo sapiens]	2.24775e-62	ubiqp_xenla ame: full=polyubiquitin contains: ame: full=ubiquitin flags: partial	2.18217e-63
GC_6592	-1.62591	7.13778e-06	unknown [Schistosoma japonicum]	4.64525e-29	rl35a_tetts ame: full=60s ribosomal protein l35a	1.39966e-24
GC_10485	-2.25291	1.26754e-14	zinc-binding ribosomal protein family protein [Arabidopsis thaliana]	5.64512e-16	rs272_arath ame: full=40s ribosomal protein s27-2	9.88942e-17
GC_10025	-2.83264	5.37844e-13	#N/A	#N/A	#N/A	#N/A
GC_10078	-219.058	8.41013e-25	#N/A	#N/A	#N/A	#N/A
GC_10263	-500.113	3.98911e-48	#N/A	#N/A	#N/A	#N/A
GC_10268	-3.90354	8.65864e-48	#N/A	#N/A	#N/A	#N/A
GC_10302	-516.645	2.22174e-49	#N/A	#N/A	#N/A	#N/A
GC_10307	-133.811	2.69087e-61	#N/A	#N/A	#N/A	#N/A
GC_10363	-400.917	2.26371e-40	#N/A	#N/A	#N/A	#N/A
GC_10463	-267.622	1.25977e-56	#N/A	#N/A	#N/A	#N/A
GC_10660	-302.754	1.03048e-62	#N/A	#N/A	#N/A	#N/A
GC_10676	-101.607	3.40393e-140	#N/A	#N/A	#N/A	#N/A
GC_10820	-719.17	2.8113e-250	#N/A	#N/A	#N/A	#N/A
GC_10896	-4.79553	7.91695e-47	#N/A	#N/A	#N/A	#N/A
GC_10957	-1768.99	7.75525e-128	#N/A	#N/A	#N/A	#N/A
GC_12602	-3.04107	1.00773e-58	#N/A	#N/A	#N/A	#N/A
GC_3560	-7.57747	4.91227e-223	#N/A	#N/A	#N/A	#N/A
GC_3561	-5.88976	1.25078e-83	#N/A	#N/A	#N/A	#N/A
GC_3791	-2.19006	3.33264e-17	#N/A	#N/A	#N/A	#N/A
GC_5488	-31.4888	0	#N/A	#N/A	#N/A	#N/A
GC_5867	-1.97696	3.14557e-29	#N/A	#N/A	#N/A	#N/A
GC_6695	-6.9493	1.31415e-260	#N/A	#N/A	#N/A	#N/A
GC_6792	-4.19068	0	#N/A	#N/A	#N/A	#N/A
GC_6884	-2.59012	1.42115e-95	#N/A	#N/A	#N/A	#N/A
GC_7243	-2.03539	3.25405e-22	#N/A	#N/A	#N/A	#N/A
GC_7298	-2.53791	1.33012e-18	#N/A	#N/A	#N/A	#N/A
GC_8037	-1768.99	7.75525e-128	#N/A	#N/A	#N/A	#N/A
GC_8064	-2.70624	4.42242e-20	#N/A	#N/A	#N/A	#N/A
GC_8075	-508.379	9.38713e-49	#N/A	#N/A	#N/A	#N/A
GC_8091	-99.9192	0	#N/A	#N/A	#N/A	#N/A
GC_8093	-387.484	8.82492e-77	#N/A	#N/A	#N/A	#N/A
GC_8189	-828.699	1.64492e-71	#N/A	#N/A	#N/A	#N/A
GC_8190	-1940.52	4.44178e-137	#N/A	#N/A	#N/A	#N/A
GC_8280	-92.7551	0	#N/A	#N/A	#N/A	#N/A
GC_8292	-7.44499	8.39069e-48	#N/A	#N/A	#N/A	#N/A
GC_8301	-55.7977	1.22001e-53	#N/A	#N/A	#N/A	#N/A
GC_8313	-702.638	6.99517e-63	#N/A	#N/A	#N/A	#N/A
GC_8337	-1436.27	3.74938e-109	#N/A	#N/A	#N/A	#N/A
GC_8508	-657.173	1.12741e-59	#N/A	#N/A	#N/A	#N/A
GC_8549	-462.914	2.88851e-45	#N/A	#N/A	#N/A	#N/A
GC_8558	-892.763	9.19435e-76	#N/A	#N/A	#N/A	#N/A
GC_8609	-6.38426	5.80759e-54	#N/A	#N/A	#N/A	#N/A
GC_9266	-51.6645	9.80592e-98	#N/A	#N/A	#N/A	#N/A
GC_997	-1.59536	2.14415e-12	1-acyl-sn-glycerol-3-phosphate acyltransferase [Chondrus crispus]	8.79933e-91	#N/A	#N/A
GC_7752	-1.60724	0	acyl-CoA oxidase [Chondrus crispus]	0	#N/A	#N/A
GC_2930	-1.71982	2.5156e-154	alkaline phosphatase [Pyropia yezoensis]	0	#N/A	#N/A
GC_772	-2.34819	0	Animal heme peroxidase homologue [Chondrus crispus]	7.11377e-136	#N/A	#N/A
GC_868	-1.87981	6.1963e-112	ARID/BRIGHT DNA binding domain-containing protein [Galdieria sulphuraria]	3.6326e-29	#N/A	#N/A
GC_8005	-1.53805	4.19619e-66	beta-tubulin-like protein 02 [Stentor coeruleus]	0	tbb1_parte ame: full=tubulin beta chain ame: full=beta-tubulin	0
GC_919	-1.4991	5.65869e-62	cytochrome P450 family 97G-CYP97G1 [Chondrus crispus]	0	#N/A	#N/A
GC_5857	-2.29634	3.00455e-98	fructose-1,6-biphosphate aldolase [Chondrus crispus]	0	#N/A	#N/A
GC_833	-1.6417	3.9749e-147	glutamyl-tRNA reductase [Chondrus crispus]	0	#N/A	#N/A
GC_7482	-1.70196	0	glyoxalase [Haliangium ochraceum]	4.52295e-31	qkil1_arath ame: full=kh domain-containing protein at4g26480 ame: full=quaking-like protein 1	8.28485e-10
GC_4868	-1.69981	5.02086e-57	glyoxylate reductase/hydroxypyruvate reductase [Chondrus crispus]	2.39417e-140	#N/A	#N/A
GC_1266	-1.65881	0	hypothetical protein [Aquimarina latercula]	2.74228e-38	#N/A	#N/A
GC_7578	-1.52927	7.42451e-18	hypothetical protein [Nodosilinea nodulosa]	1.01039e-37	tl15b_arath ame: full=thylakoid lumenal kda protein chloroplastic flags: precursor	3.14223e-19
GC_2582	-1.60406	2.10368e-14	hypothetical protein [Pseudoflavonifractor capillosus]	1.02287e-38	#N/A	#N/A
GC_398	-1.75562	0	hypothetical protein CONPUDRAFT_162974 [Coniophora puteana RWD-64-598 SS2]	1.7782e-44	#N/A	#N/A
GC_3706	-1.74792	5.49441e-26	hypothetical protein Gasu_50900 [Galdieria sulphuraria]	3.08462e-12	rik_arath ame: full=protein rik ame: full=rough sheath 2-interacting kh domain protein short=rs2-interacting kh domain protein	3.73241e-11
GC_4170	-1.60662	3.00031e-89	hypothetical protein GUITHDRAFT_112703 [Guillardia theta CCMP2712]	1.38495e-13	#N/A	#N/A
GC_7579	-1.58357	8.73218e-41	hypothetical protein GUITHDRAFT_99591 [Guillardia theta CCMP2712]	6.84275e-11	tup1_dicdi ame: full=general transcriptional corepressor tupa	1.469e-08
GC_7581	-1.5516	8.29907e-26	hypothetical protein GUITHDRAFT_99591 [Guillardia theta CCMP2712]	3.1704e-11	tup1_canaw ame: full=transcriptional repressor tup1	7.58698e-08
GC_3981	-1.70492	6.30326e-297	hypothetical protein H310_10617 [Aphanomyces invadans]	1.75309e-27	#N/A	#N/A
GC_4350	-1.49875	0	magnesium chelatase subunit H [Chondrus crispus]	0	#N/A	#N/A
GC_1518	-1.79434	0	NADH:flavin oxidoreductase/NADH oxidase [Chondrus crispus]	1.46184e-158	#N/A	#N/A
GC_4540	-1.6326	0	NADPH oxidase, respiratory burst oxidase homologue [Chondrus crispus]	0	rbohc_arath ame: full=respiratory burst oxidase homolog protein c ame: full=nadph oxidase rbohc short= ame: full=protein root hair defective 2	6.22426e-35
GC_131	-1.63469	9.19341e-61	origin recognition complex subunit 2, ORC2, partial [Chondrus crispus]	7.82696e-118	#N/A	#N/A
GC_2393	-1.57515	6.01726e-24	peptidase C14, partial [Aphanizomenon flos-aquae]	1.18841e-10	#N/A	#N/A
GC_5866	-1.56993	1.73494e-213	phosphoribosylformylglycinamidine synthase [Chondrus crispus]	0	pur4_arath ame: full=probable phosphoribosylformylglycinamidine chloroplastic mitochondrial short=fgam synthase short=fgams ame: full=formylglycinamide ribonucleotide amidotransferase short=fgar amidotransferase short=fgar-at ame: full=formylglycinamide ribotide amidotransferase flags: precursor	0
GC_2467	-1.82521	5.73991e-49	photosystem II Q (chloroplast) [Gracilaria salicornia]	0	#N/A	#N/A
GC_4161	-1.79415	5.17106e-106	proximal thread matrix protein 1 [Griffithsia japonica]	4.1157e-16	#N/A	#N/A
GC_7206	-2.02783	3.49571e-26	sedoheptulose-1,7-bisphosphatase [Chondrus crispus]	0	s17p_spiol ame: full=sedoheptulose- - chloroplastic ame: full=sed( )p2ase ame: full=sedoheptulose bisphosphatase short=sbpase flags: precursor	4.19108e-103
GC_7809	-1.62094	0	starch-branching enzyme [Gracilaria gracilis]	0	#N/A	#N/A
GC_4381	-1.53735	5.64008e-129	Type II DNA topoisomerase VI subunit B [Chondrus crispus]	0	top6b_arath ame: full=dna topoisomerase 6 subunit b short= 6b ame: full=protein brassinosteroid insensitive 3 ame: full=protein elongated hypocotyl 6 ame: full=protein root hairless 3	0
GC_1086	-1.55842	0	unnamed protein product [Chondrus crispus]	1.93051e-178	ukl1_arath ame: full=uridine kinase-like protein chloroplastic includes: ame: full=uridine kinase short=uk includes: ame: full= uracil phosphoribosyltransferase short=uprtase ame: full=ump pyrophosphorylase flags: precursor	1.94827e-130
GC_1202	-1.55721	1.4038e-258	unnamed protein product [Chondrus crispus]	7.86229e-86	#N/A	#N/A
GC_1245	-1.59428	2.69223e-31	unnamed protein product [Chondrus crispus]	6.21013e-97	#N/A	#N/A
GC_13580	-1.54842	4.11154e-19	unnamed protein product [Chondrus crispus]	3.9924e-109	#N/A	#N/A
GC_13587	-1.68039	1.85237e-35	unnamed protein product [Chondrus crispus]	7.37869e-47	#N/A	#N/A
GC_1545	-1.72889	7.51068e-125	unnamed protein product [Chondrus crispus]	1.17999e-39	#N/A	#N/A
GC_1713	-1.49564	1.45523e-35	unnamed protein product [Chondrus crispus]	3.28783e-57	tenx_human ame: full=tenascin-x short=tn-x ame: full=hexabrachion-like protein flags: precursor	1.57596e-21
GC_1921	-1.77801	3.41103e-181	unnamed protein product [Chondrus crispus]	4.35998e-156	#N/A	#N/A
GC_2044	-1.49928	1.43266e-88	unnamed protein product [Chondrus crispus]	0	#N/A	#N/A
GC_2124	-1.51118	1.20766e-59	unnamed protein product [Chondrus crispus]	3.50774e-18	#N/A	#N/A
GC_2336	-1.73547	3.07031e-17	unnamed protein product [Chondrus crispus]	8.84253e-63	ys11_drome ame: full= gamma-glutamylcyclotransferase cg2811	7.57648e-22
GC_2337	-1.62532	0	unnamed protein product [Chondrus crispus]	3.39599e-70	#N/A	#N/A
GC_247	-1.59348	0	unnamed protein product [Chondrus crispus]	0	#N/A	#N/A
GC_2901	-1.57984	7.71258e-76	unnamed protein product [Chondrus crispus]	0	vat_theac ame: full=vcp-like atpase	4.83037e-36
GC_3174	-2.55484	3.2135e-29	unnamed protein product [Chondrus crispus]	3.84443e-110	#N/A	#N/A
GC_3229	-1.56238	8.48993e-23	unnamed protein product [Chondrus crispus]	4.58394e-20	#N/A	#N/A
GC_372	-1.54617	1.72356e-43	unnamed protein product [Chondrus crispus]	3.24902e-71	y1276_mycto ame: full=uncharacterized protein mt1313	5.67951e-07
GC_4172	-1.72318	2.64916e-71	unnamed protein product [Chondrus crispus]	5.20204e-132	sir4_bovin ame: full=nad-dependent protein deacetylase sirtuin-4 ame: full=nad-dependent adp-ribosyltransferase sirtuin-4 ame: full=regulatory protein sir2 homolog 4 ame: full=sir2-like protein 4 flags: precursor	1.24046e-50
GC_4254	-2.46886	7.58252e-218	unnamed protein product [Chondrus crispus]	0	y1554_metja ame: full=uncharacterized protein mj1554 flags: precursor	3.02453e-37
GC_4620	-1.51089	9.9512e-109	unnamed protein product [Chondrus crispus]	0	#N/A	#N/A
GC_4686	-1.66365	1.13462e-16	unnamed protein product [Chondrus crispus]	1.83983e-145	#N/A	#N/A
GC_4706	-1.6406	6.70835e-42	unnamed protein product [Chondrus crispus]	3.50384e-71	tcmo_strga ame: full=tetracenomycin polyketide synthesis 8-o-methyl transferase	1.21442e-37
GC_4828	-1.75255	0	unnamed protein product [Chondrus crispus]	4.32397e-79	#N/A	#N/A
GC_588	-1.95327	0	unnamed protein product [Chondrus crispus]	4.15527e-107	#N/A	#N/A
GC_737	-3.98454	3.44027e-121	unnamed protein product [Chondrus crispus]	8.80087e-82	#N/A	#N/A
GC_7692	-2.27665	1.57073e-81	unnamed protein product [Chondrus crispus]	0	y1770_syny3 ame: full=uncharacterized protein sll1770	1.1512e-137
GC_7928	-1.52672	2.82956e-96	unnamed protein product [Chondrus crispus]	8.74251e-37	spon1_xenla ame: full=spondin-1 ame: full=f-spondin flags: precursor	2.94935e-11
GC_905	-1.60712	8.10958e-49	unnamed protein product [Chondrus crispus]	0	#N/A	#N/A
GC_1278	-1.53619	6.55362e-47	unnamed protein product, partial [Chondrus crispus]	0	smc2_xenla ame: full=structural maintenance of chromosomes protein 2 short=smc protein 2 short=smc-2 ame: full=chromosome assembly protein xcap-e ame: full=chromosome-associated protein e	0
GC_1110	-1.53456	6.71829e-154	#N/A	#N/A	#N/A	#N/A
GC_1136	-2.02723	6.98798e-64	#N/A	#N/A	#N/A	#N/A
GC_1767	-2.61682	1.34555e-196	#N/A	#N/A	#N/A	#N/A
GC_257	-1.72102	7.82498e-128	#N/A	#N/A	#N/A	#N/A
GC_3012	-1.78817	1.1357e-36	#N/A	#N/A	#N/A	#N/A
GC_3022	-1.56234	7.52721e-52	#N/A	#N/A	#N/A	#N/A
GC_3108	-2.66101	0	#N/A	#N/A	#N/A	#N/A
GC_3179	-1.61182	5.91248e-56	#N/A	#N/A	#N/A	#N/A
GC_3192	-2.58677	0	#N/A	#N/A	#N/A	#N/A
GC_3215	-1.60211	3.08933e-20	#N/A	#N/A	#N/A	#N/A
GC_3432	-1.58157	1.23284e-05	#N/A	#N/A	#N/A	#N/A
GC_3460	-1.57369	2.61964e-06	#N/A	#N/A	#N/A	#N/A
GC_3573	-1.73146	7.73246e-08	#N/A	#N/A	#N/A	#N/A
GC_3578	-1.55451	2.05748e-07	#N/A	#N/A	#N/A	#N/A
GC_3618	-2.22271	4.62733e-76	#N/A	#N/A	#N/A	#N/A
GC_3620	-1.6881	7.41595e-129	#N/A	#N/A	#N/A	#N/A
GC_4258	-1.51732	9.60826e-61	#N/A	#N/A	#N/A	#N/A
GC_442	-1.54215	1.43255e-11	#N/A	#N/A	#N/A	#N/A
GC_4794	-1.54994	4.50965e-28	#N/A	#N/A	#N/A	#N/A
GC_575	-1.57106	1.90149e-16	#N/A	#N/A	#N/A	#N/A
GC_646	-2.60038	0	#N/A	#N/A	#N/A	#N/A
GC_6827	-1.76831	5.60509e-06	#N/A	#N/A	#N/A	#N/A
GC_8183	-2.45689	1.56481e-150	#N/A	#N/A	#N/A	#N/A
GC_849	-1.93567	4.89254e-146	#N/A	#N/A	#N/A	#N/A
GC_8244	-15.7577	2.48043e-105	conserved unknown protein [Ectocarpus siliculosus]	2.4093e-112	rs11_macfa ame: full=40s ribosomal protein s11	9.14418e-66
GC_8651	-19.1159	1.29169e-148	conserved unknown protein [Ectocarpus siliculosus]	1.14426e-129	rs7_rat ame: full=40s ribosomal protein s7 ame: full=s8	2.21135e-78
GC_9245	-8.194	1.63633e-137	conserved unknown protein [Ectocarpus siliculosus]	4.26351e-51	tar1_yeast ame: full=protein tar1 ame: full=transcript antisense to ribosomal rna protein 1	2.13131e-19
GC_9926	-5.29862	7.70678e-61	conserved unknown protein [Ectocarpus siliculosus]	5.33022e-49	#N/A	#N/A
GC_6481	-2.25371	2.63544e-42	H33_TETPYRecName: Full=Histone H3.3; AltName: Full=H3.2; AltName: Full=Minor histone H3 variant; AltName: Full=hv2 [Tetrahymena pyriformis]	2.27245e-66	#N/A	#N/A
GC_8871	-4.16447	6.67381e-46	hypothetical protein [Halomonas titanicae]	2.63761e-55	#N/A	#N/A
GC_13219	-2.66335	1.26939e-64	hypothetical protein C789_3193 [Microcystis aeruginosa DIANCHI905]	2.5678e-15	#N/A	#N/A
GC_8464	-16.6065	4.08848e-50	hypothetical protein Esi_0013_0025 [Ectocarpus siliculosus]	5.88515e-17	#N/A	#N/A
GC_8896	-3.64632	1.92982e-37	hypothetical protein NEUTE2DRAFT_133468 [Neurospora tetrasperma FGSC 2509]	2.30721e-19	#N/A	#N/A
GC_9895	-13.0793	3.41428e-99	hypothetical protein TTHERM_02141640 [Tetrahymena thermophila]	5.03152e-16	#N/A	#N/A
GC_7968	-1.84981	1.76065e-17	large subunit ribosomal protein, putative [Ichthyophthirius multifiliis]	7.99579e-81	rl8_tetts ame: full=60s ribosomal protein l8	1.2724e-81
GC_10679	-317.22	1.94069e-128	major capsid protein [Emiliania huxleyi virus 202]	4.43655e-41	#N/A	#N/A
GC_7834	-1.59127	7.20707e-09	polyubiquitin 5 [Capsaspora owczarzaki ATCC 30864]	8.07803e-84	ubiqp_horvu ame: full=polyubiquitin contains: ame: full=ubiquitin flags: partial	1.81179e-84
GC_6354	-1.90029	4.15997e-46	predicted protein [Hordeum vulgare subsp. vulgare]	4.10491e-151	tba_tetpy ame: full=tubulin alpha chain	2.55672e-152
GC_428	-2.22158	8.1946e-12	TBB_TETPYRecName: Full=Tubulin beta chain; AltName: Full=Beta-tubulin [Tetrahymena pyriformis]	2.17717e-52	tbb_tetpy ame: full=tubulin beta chain ame: full=beta-tubulin	1.80804e-54
GC_9359	-2.88655	1.60369e-33	transcript antisense to ribosomal rna protein [Nannochloropsis gaditana CCMP526]	1.80111e-36	tar1_klula ame: full=protein tar1	8.518e-17
GC_429	-2.15291	2.40583e-38	tubulin beta, putative [Ichthyophthirius multifiliis]	0	tbb1_parte ame: full=tubulin beta chain ame: full=beta-tubulin	0
GC_12466	-2.02684	1.77315e-07	#N/A	#N/A	#N/A	#N/A
GC_5928	-2.62013	6.27311e-56	#N/A	#N/A	#N/A	#N/A
GC_7376	-1.91897	1.54369e-09	40S ribosomal protein S20 [Microsporidia sp. UGP3]	8.98791e-20	#N/A	#N/A
GC_8070	-49.1244	6.74545e-275	alpha tubulin protein [Enchytraeus japonensis]	0	#N/A	#N/A
GC_12538	-2.28576	1.09978e-23	conserved hypothetical protein [Asaia platycodi SF2.1]	1.65157e-20	#N/A	#N/A
GC_11024	-17.0149	2.39081e-108	conserved unknown protein [Ectocarpus siliculosus]	1.81183e-100	#N/A	#N/A
GC_8919	-12.3995	2.92392e-59	conserved unknown protein [Ectocarpus siliculosus]	4.31504e-73	#N/A	#N/A
GC_5468	-1.85956	1.58687e-33	cysteine protease CP1 [Manihot esculenta]	2.04273e-84	#N/A	#N/A
GC_5073	-1.66884	1.47532e-19	elongation factor 1 alpha, partial [Arachnula sp. CL12]	1.09475e-122	#N/A	#N/A
GC_6564	-2.72674	1.69927e-14	expressed hypothetical protein [Trichoplax adhaerens]	1.69822e-23	#N/A	#N/A
GC_10249	-3.45819	7.19402e-40	histone H3 [Tetrahymena thermophila]	2.95377e-66	#N/A	#N/A
GC_10962	-1.89955	6.895e-18	hypothetical protein [Escherichia coli]	5.33884e-43	#N/A	#N/A
GC_8638	-4.17007	9.11971e-27	hypothetical protein [Leptotrichia hofstadii]	1.95571e-11	#N/A	#N/A
GC_6185	-1.75226	1.93647e-14	hypothetical protein [Paramecium tetraurelia strain d4-2]	6.60817e-13	#N/A	#N/A
GC_6391	-1.92568	4.95906e-10	hypothetical protein [Paramecium tetraurelia strain d4-2]	5.44747e-18	#N/A	#N/A
GC_8434	-2.65146	2.57772e-19	hypothetical protein [Persephonella marina]	5.13828e-19	#N/A	#N/A
GC_10894	-2.14378	1.46157e-33	hypothetical protein AURANDRAFT_58562 [Aureococcus anophagefferens]	1.27542e-36	#N/A	#N/A
GC_9890	-2.63019	3.26688e-23	hypothetical protein AURANDRAFT_8613, partial [Aureococcus anophagefferens]	1.98386e-09	#N/A	#N/A
GC_12616	-1.87572	9.85645e-11	hypothetical protein H257_01446 [Aphanomyces astaci]	3.05522e-13	#N/A	#N/A
GC_6492	-2.53707	5.82374e-88	hypothetical protein IMG5_140410 [Ichthyophthirius multifiliis]	5.87889e-21	#N/A	#N/A
GC_8479	-5.69745	1.29328e-57	hypothetical protein THAOC_21441 [Thalassiosira oceanica]	7.30724e-13	#N/A	#N/A
GC_10804	-3.49085	1.49133e-36	hypothetical protein TREMEDRAFT_20091, partial [Tremella mesenterica DSM 1558]	6.61299e-12	#N/A	#N/A
GC_8362	-4.76903	1.69323e-31	PREDICTED: 40S ribosomal protein S17-like [Solanum lycopersicum]	6.31608e-40	#N/A	#N/A
GC_7260	-2.0936	1.24951e-14	PREDICTED: parvalbumin beta-like [Monodelphis domestica]	6.72383e-10	#N/A	#N/A
GC_9934	-36.0176	1.10392e-59	PREDICTED: tubulin alpha chain-like [Callithrix jacchus]	7.79094e-31	#N/A	#N/A
GC_8224	-2.72232	3.53194e-20	ribosomal protein S2 containing protein [Tetrahymena thermophila]	9.90417e-42	#N/A	#N/A
GC_8316	-23.0338	0	UNKNOWN [Stylonychia lemnae]	1.97998e-38	#N/A	#N/A
GC_10038	-2.49368	5.97197e-23	#N/A	#N/A	#N/A	#N/A
GC_10693	-272.789	1.24263e-29	#N/A	#N/A	#N/A	#N/A
GC_10921	-3.22055	7.32736e-38	#N/A	#N/A	#N/A	#N/A
GC_4958	-1.74114	4.77828e-07	#N/A	#N/A	#N/A	#N/A
GC_6519	-1.66862	6.85777e-07	#N/A	#N/A	#N/A	#N/A
GC_7426	-1.82622	5.92924e-85	#N/A	#N/A	#N/A	#N/A
GC_7758	-1.86581	8.23803e-36	#N/A	#N/A	#N/A	#N/A
GC_8098	-25.4549	0	#N/A	#N/A	#N/A	#N/A
GC_15392	-1.57233	7.17339e-307	3-phosphoshikimate 1-carboxyvinyltransferase [Chondrus crispus]	0	#N/A	#N/A
GC_2938	-1.53835	1.13223e-277	3-phosphoshikimate 1-carboxyvinyltransferase [Chondrus crispus]	0	#N/A	#N/A
GC_9214	-2.09697	3.13006e-13	40S ribosomal protein S16 [Saprolegnia diclina VS20]	1.26273e-38	rs16_luppo ame: full=40s ribosomal protein s16	2.65694e-37
GC_9478	-2.02397	2.11122e-16	40S ribosomal protein S30 [Talaromyces marneffei PM1]	4.59826e-09	rs30_schpo ame: full=40s ribosomal protein s30	1.59502e-08
GC_8044	-15.4994	6.60248e-135	40S ribosomal protein S4 [Ectocarpus siliculosus]	1.72648e-174	rs4_chick ame: full=40s ribosomal protein s4	1.26349e-116
GC_11001	-12.3626	3.15647e-135	60S ribosomal protein L13a [Ectocarpus siliculosus]	7.54048e-103	rl13a_cyapa ame: full=60s ribosomal protein l13a	2.68084e-68
GC_6069	-1.76621	1.61828e-09	60S ribosomal protein L27 [Phytophthora infestans T30-4]	4.12604e-23	rl27_tetth ame: full=60s ribosomal protein l27	6.93646e-21
GC_9901	-11.2801	1.45218e-52	60S ribosomal protein L36 [Ectocarpus siliculosus]	4.74092e-48	rl36_tetts ame: full=60s ribosomal protein l36	1.59701e-16
GC_2663	-1.57052	7.33977e-59	AF121271_1peptide methionine sulfoxide reductase [Gracilaria gracilis]	0	#N/A	#N/A
GC_8217	-5.57239	1.84355e-85	beta tubulin, partial [Paraphysomonas imperforata]	1.66426e-157	tbb6_ectvr ame: full=tubulin beta-6 chain ame: full=beta-6-tubulin	7.44438e-155
GC_8315	-1.50297	7.56871e-16	beta-actin, partial [Microplitis mediator]	9.92592e-166	#N/A	#N/A
GC_9283	-8.78297	8.29607e-38	beta-tubulin [Allogromia laticollaris]	1.50448e-36	tbb_schco ame: full=tubulin beta chain ame: full=beta-tubulin	7.117e-28
GC_2565	-2.79891	5.92382e-41	cell wall-associated hydrolase [Photobacterium damselae subsp. piscicida]	4.79568e-60	y114_chlmu ame: full=uncharacterized protein tc_0114	3.54677e-43
GC_10453	-2.04483	4.98556e-09	conserved hypothetical protein [Mycobacterium tuberculosis EAS054]	6.50568e-16	#N/A	#N/A
GC_10812	-48.3063	1.9393e-91	conserved unknown protein [Ectocarpus siliculosus]	7.76241e-44	rl44_caeel ame: full=60s ribosomal protein l44 ame: full=l41	2.63469e-35
GC_10840	-18.0826	3.07631e-78	conserved unknown protein [Ectocarpus siliculosus]	1.00057e-50	rs21_cyapa ame: full=40s ribosomal protein s21	1.72461e-24
GC_8240	-16.016	2.07809e-107	conserved unknown protein [Ectocarpus siliculosus]	2.20035e-127	rs8_maize ame: full=40s ribosomal protein s8	2.83209e-89
GC_6061	-2.59553	1.26538e-54	Cysteine-rich secretory protein family [Oscillatoria acuminata]	1.70153e-07	#N/A	#N/A
GC_5074	-1.97639	1.12594e-38	elongation factor-1 [Sterkiella nova]	1.75211e-142	#N/A	#N/A
GC_389	-1.81208	1.88766e-22	enolase [Chondrus crispus]	0	#N/A	#N/A
GC_5787	-3.07596	8.73311e-299	glycoside hydrolase family GH16 Endohydrolysis of (1-4)-beta-D-linkages of galactans [Chondrus crispus]	8.78862e-58	#N/A	#N/A
GC_7346	-2.37299	8.27887e-59	H4_STENORecName: Full=Histone H4 [Sterkiella nova]	1.45957e-37	#N/A	#N/A
GC_8096	-29.5816	0	hypothetical protein [Bacillus licheniformis]	2.83947e-10	#N/A	#N/A
GC_2564	-2.77005	2.5065e-176	hypothetical protein [Burkholderia multivorans]	1.34552e-27	#N/A	#N/A
GC_7880	-3.59437	1.79647e-288	hypothetical protein [Collinsella aerofaciens]	2.78608e-46	#N/A	#N/A
GC_13111	-1.86609	3.21914e-09	hypothetical protein [Corynebacterium pseudogenitalium]	3.60943e-10	#N/A	#N/A
GC_10933	-3.16583	1.45077e-13	hypothetical protein [Halomonas titanicae]	3.72132e-09	#N/A	#N/A
GC_2569	-2.45327	8.51908e-24	hypothetical protein [Heliobacterium modesticaldum]	4.98287e-29	#N/A	#N/A
GC_2147	-1.56627	5.51706e-42	hypothetical protein [Homo sapiens]	1.02381e-09	zn112_human ame: full=zinc finger protein 112 short=zfp-112 ame: full=zinc finger protein 228	2.24197e-10
GC_2590	-2.29146	2.5447e-42	hypothetical protein [Lactobacillus crispatus]	1.35005e-33	#N/A	#N/A
GC_2566	-2.06825	1.33219e-102	hypothetical protein [Magnetospirillum gryphiswaldense]	3.04788e-48	#N/A	#N/A
GC_6009	-2.57136	1.43833e-128	hypothetical protein [Magnetospirillum gryphiswaldense]	1.00262e-44	#N/A	#N/A
GC_2311	-2.11251	9.07271e-104	hypothetical protein [Paramecium tetraurelia strain d4-2]	6.27793e-25	#N/A	#N/A
GC_9243	-1.84138	4.65804e-10	hypothetical protein [Paramecium tetraurelia strain d4-2]	1.79538e-11	rl37a_ictpu ame: full=60s ribosomal protein l37a	3.72643e-11
GC_10297	-1.92503	3.78029e-06	hypothetical protein [Peptoclostridium difficile]	1.78171e-06	#N/A	#N/A
GC_2571	-1.65018	1.65001e-08	hypothetical protein [Rickettsia prowazekii]	2.57581e-24	#N/A	#N/A
GC_2589	-2.66026	5.09419e-86	hypothetical protein [Rickettsia prowazekii]	4.48691e-62	#N/A	#N/A
GC_731	-2.20427	0	hypothetical protein [Thiocapsa marina]	3.41533e-20	#N/A	#N/A
GC_9458	-1.80826	1.01985e-10	hypothetical protein [uncultured Acidobacteria bacterium HF4000_26D02]	3.09034e-18	#N/A	#N/A
GC_8322	-3.75429	1.90924e-45	hypothetical protein [uncultured Rhodospirillales bacterium HF4000_24M03]	3.56517e-35	#N/A	#N/A
GC_10922	-5.26914	3.28398e-111	hypothetical protein A15U_04539, partial [Escherichia coli KTE210]	2.24407e-33	#N/A	#N/A
GC_8250	-3.8356	1.1281e-121	hypothetical protein BN871_AB_00880 [Paenibacillus sp. P22]	4.51461e-53	#N/A	#N/A
GC_8276	-161.968	5.60514e-143	hypothetical protein CAPTEDRAFT_155752 [Capitella teleta]	1.08217e-171	tbb_haldi ame: full=tubulin beta chain ame: full=beta- partial	6.01569e-172
GC_1987	-1.79587	1.4423e-108	hypothetical protein DAPPUDRAFT_189103 [Daphnia pulex]	8.32151e-54	#N/A	#N/A
GC_2453	-1.74663	2.83726e-154	hypothetical protein EIN_122840 [Entamoeba invadens IP1]	7.42701e-23	scub3_human ame: full=signal cub and egf-like domain-containing protein 3 flags: precursor	3.97373e-09
GC_13053	-1.83358	5.80793e-07	hypothetical protein ESAG_07158 [Escherichia sp. 3_2_53FAA]	8.27303e-13	#N/A	#N/A
GC_2099	-2.20774	2.23602e-38	hypothetical protein F444_02319 [Phytophthora parasitica P1976]	4.29627e-16	#N/A	#N/A
GC_5408	-5.86242	0	hypothetical protein GTCCBUS3UF5_250 [Geobacillus thermoleovorans CCB_US3_UF5]	6.07589e-17	#N/A	#N/A
GC_10594	-2.80843	4.76113e-09	hypothetical protein HPS_1373 [Haemophilus parasuis 29755]	9.269e-16	#N/A	#N/A
GC_12518	-1.91249	1.12766e-08	hypothetical protein IMG5_117980 [Ichthyophthirius multifiliis]	2.70849e-25	rs131_arath ame: full=40s ribosomal protein s13-1	5.93044e-24
GC_2575	-3.03576	2.5765e-161	hypothetical protein LACJE0001_1464 [Lactobacillus jensenii 269-3]	7.22432e-50	#N/A	#N/A
GC_8013	-2.24306	3.4079e-82	hypothetical protein LACJE0001_1464 [Lactobacillus jensenii 269-3]	2.16283e-49	#N/A	#N/A
GC_8252	-4.13316	2.14219e-33	hypothetical protein mgI382 [Magnetospirillum gryphiswaldense MSR-1]	4.2204e-28	#N/A	#N/A
GC_10065	-25.9422	1.84625e-273	hypothetical protein OXYTRI_13058 [Oxytricha trifallax]	1.78589e-06	#N/A	#N/A
GC_8095	-40.3977	0	hypothetical protein OXYTRI_13058 [Oxytricha trifallax]	2.15694e-33	#N/A	#N/A
GC_8305	-3.10827	1.08909e-31	hypothetical protein OXYTRI_13059 [Oxytricha trifallax]	8.61621e-25	#N/A	#N/A
GC_8293	-25.5205	0	hypothetical protein OXYTRI_14248 [Oxytricha trifallax]	3.47635e-25	#N/A	#N/A
GC_8584	-2.74381	1.49066e-28	hypothetical protein, partial [Acinetobacter towneri]	9.09412e-33	#N/A	#N/A
GC_8331	-3.17421	3.15317e-37	hypothetical protein, partial [Rhodospirillum photometricum]	1.5894e-34	#N/A	#N/A
GC_105	-1.89269	0	Lipoxygenase, partial [Chondrus crispus]	0	#N/A	#N/A
GC_5014	-1.50574	2.35441e-53	mitochondrial processing peptidase beta subunit (Complex III core subunit 1), precursor [Chondrus crispus]	0	#N/A	#N/A
GC_2114	-10.8294	0	OSJNBa0040D17.9 [Oryza sativa Japonica Group]	2.22257e-66	#N/A	#N/A
GC_9255	-1099.42	5.71362e-89	Papain family cysteine protease containing protein [Tetrahymena thermophila]	4.50906e-56	#N/A	#N/A
GC_1704	-3.01915	0	Peroxidase [Chondrus crispus]	3.16683e-147	#N/A	#N/A
GC_12603	-1.77032	3.27874e-08	polyubiquitin [Raphidiophrys contractilis]	1.23445e-59	ubiqp_horvu ame: full=polyubiquitin contains: ame: full=ubiquitin flags: partial	1.15022e-59
GC_8294	-40.9441	2.09857e-228	PREDICTED: uncharacterized protein LOC100865369 isoform 1 [Apis florea]	8.41739e-12	#N/A	#N/A
GC_4489	-1.71724	0	pre-mRNA-splicing factor 38A [Galdieria sulphuraria]	9.16062e-34	#N/A	#N/A
GC_4874	-1.75711	9.45374e-47	probable inositol 2-dehydrogenase [Chondrus crispus]	0	yrbe_bacsu ame: full=uncharacterized oxidoreductase	1.24053e-63
GC_2568	-2.48383	8.59649e-127	putative membrane protein [Burkholderia sp. RPE67]	1.88557e-96	y114_chlmu ame: full=uncharacterized protein tc_0114	1.56667e-47
GC_8085	-9.40651	9.89461e-50	putative serine acetyltransferase [Burkholderia mallei]	7.87786e-33	#N/A	#N/A
GC_8247	-2.25397	2.93094e-22	putative uncharacterized protein [Azospirillum sp. CAG:260]	2.7571e-47	#N/A	#N/A
GC_8269	-2.12921	1.8863e-13	ribosomal protein L17, putative [Babesia bigemina]	1.16528e-44	rl17_bommo ame: full=60s ribosomal protein l17	1.1091e-43
GC_10963	-13.0022	2.21866e-93	ribosomal protein L24 [Ectocarpus siliculosus]	2.65594e-82	rl261_arath ame: full=60s ribosomal protein l26-1	1.83865e-47
GC_10910	-9.34267	2.29754e-80	ribosomal protein L34 [Ectocarpus siliculosus]	1.31902e-47	rl34_dicdi ame: full=60s ribosomal protein l34	2.23066e-33
GC_10869	-32.8931	7.53786e-92	ribosomal protein L35 [Ectocarpus siliculosus]	1.95872e-73	r35a2_arath ame: full=60s ribosomal protein l35a-2	4.41554e-40
GC_1954	-1.76908	0	transketolase, partial [Chondrus crispus]	0	tktc1_arath ame: full=transketolase- chloroplastic short=tk flags: precursor	0
GC_287	-1.94316	0	Translation elongation factor eEF3 [Chondrus crispus]	0	#N/A	#N/A
GC_6468	-1.64993	9.31689e-06	tubulin beta chain [Stylonychia lemnae]	1.19219e-46	tbb_style ame: full=tubulin beta chain ame: full=beta-tubulin	2.974e-47
GC_4397	-1.51177	1.98321e-91	tyrosine aminotransferase [Chondrus crispus]	0	#N/A	#N/A
GC_8113	-1.7306	1.76889e-08	ubiquitin B, isoform CRA_e [Homo sapiens]	7.303e-56	ubiqp_strpu ame: full=polyubiquitin contains: ame: full=ubiquitin flags: partial	1.77066e-57
GC_10643	-1.5706	2.74065e-06	ubiquitin-40S ribosomal protein S27a [Edhazardia aedis USNM 41457]	7.65491e-40	rl40_tetpy ame: full=ubiquitin-60s ribosomal protein l40 contains: ame: full=ubiquitin contains: ame: full=60s ribosomal protein l40 ame: full=cep52 ame: full=cep53 flags: precursor	2.04879e-39
GC_10825	-3.02238	5.75794e-20	UNKNOWN [Stylonychia lemnae]	1.21288e-12	#N/A	#N/A
GC_8210	-2.45124	3.26015e-20	unnamed protein product [Acanthamoeba sp. 4b3]	9.89924e-72	ubiqp_horvu ame: full=polyubiquitin contains: ame: full=ubiquitin flags: partial	7.51031e-71
GC_2620	-1.62688	2.42386e-38	unnamed protein product [Chondrus crispus]	1.06963e-35	#N/A	#N/A
GC_2896	-1.63578	1.66662e-255	unnamed protein product [Chondrus crispus]	8.8309e-99	#N/A	#N/A
GC_3206	-1.58278	7.7871e-133	unnamed protein product [Chondrus crispus]	5.67027e-81	vp282_arath ame: full=vacuolar protein sorting-associated protein 28 homolog 2	1.11488e-30
GC_3994	-1.534	9.38006e-169	unnamed protein product [Chondrus crispus]	0	#N/A	#N/A
GC_400	-1.69302	1.60946e-106	unnamed protein product [Chondrus crispus]	1.27811e-98	vate3_arath ame: full=v-type proton atpase subunit e3 short=v-atpase subunit e3 ame: full=vacuolar h(+)-atpase subunit e isoform 3 ame: full=vacuolar proton pump subunit e3	4.52295e-50
GC_4375	-1.62685	6.10435e-48	unnamed protein product [Chondrus crispus]	1.75927e-87	#N/A	#N/A
GC_4661	-1.68694	1.34446e-25	unnamed protein product [Chondrus crispus]	2.97145e-35	spon1_chick ame: full=spondin-1 ame: full=f-spondin flags: precursor	5.4819e-10
GC_5009	-1.68337	1.68572e-64	unnamed protein product [Chondrus crispus]	3.74397e-98	risa_schpo ame: full=riboflavin synthase short=rs	1.3693e-52
GC_5129	-2.04775	4.99468e-71	unnamed protein product [Chondrus crispus]	7.62452e-128	#N/A	#N/A
GC_7810	-1.86245	3.64489e-34	unnamed protein product [Chondrus crispus]	2.67568e-31	#N/A	#N/A
GC_947	-1.66239	9.2357e-36	unnamed protein product [Chondrus crispus]	3.00971e-76	#N/A	#N/A
GC_10053	-2.93842	3.06901e-22	#N/A	#N/A	#N/A	#N/A
GC_10461	-37.8873	3.90943e-54	#N/A	#N/A	#N/A	#N/A
GC_10904	-2.06658	5.7706e-09	#N/A	#N/A	#N/A	#N/A
GC_10929	-62.2927	6.46479e-103	#N/A	#N/A	#N/A	#N/A
GC_12949	-2.58323	2.36748e-20	#N/A	#N/A	#N/A	#N/A
GC_1382	-1.66188	9.37254e-06	#N/A	#N/A	#N/A	#N/A
GC_2675	-1.85041	0	#N/A	#N/A	#N/A	#N/A
GC_2811	-2.15112	3.08714e-32	#N/A	#N/A	#N/A	#N/A
GC_2869	-3.37725	0	#N/A	#N/A	#N/A	#N/A
GC_290	-2.34789	8.60601e-229	#N/A	#N/A	#N/A	#N/A
GC_2994	-2.72568	2.63746e-88	#N/A	#N/A	#N/A	#N/A
GC_3089	-1.54093	7.67357e-166	#N/A	#N/A	#N/A	#N/A
GC_3200	-2.65714	1.62714e-225	#N/A	#N/A	#N/A	#N/A
GC_3347	-1.71248	3.83135e-16	#N/A	#N/A	#N/A	#N/A
GC_3530	-1.78455	3.69328e-22	#N/A	#N/A	#N/A	#N/A
GC_3878	-3.64944	0	#N/A	#N/A	#N/A	#N/A
GC_3936	-1.652	9.74126e-127	#N/A	#N/A	#N/A	#N/A
GC_4201	-23.5945	0	#N/A	#N/A	#N/A	#N/A
GC_5122	-1.58345	3.50568e-12	#N/A	#N/A	#N/A	#N/A
GC_5308	-2.72475	1.53187e-109	#N/A	#N/A	#N/A	#N/A
GC_5333	-2.10632	2.71036e-08	#N/A	#N/A	#N/A	#N/A
GC_5715	-1.5547	6.02112e-13	#N/A	#N/A	#N/A	#N/A
GC_5748	-1.64435	2.84787e-18	#N/A	#N/A	#N/A	#N/A
GC_6116	-2.56016	9.58333e-70	#N/A	#N/A	#N/A	#N/A
GC_6306	-1.67683	1.05786e-05	#N/A	#N/A	#N/A	#N/A
GC_6583	-1.67698	5.16875e-06	#N/A	#N/A	#N/A	#N/A
GC_6869	-1.75314	1.29935e-36	#N/A	#N/A	#N/A	#N/A
GC_7479	-1.9098	1.15821e-107	#N/A	#N/A	#N/A	#N/A
GC_8009	-2.45061	5.36452e-153	#N/A	#N/A	#N/A	#N/A
GC_8195	-1.8975	9.21166e-05	#N/A	#N/A	#N/A	#N/A
GC_8692	-3.00375	4.59382e-21	#N/A	#N/A	#N/A	#N/A
GC_9297	-4.60449	5.51568e-63	#N/A	#N/A	#N/A	#N/A
GC_9308	-58.7828	1.55315e-124	#N/A	#N/A	#N/A	#N/A
GC_9929	-51.0741	1.28376e-167	#N/A	#N/A	#N/A	#N/A

## Sheet: G. salicornia_DEGs
GS_ID	Fold_Change_(-S/+S)	p-value	BLASTx_NR Top Hit	E-value	BLASTx_SP Top Hit	E-value
GS_18460	10.4691	1.3048e-98	40s ribosomal protein s25-b [Brettanomyces bruxellensis AWRI1499]	6.3e-14	rs25b_yeast ame: full=40s ribosomal protein s25-b ame: full=rp45 ame: full=s31 ame: full=ys23	2.4e-15
GS_15807	28.4645	1.29798e-118	40S ribosomal subunit protein S14, putative [Babesia bigemina]	1.6e-62	rs14_human ame: full=40s ribosomal protein s14	4.8e-61
GS_18444	16.7213	1.68328e-135	60S acidic ribosomal protein p1, putative [Babesia bigemina]	6.8e-19	rla1_rat ame: full=60s acidic ribosomal protein p1	4.8e-16
GS_20080	7.64508	6.82381e-64	60S ribosomal protein L23 [Pongo abelii]	1.6e-61	rl23_ponab ame: full=60s ribosomal protein l23	1.3e-63
GS_1698	1.57584	0	6-phosphogluconate dehydrogenase, decarboxylating, partial [Chondrus crispus]	0	6gpd3_arath ame: full=6-phosphogluconate decarboxylating 3	0
GS_8674	2.8622	6.90516e-47	actin, partial [Discodermia sp. ETS-2004]	7.6e-148	actc_pisoc ame: full= cytoplasmic flags: precursor	3.8e-148
GS_14802	18.9614	1.25136e-83	acyl carrier protein reductase [Tetrahymena thermophila]	8.9e-103	mfea_dicdi ame: full=peroxisomal multifunctional enzyme a short=mfe-a ame: full=mfe-1 includes: ame: full=3-hydroxyacyl- dehydrogenase	2.7e-89
GS_7325	12.6073	0	adenosylhomocysteinase [Galdieria sulphuraria]	0	sahh_nicsy ame: full=adenosylhomocysteinase short= cyase ame: full=cytokinin-binding protein cbp57 ame: full=s-adenosyl-l-homocysteine hydrolase	0
GS_14655	210.795	5.10895e-92	alpha-glucosidase [Mastigocoleus testarum]	1e-117	agl2_bactq ame: full=alpha-glucosidase 2 ame: full=alpha-glucosidase ii	1.6e-19
GS_15465	12.7237	6.28991e-67	ATPase, AAA family protein [Tetrahymena thermophila]	1.5e-84	vps4b_mouse ame: full=vacuolar protein sorting-associated protein 4b ame: full=suppressor of k(+) transport growth defect 1 short=protein skd1	2.3e-75
GS_15064	24.2837	3.59724e-143	ATP-dependent RNA helicase uap56 [Rhizopus delemar RA 99-880]	1.5e-103	sub22_vanpo ame: full=atp-dependent rna helicase sub2-2	4.4e-104
GS_19903	17.7511	3.50047e-266	beta propeller domain-containing protein [Clostridium sp. CAG:452]	8.3e-40	y1554_metja ame: full=uncharacterized protein mj1554 flags: precursor	3.9e-19
GS_16728	10.5308	1.88618e-134	BnaC07g08110D [Brassica napus]	8.2e-30	rl44_goshi ame: full=60s ribosomal protein l44	3.7e-31
GS_16709	17.9528	3.77894e-40	BnaC07g43190D [Brassica napus]	1.2e-42	sydc_rat ame: full=aspartate--trna cytoplasmic ame: full=aspartyl-trna synthetase short=	8.8e-35
GS_6338	23.1934	0	cathepsin F like protease [Glossina morsitans morsitans]	7.2e-38	catv_npvep ame: full=viral cathepsin short=v-cath ame: full=cysteine proteinase short=cp flags: precursor	8.4e-35
GS_14632	26.7275	1.07815e-98	Cathepsin H [Oxytricha trifallax]	2.1e-56	aleu_horvu ame: full=thiol protease aleurain flags: precursor	1.4e-52
GS_14613	21.6846	8.75908e-69	cathepsin h [Stylonychia lemnae]	2.8e-25	oryc_orysj ame: full=oryzain gamma chain flags: precursor	2.1e-23
GS_16631	22.1889	9.37212e-61	cathepsin z [Tetrahymena thermophila]	1.5e-61	catz_bovin ame: full=cathepsin z flags: precursor	1.2e-35
GS_15682	3.22482	4.83409e-22	conserved domain protein, partial [Faecalibacterium prausnitzii]	6.9e-45	ycx91_phaao ame: full=uncharacterized protein orf91	6.5e-19
GS_9057	1.94573	1.91985e-114	conserved unknown protein [Ectocarpus siliculosus]	5.8e-34	enoxc_fraan ame: full=2-methylene-furan-3-one reductase ame: full=enone oxidoreductase short= ame: full=quinone oxidoreductase short=	2.7e-19
GS_9491	1.84974	1.16906e-58	conserved unknown protein [Ectocarpus siliculosus]	5.1e-34	qor_pig ame: full=quinone oxidoreductase ame: full=nadph:quinone reductase ame: full=zeta-crystallin	1.5e-15
GS_2339	3.42286	0	Cyclin-dependent kinase E-1, CDKE-1 [Chondrus crispus]	0	cdke1_arath ame: full=cyclin-dependent kinase e-1 short=cdke 1 ame: full=cyclin-dependent kinase 8 ame: full=protein hua enhancer 3	1.7e-103
GS_9060	76.0529	0	Cyclin-dependent kinase E-1, CDKE-1 [Chondrus crispus]	4.2e-18	cdke1_orysj ame: full=cyclin-dependent kinase e-1 short=cdke 1	2.8e-08
GS_14990	1.6394	3.14539e-11	dihydroflavonol 4-reductase [Gypsophila elegans]	7.6e-18	dfra_horvu ame: full=dihydroflavonol-4-reductase short=dfr ame: full=dihydrokaempferol 4-reductase	4.2e-16
GS_18879	9.58157	7.51361e-50	EF hand family protein [Tetrahymena thermophila]	6.1e-91	calm_tetpy ame: full=calmodulin short=	5.1e-93
GS_14526	11.2385	1.91588e-61	EF-1 guanine nucleotide exchange domain containing protein [Tetrahymena thermophila]	1.7e-18	ef1d_xenla ame: full=elongation factor 1-delta short=ef-1-delta ame: full=p36	3.5e-08
GS_6310	2.32413	1.13339e-20	elongation factor 1 alpha [Dictyostelium purpureum]	2.2e-127	ef1a1_dicdi ame: full=elongation factor 1-alpha short=ef-1-alpha ame: full=50 kda actin-binding protein ame: full=abp-50	7.5e-129
GS_2489	11.0629	0	Elongation factor G, domain IV family protein [Tetrahymena thermophila]	0	ef2_crypv ame: full=elongation factor 2 short=ef-2	0
GS_14994	25.719	0	Eukaryotic aspartyl protease family protein [Tetrahymena thermophila]	1.3e-110	catd_cluha ame: full=cathepsin d flags: precursor	9.7e-86
GS_5546	2.448	0	Glutathione S-transferase [Chondrus crispus]	7.8e-66	hpgds_chick ame: full=hematopoietic prostaglandin d synthase short=h-pgds ame: full=gst class-sigma ame: full=glutathione s-transferase ame: full=glutathione-dependent pgd synthase ame: full=glutathione-requiring prostaglandin d synthase ame: full=prostaglandin-h2 d-isomerase	3e-28
GS_19992	70.5338	4.6199e-249	GTP cyclohydrolase I [uncultured Chloroflexi bacterium]	1.1e-75	gch1_syne7 ame: full=gtp cyclohydrolase 1 ame: full=gtp cyclohydrolase i short=gtp-ch-i	9.3e-65
GS_7818	197.481	1.51061e-214	GTP cyclohydrolase I [uncultured Chloroflexi bacterium]	1.9e-75	gch1_syne7 ame: full=gtp cyclohydrolase 1 ame: full=gtp cyclohydrolase i short=gtp-ch-i	1.3e-64
GS_6951	14.7268	0	Histone ubiquitination protein [Chondrus crispus]	3.6e-109	sdhl_mouse ame: full=l-serine dehydratase l-threonine deaminase short=sdh ame: full=l-serine deaminase ame: full=l-threonine dehydratase short=tdh	8.9e-43
GS_1234	5.75588	0	hypothetical protein [Eimeria tenella]	5.8e-91	ubiqp_xenla ame: full=polyubiquitin contains: ame: full=ubiquitin flags: partial	1.3e-91
GS_14514	100.455	0	hypothetical protein [Oscillatoria sp. PCC 10802]	1.1e-113	mfna_arcfu ame: full=l-tyrosine decarboxylase short=tdc	1.4e-16
GS_10478	18.1994	0	hypothetical protein [Paramecium tetraurelia strain d4-2]	3.8e-06	#N/A	#N/A
GS_14498	27.1447	0	hypothetical protein [Paramecium tetraurelia strain d4-2]	1.2e-81	catl2_parte ame: full=cathepsin l 2 flags: precursor	6.1e-77
GS_14636	15.4551	1.67983e-110	hypothetical protein [Paramecium tetraurelia strain d4-2]	3.3e-64	rs4_tetth ame: full=40s ribosomal protein s4 ame: full=40s ribosomal protein s7	7.5e-60
GS_14980	22.8905	8.52846e-119	hypothetical protein [Paramecium tetraurelia strain d4-2]	5.6e-66	vata_plafa ame: full=v-type proton atpase catalytic subunit a short=v-atpase subunit a ame: full=v-atpase 69 kda subunit ame: full=vacuolar proton pump subunit alpha	9.7e-51
GS_15002	25.9151	3.24355e-212	hypothetical protein [Paramecium tetraurelia strain d4-2]	2e-14	cysp1_homam ame: full=digestive cysteine proteinase 1 flags: precursor	5.8e-14
GS_15010	19.1253	0	hypothetical protein [Paramecium tetraurelia strain d4-2]	4.7e-119	rl4_tetts ame: full=60s ribosomal protein l4	8.9e-107
GS_15025	15.7795	1.76514e-103	hypothetical protein [Paramecium tetraurelia strain d4-2]	1.8e-38	rl24_tetts ame: full=60s ribosomal protein l24	7.1e-34
GS_15033	11.1861	2.2394e-141	hypothetical protein [Paramecium tetraurelia strain d4-2]	5e-34	rla0_soybn ame: full=60s acidic ribosomal protein p0	8e-23
GS_15395	23.9371	2.89574e-162	hypothetical protein [Paramecium tetraurelia strain d4-2]	1.7e-68	rs6_yarli ame: full=40s ribosomal protein s6	3.2e-62
GS_15758	18.5748	9.90805e-50	hypothetical protein [Paramecium tetraurelia strain d4-2]	1.9e-16	rl6_tetts ame: full=60s ribosomal protein l6	1.1e-16
GS_16624	22.5923	0	hypothetical protein [Paramecium tetraurelia strain d4-2]	1.3e-123	catb_rat ame: full=cathepsin b ame: full=cathepsin b1 ame: full=rsg-2 contains: ame: full=cathepsin b light chain contains: ame: full=cathepsin b heavy chain flags: precursor	6e-110
GS_17824	19.8355	3.91713e-131	hypothetical protein [Paramecium tetraurelia strain d4-2]	1.8e-77	2a5g_mouse ame: full=serine threonine-protein phosphatase 2a 56 kda regulatory subunit gamma isoform ame: full=pp2a b subunit isoform b -alpha-3 ame: full=pp2a b subunit isoform b -gamma ame: full=pp2a b subunit isoform b56-gamma ame: full=pp2a b subunit isoform pr61-gamma ame: full=pp2a b subunit isoform r5-gamma	9.5e-20
GS_19398	62.5324	7.29622e-90	hypothetical protein [Paramecium tetraurelia strain d4-2]	4.1e-29	calm_canax ame: full=calmodulin short=	9.7e-13
GS_19653	40.7469	5.28658e-192	hypothetical protein [Paramecium tetraurelia strain d4-2]	2.5e-47	catr2_parte ame: full=caltractin icl1b ame: full=centrin-2	1.5e-35
GS_19933	30.8339	6.65834e-200	hypothetical protein [Paramecium tetraurelia strain d4-2]	3e-180	hsp7c_caebr ame: full=heat shock 70 kda protein c flags: precursor	1.7e-159
GS_2490	11.4255	0	hypothetical protein [Paramecium tetraurelia strain d4-2]	5.7e-180	ef2_crypv ame: full=elongation factor 2 short=ef-2	1.3e-156
GS_7129	15.7307	3.50541e-204	hypothetical protein [Paramecium tetraurelia strain d4-2]	5.3e-22	rs73_arath ame: full=40s ribosomal protein s7-3	3.5e-11
GS_7309	9.6912	6.86475e-42	hypothetical protein [Paramecium tetraurelia strain d4-2]	1.1e-24	ric1_orysj ame: full=ras-related protein ric1	5.3e-24
GS_4087	1.69293	4.36912e-27	hypothetical protein [Paraprevotella clara]	2.3e-28	#N/A	#N/A
GS_127	8.07261	0	hypothetical protein [Psychromonas aquimarina]	6.8e-49	#N/A	#N/A
GS_128	17.9619	0	hypothetical protein [Psychromonas aquimarina]	5.1e-50	#N/A	#N/A
GS_14681	1.65424	2.92137e-38	hypothetical protein AGABI1DRAFT_74990 [Agaricus bisporus var. burnettii JB137-S8]	4.2e-56	nduf7_danre ame: full=nadh dehydrogenase	1.8e-51
GS_19699	16.303	3.22409e-230	hypothetical protein AMTR_s00002p00270230 [Amborella trichopoda]	3e-86	rl15b_picma ame: full=60s ribosomal protein l15-2	1.7e-85
GS_14751	2.32263	2.71637e-22	hypothetical protein BN981_04176 [Halobacillus trueperi]	3.8e-53	y114_chlmu ame: full=uncharacterized protein tc_0114	1.8e-24
GS_20087	29.7075	1.33588e-300	hypothetical protein BRAFLDRAFT_126559 [Branchiostoma floridae]	3.1e-44	pdia1_rabit ame: full=protein disulfide-isomerase short=pdi ame: full=cellular thyroid hormone-binding protein ame: full=prolyl 4-hydroxylase subunit beta ame: full=p55 flags: precursor	3.9e-38
GS_14546	16.4976	9.11339e-99	hypothetical protein DAPPUDRAFT_344845 [Daphnia pulex]	4.8e-66	#N/A	#N/A
GS_15296	5.36828	7.71989e-46	hypothetical protein DAPPUDRAFT_69950 [Daphnia pulex]	1.5e-53	if5a_spoex ame: full=eukaryotic translation initiation factor 5a short=eif-5a	2.6e-37
GS_14975	2.71523	6.18958e-72	hypothetical protein DI09_258p10 [Microsporidia sp. UGP3]	2.3e-19	#N/A	#N/A
GS_210	5.83345	6.00531e-32	hypothetical protein GUITHDRAFT_146059 [Guillardia theta CCMP2712]	1.8e-26	#N/A	#N/A
GS_19976	16.7334	1.03514e-156	hypothetical protein IMG5_030220 [Ichthyophthirius multifiliis]	3.9e-168	hppd_tetth ame: full=4-hydroxyphenylpyruvate dioxygenase ame: full=4-hydroxyphenylpyruvic acid oxidase short=4hppd short=hpd short=hppdase ame: full=f-antigen homolog ame: full=tf-ag	7.3e-162
GS_19832	10.31	4.22973e-70	hypothetical protein IMG5_054710 [Ichthyophthirius multifiliis]	1e-68	#N/A	#N/A
GS_16244	14.7797	1.72588e-80	hypothetical protein IMG5_118010 [Ichthyophthirius multifiliis]	5.1e-39	rs19_enthi ame: full=40s ribosomal protein s19	5.4e-28
GS_16676	19.1631	1.1796e-84	hypothetical protein IMG5_125120 [Ichthyophthirius multifiliis]	1.6e-18	rl36_tetts ame: full=60s ribosomal protein l36	7.6e-19
GS_17360	14.5741	1.05765e-120	hypothetical protein IMG5_152090 [Ichthyophthirius multifiliis]	7.6e-67	rs6_yarli ame: full=40s ribosomal protein s6	4.2e-60
GS_14667	10.3477	0	hypothetical protein IMG5_164270 [Ichthyophthirius multifiliis]	0	hsp70_achkl ame: full=heat shock 70 kda protein	0
GS_15012	11.0945	7.48764e-211	hypothetical protein IMG5_173500 [Ichthyophthirius multifiliis]	2.3e-75	rl10a_danre ame: full=60s ribosomal protein l10a	1.6e-58
GS_19809	18.0359	8.2488e-133	hypothetical protein IMG5_184430 [Ichthyophthirius multifiliis]	8.2e-66	rs91_arath ame: full=40s ribosomal protein s9-1	8.6e-58
GS_19676	9.44886	9.30821e-66	hypothetical protein IMG5_189610 [Ichthyophthirius multifiliis]	1.8e-61	h31_tetpy ame: full=histone h3 ame: full=h3s ame: full=major histone h3 contains: ame: full=h3f	6e-63
GS_19771	34.2919	3.79869e-89	hypothetical protein IMG5_189610 [Ichthyophthirius multifiliis]	2.5e-72	h31_tetpy ame: full=histone h3 ame: full=h3s ame: full=major histone h3 contains: ame: full=h3f	2.9e-74
GS_15851	11.8064	4.51856e-79	hypothetical protein IMG5_197540 [Ichthyophthirius multifiliis]	4.2e-32	ef1g1_arath ame: full=probable elongation factor 1-gamma 1 short=ef-1-gamma 1 ame: full=eef-1b gamma 1	1.3e-21
GS_5529	1.59908	7.75818e-16	hypothetical protein MVEG_05152 [Mortierella verticillata NRRL 6337]	3.9e-79	prn1_arath ame: full=pirin-1 ame: full= irin1	5e-62
GS_14511	3.12662	1.59085e-101	hypothetical protein OXYTRI_13058 [Oxytricha trifallax]	2.3e-72	art2_yeast ame: full= uncharacterized protein art2 ame: full=antisense to ribosomal rna transcript protein 2	2.8e-15
GS_18039	8.78911	5.06645e-23	hypothetical protein OXYTRI_13058 [Oxytricha trifallax]	2e-09	#N/A	#N/A
GS_6414	373.177	0	hypothetical protein PTSG_12494 [Salpingoeca rosetta]	0	yi31b_yeast ame: full=transposon ty3-i gag-pol polyprotein ame: full=gag3-pol3 ame: full=transposon ty3-2 tya-tyb polyprotein contains: ame: full=capsid protein short=ca ame: full=p24 contains: ame: full=spacer peptide p3 contains: ame: full=nucleocapsid protein p11 short=nc contains: ame: full=ty3 protease short=pr ame: full=p16 contains: ame: full=spacer peptide j contains: ame: full=reverse tr…	5.1e-149
GS_15447	19.2472	8.72564e-52	hypothetical protein SORBIDRAFT_01g012680 [Sorghum bicolor]	3.6e-44	sytc_human ame: full=threonine--trna cytoplasmic ame: full=threonyl-trna synthetase short=	4.2e-43
GS_8383	2.86439	4.45638e-22	hypothetical protein T265_12601, partial [Opisthorchis viverrini]	1.5e-26	pdi_humin ame: full=protein disulfide-isomerase short=pdi flags: precursor	5.7e-24
GS_19600	49.4928	0	hypothetical protein TTHERM_00481310 [Tetrahymena thermophila]	1.7e-12	#N/A	#N/A
GS_7536	41.2018	0	hypothetical protein TTHERM_00481310 [Tetrahymena thermophila]	1e-13	#N/A	#N/A
GS_14505	24.6645	1.45945e-123	hypothetical protein TTHERM_00590090 [Tetrahymena thermophila]	3.7e-18	#N/A	#N/A
GS_4181	524.633	0	hypothetical protein V494_05328 [Pseudogymnoascus pannorum VKM F-4513 (FW-928)]	3.4e-44	#N/A	#N/A
GS_4096	1.72117	2.63382e-09	hypothetical protein VCCP104821_0250 [Vibrio cholerae CP1048(21)]	1.2e-38	#N/A	#N/A
GS_20625	40.3435	3.33075e-06	hypothetical protein Y032_0053g2350 [Ancylostoma ceylanicum]	2.2e-25	rtxe_drome ame: full=probable rna-directed dna polymerase from transposon x-element ame: full=reverse transcriptase	3.1e-12
GS_6178	13.8075	0	KH domain containing protein [Tetrahymena thermophila]	4.7e-62	rs33_arath ame: full=40s ribosomal protein s3-3	1.1e-58
GS_19855	37.3177	6.28901e-54	Lipase family protein [Tetrahymena thermophila]	1.5e-22	lip_rhimi ame: full=lipase ame: full=triacylglycerol lipase flags: precursor	1.6e-21
GS_15391	20.87	9.78513e-121	Na,H/K antiporter P-type ATPase alpha subunit family protein [Tetrahymena thermophila SB210]	1.3e-97	at1a1_sheep ame: full=sodium potassium-transporting atpase subunit alpha-1 short=na(+) k(+) atpase alpha-1 subunit ame: full=sodium pump subunit alpha-1 flags: precursor	8.4e-48
GS_15011	14.432	3.14476e-163	NAD-dependent dehydratase [Nitratireductor indicus]	3.2e-81	sqd1_arath ame: full=udp-sulfoquinovose chloroplastic ame: full=sulfite:udp-glucose sulfotransferase ame: full=sulfolipid biosynthesis protein flags: precursor	2.7e-56
GS_756	1.76859	6.6184e-148	NADH:flavin oxidoreductase/NADH oxidase [Chondrus crispus]	0	nema_ecoli ame: full=n-ethylmaleimide reductase ame: full=n-ethylmaleimide reducing enzyme	8e-76
GS_4570	3.67393	0	NADPH oxidase, respiratory burst oxidase homologue [Chondrus crispus]	0	rbohf_arath ame: full=respiratory burst oxidase homolog protein f ame: full=cytochrome b245 beta chain homolog p108 ame: full=nadph oxidase rbohf short=	7.9e-27
GS_19843	8.49336	8.0383e-57	nucleoside diphosphate kinase [Capsaspora owczarzaki ATCC 30864]	2.2e-75	ndk1_tobac ame: full=nucleoside diphosphate kinase 1 ame: full=nucleoside diphosphate kinase i short=ndk i short=ndp kinase i short=ndpk i	3.3e-70
GS_14903	27.7361	5.26888e-27	papain family cysteine protease [Ancylostoma duodenale]	2.2e-20	catl_drome ame: full=cathepsin l ame: full=cysteine proteinase 1 contains: ame: full=cathepsin l heavy chain contains: ame: full=cathepsin l light chain flags: precursor	2.8e-20
GS_1289	21.7512	0	Papain family cysteine protease containing protein [Tetrahymena thermophila]	9.8e-66	catl2_parte ame: full=cathepsin l 2 flags: precursor	1.9e-55
GS_1290	32.0586	2.1096e-208	Papain family cysteine protease containing protein [Tetrahymena thermophila]	9.9e-64	catl2_parte ame: full=cathepsin l 2 flags: precursor	2.5e-53
GS_16657	76.6526	2.24913e-73	Papain family cysteine protease containing protein [Tetrahymena thermophila]	1.6e-42	catl2_parte ame: full=cathepsin l 2 flags: precursor	1.5e-32
GS_18503	13.1116	5.11372e-33	Papain family cysteine protease containing protein [Tetrahymena thermophila]	1.4e-20	catl2_parte ame: full=cathepsin l 2 flags: precursor	2e-18
GS_19904	9.07728	2.05676e-30	Papain family cysteine protease containing protein [Tetrahymena thermophila]	2.9e-06	cysp6_dicdi ame: full=cysteine proteinase 6 flags: precursor	2.6e-06
GS_18626	27.8019	2.61352e-292	papain family cysteine protease, putative [Ichthyophthirius multifiliis]	3.5e-82	catl2_parte ame: full=cathepsin l 2 flags: precursor	8.7e-77
GS_14491	17.4822	1.12787e-157	papain family cysteine protease, putative, partial [Ichthyophthirius multifiliis]	1.5e-48	cysp1_homam ame: full=digestive cysteine proteinase 1 flags: precursor	1.8e-42
GS_348	1.83813	3.74834e-20	photosystem II Q (chloroplast) [Gracilaria salicornia]	0	psba_gratl ame: full=photosystem ii protein d1 short=psii d1 protein ame: full=photosystem ii q protein flags: precursor	0
GS_15038	10.7143	0	polyubiquitin, putative, partial [Eimeria acervulina]	5.5e-56	ubiqp_strpu ame: full=polyubiquitin contains: ame: full=ubiquitin flags: partial	1.8e-57
GS_18733	36.5973	2.79453e-180	PPIA_PARPRRecName: Full=Peptidyl-prolyl cis-trans isomerase; Short=PPIase; AltName: Full=Cyclophilin; AltName: Full=Cyclosporin A-binding protein; AltName: Full=Rotamase [Paramecium primaurelia]	2.7e-64	ppia_parpr ame: full=peptidyl-prolyl cis-trans isomerase short=ppiase ame: full=cyclophilin ame: full=cyclosporin a-binding protein ame: full=rotamase	2.3e-66
GS_18443	1.9317	2.69073e-09	predicted protein [Capsaspora owczarzaki ATCC 30864]	2.6e-06	#N/A	#N/A
GS_14634	12.6536	0	predicted protein [Hordeum vulgare subsp. vulgare]	0	hs902_arath ame: full=heat shock protein 90-2 short= ame: full=heat shock protein 81-2 short=hsp81-2 ame: full=protein early-responsive to dehydration 8 ame: full=protein loss of recognition of avrrpm1 2	0
GS_14791	33.8822	2.79882e-252	predicted protein [Hordeum vulgare subsp. vulgare]	6.8e-80	#N/A	#N/A
GS_15097	16.1632	1.76141e-133	predicted protein [Hordeum vulgare subsp. vulgare]	0	atpb_drome ame: full=atp synthase subunit mitochondrial flags: precursor	6.4e-152
GS_15206	62.7845	9.17764e-61	predicted protein [Hordeum vulgare subsp. vulgare]	3.8e-39	#N/A	#N/A
GS_15933	50.0931	2.07679e-72	predicted protein [Hordeum vulgare subsp. vulgare]	2e-79	catr6_parte ame: full=caltractin icl1f ame: full=centrin-6	1.1e-51
GS_19856	20.5433	2.1985e-172	predicted protein [Hordeum vulgare subsp. vulgare]	8e-13	y4844_arath ame: full=uncharacterized protein at4g28440	3.2e-06
GS_19949	11.1771	1.11352e-130	predicted protein [Hordeum vulgare subsp. vulgare]	1.6e-130	adt1_soltu ame: full= carrier mitochondrial ame: full=adp atp translocase ame: full=adenine nucleotide translocator short=ant flags: precursor	1.9e-108
GS_3941	8.84856	0	predicted protein [Hordeum vulgare subsp. vulgare]	0	ef1a_tetpy ame: full=elongation factor 1-alpha short=ef-1-alpha ame: full=14 nm filament-associated protein	2.1e-178
GS_3942	8.3494	0	predicted protein [Hordeum vulgare subsp. vulgare]	0	ef1a_tetpy ame: full=elongation factor 1-alpha short=ef-1-alpha ame: full=14 nm filament-associated protein	0
GS_6309	17.0007	0	predicted protein [Hordeum vulgare subsp. vulgare]	0	act2_sacko ame: full=actin-2 flags: precursor	8.4e-158
GS_7262	16.1374	9.21052e-231	predicted protein [Hordeum vulgare subsp. vulgare]	2.8e-48	rl23a_tetts ame: full=60s ribosomal protein l23a	5.7e-22
GS_16165	2.46838	3.24433e-12	PREDICTED: peptidyl-prolyl cis-trans isomerase [Nicotiana tomentosiformis]	1.2e-23	cyph_maize ame: full=peptidyl-prolyl cis-trans isomerase short=ppiase ame: full=cyclophilin ame: full=cyclosporin a-binding protein ame: full=rotamase	1.2e-24
GS_14600	31.8713	9.53703e-222	PREDICTED: senescence-specific cysteine protease SAG39-like [Solanum lycopersicum]	2.9e-41	orya_orysj ame: full=oryzain alpha chain flags: precursor	1.2e-38
GS_1849	1.65214	6.65824e-297	PREDICTED: zinc finger protein 184-like [Bombyx mori]	1.3e-11	zn702_human ame: full= zinc finger protein 702	6.2e-12
GS_19360	33.2834	6.79942e-263	profilin [Cryptocaryon irritans]	2.3e-31	prof_tetpy ame: full=profilin	1.6e-23
GS_14629	12.6073	0	Protein kinase domain containing protein [Tetrahymena thermophila]	5.5e-94	cipkn_arath ame: full=cbl-interacting serine threonine-protein kinase 23 ame: full=protein low-k(+)-sensitive 1 ame: full=snf1-related kinase ame: full=sos2-like protein kinase pks17	5.7e-46
GS_18500	18.3614	2.85409e-155	protein of unknown function [Taphrina deformans PYCC 5710]	5.9e-36	rl13_tetts ame: full=60s ribosomal protein l13	5.8e-34
GS_4003	5.80766	0	protein serine/threonine kinase, putative [Entamoeba invadens IP1]	4e-24	scub2_danre ame: full=signal cub and egf-like domain-containing protein 2 ame: full=protein you flags: precursor	7.9e-09
GS_4004	7.22315	0	protein serine/threonine kinase, putative [Entamoeba invadens IP1]	1.9e-24	scub2_danre ame: full=signal cub and egf-like domain-containing protein 2 ame: full=protein you flags: precursor	3.9e-09
GS_7256	18.2423	2.22194e-181	putative ribosomal protein P0 [Sorogena stoianovitchae]	2e-45	rla0_maize ame: full=60s acidic ribosomal protein p0	5.3e-33
GS_14630	11.8774	1.09707e-175	pyridoxal-binding domain pyridoxal-dependent decarboxylase [Tetrahymena thermophila SB210]	7.8e-154	dcor_capan ame: full=ornithine decarboxylase short=odc ame: full= 1 ame: full=	1.4e-58
GS_18517	24.08	4.24946e-174	pyrroline-5-carboxylate reductase [Nannochloropsis gaditana]	3.8e-57	p5cr_metac ame: full=pyrroline-5-carboxylate reductase short=p5c reductase short=p5cr ame: full=pca reductase	1.5e-46
GS_17724	11.3826	1.85348e-62	rab gdp dissociation inhibitor, putative [Ichthyophthirius multifiliis]	7.4e-72	gdia_macfa ame: full=rab gdp dissociation inhibitor alpha short=rab gdi alpha ame: full=guanosine diphosphate dissociation inhibitor 1 short=gdi-1	1.8e-58
GS_7464	4.76147	2.05612e-51	ras oncogene family protein, putative [Ichthyophthirius multifiliis]	9.1e-113	ran_tetpy ame: full=gtp-binding nuclear protein ran ame: full=gtpase ran ame: full=ras-like protein tc4	2.5e-108
GS_14996	24.094	7.28458e-99	receptor of activated protein kinase c component of 40s small ribosomal subunit, putative [Ichthyophthirius multifiliis]	2.6e-65	gblp_hydvu ame: full=guanine nucleotide-binding protein subunit beta-like protein ame: full=receptor of activated protein kinase c short=rack	5.1e-47
GS_15491	23.7018	2.0828e-234	receptor of activated protein kinase c component of 40s small ribosomal subunit, putative [Ichthyophthirius multifiliis]	5.6e-108	gblp_drome ame: full=guanine nucleotide-binding protein subunit beta-like protein ame: full=receptor of activated protein kinase c homolog	8.8e-73
GS_2579	1.77372	5.00741e-07	respiratory burst oxidase-like protein [Chondrus crispus]	1.5e-76	noxa_dicdi ame: full=superoxide-generating nadph oxidase heavy chain subunit a ame: full=nadph oxidase a ame: full=superoxide-generating nadph oxidase flavocytochrome a	6.6e-07
GS_16885	17.2193	0	ribosomal protein L10e [Gloeophyllum trabeum ATCC 11539]	4.5e-70	rl10_tetts ame: full=60s ribosomal protein l10	2.8e-71
GS_19752	17.9218	6.48866e-151	ribosomal protein L22 [Tetrahymena thermophila]	1e-29	rl22_tetts ame: full=60s ribosomal protein l22	8.4e-32
GS_17714	22.9958	5.64384e-53	ribosomal protein s14, putative [Ichthyophthirius multifiliis]	3.2e-49	rs14_caeel ame: full=40s ribosomal protein s14	2.7e-48
GS_14706	19.8158	0	ribosomal protein, putative [Ichthyophthirius multifiliis]	6.1e-167	rl3_tetth ame: full=ribosomal protein l3	1.1e-156
GS_15005	10.2876	1.06331e-190	ribosomal protein, putative, partial [Ichthyophthirius multifiliis]	9.2e-77	rl5_tetts ame: full=60s ribosomal protein l5	2.5e-76
GS_14532	10.8896	2.12864e-132	Ribosomal Proteins L2, C-terminal domain containing protein [Tetrahymena thermophila]	3.5e-128	rl8_tetts ame: full=60s ribosomal protein l8	2.9e-130
GS_14943	13.4022	1.48104e-159	Ribosomal Proteins L2, C-terminal domain containing protein [Tetrahymena thermophila]	4e-117	rl8_tetts ame: full=60s ribosomal protein l8	3.3e-119
GS_19880	15.3661	9.86959e-110	RL18_TETTHRecName: Full=60S ribosomal protein L18 [Tetrahymena thermophila]	1.7e-33	rl18_tetth ame: full=60s ribosomal protein l18	1.4e-35
GS_4910	240.548	6.11975e-204	RNA-dependent RNA-polymerase [Zygosaccharomyces bailii virus Z]	4.3e-13	#N/A	#N/A
GS_4407	2.12669	0	S-adenosylmethionine synthetase [Chondrus crispus]	0	metk_dicdi ame: full=s-adenosylmethionine synthase short= et synthase ame: full=methionine adenosyltransferase short=mat	0
GS_2858	2.06065	4.603e-11	Sel1-repeat containing protein [Chondrus crispus]	6.9e-39	#N/A	#N/A
GS_7606	4.31109	1.04824e-80	Sel1-repeat containing protein [Chondrus crispus]	5.4e-57	coa7a_xenla ame: full=cytochrome c oxidase assembly factor 7a ame: full=beta-lactamase hcp-like protein ame: full=sel1 repeat-containing protein 1a	9.5e-06
GS_8944	3.9231	1.94578e-56	Sel1-repeat containing protein [Chondrus crispus]	5.9e-88	hrd3a_arath ame: full=erad-associated e3 ubiquitin-protein ligase component hrd3a ame: full= el1a ame: full=protein ems-mutagenized bri1 suppressor 5 flags: precursor	1.9e-06
GS_5548	3.06348	0	Serine/threonine protein kinase Mitochondrial [Chondrus crispus]	5e-79	nuak2_rat ame: full=nuak family snf1-like kinase 2 ame: full=snf1 amp kinase-related kinase short=snark	1.4e-39
GS_3539	2.44942	1.24354e-148	short-chain dehydrogenase [Microscilla marina]	2.1e-78	yi78_schpo ame: full=uncharacterized oxidoreductase	4.5e-42
GS_5724	1.75074	1.03653e-183	short-chain dehydrogenase [Microscilla marina]	2.5e-79	yi78_schpo ame: full=uncharacterized oxidoreductase	1.4e-41
GS_20003	11.2025	1.73314e-120	snf7 family protein, putative [Ichthyophthirius multifiliis]	1.6e-29	vps2a_arath ame: full=vacuolar protein sorting-associated protein 2 homolog 1 short= 2-1 ame: full=charged multivesicular body protein 2 homolog 1 ame: full=escrt-iii complex subunit vps2 homolog 1 ame: full=snf7-like protein	2.3e-06
GS_14725	61.86	6.22273e-89	superoxide dismutase [Marinobacterium litorale]	3.6e-66	sodf_salty ame: full=superoxide dismutase	5e-63
GS_19935	29.3407	2.45326e-149	superoxide dismutase [Methylophaga thiooxydans]	1.6e-75	sodf_salty ame: full=superoxide dismutase	1.9e-72
GS_13256	16.2635	0	Thioredoxin-3, mitochondrial [Wickerhamomyces ciferrii]	1.9e-16	thio_pench ame: full=thioredoxin short=trx	3.6e-14
GS_5252	1.5536	3.95643e-27	thioredoxin-like protein [Ectocarpus siliculosus]	7e-24	trl21_arath ame: full=thioredoxin-like 2- chloroplastic ame: full=atypical cysteine histidine-rich thioredoxin 1 short= 1 flags: precursor	3e-21
GS_14967	37.5194	1.74818e-45	transitional endoplasmic reticulum ATPase, putative [Ichthyophthirius multifiliis]	1.4e-24	tera1_caeel ame: full=transitional endoplasmic reticulum atpase homolog 1 ame: full=cell division cycle-related protein ame: full=p97 cdc48 homolog 1	2.1e-12
GS_15599	35.8048	1.52996e-101	transitional endoplasmic reticulum ATPase, putative [Tetrahymena thermophila SB210]	5.7e-94	tera_drome ame: full=transitional endoplasmic reticulum atpase ter94 ame: full=valosin-containing protein homolog	6e-80
GS_16706	12.2711	1.84131e-116	translation initiation factor eIF-5A family protein [Tetrahymena thermophila]	9.8e-42	if5a3_arath ame: full=eukaryotic translation initiation factor 5a-3 short= 5a-3 short=eif-5a-3	2.7e-30
GS_8824	5.29601	0	tubulin beta, putative [Ichthyophthirius multifiliis]	0	tbb1_parte ame: full=tubulin beta chain ame: full=beta-tubulin	0
GS_4929	5.19471	5.55802e-278	Tubulin/FtsZ family, GTPase domain containing protein [Tetrahymena thermophila]	0	tba_tetth ame: full=tubulin alpha chain ame: full=alpha-tubulin	0
GS_15019	13.2629	2.1003e-107	Ubiquitin carboxyl-terminal hydrolase, family 1 protein [Tetrahymena thermophila]	2.5e-54	uchl3_mouse ame: full=ubiquitin carboxyl-terminal hydrolase isozyme l3 short=uch-l3 ame: full=ubiquitin thioesterase l3	7.7e-40
GS_16671	23.4415	0	ubiquitin, putative [Ichthyophthirius multifiliis]	2e-78	rl40_tetpy ame: full=ubiquitin-60s ribosomal protein l40 contains: ame: full=ubiquitin contains: ame: full=60s ribosomal protein l40 ame: full=cep52 ame: full=cep53 flags: precursor	8.7e-79
GS_15028	16.7941	0	ubiquitin-activating enzyme E1 [Tetrahymena thermophila SB210]	0	uba1_canaw ame: full=ubiquitin-activating enzyme e1 1	0
GS_15043	4.61117	1.24113e-160	UNKNOWN [Stylonychia lemnae]	3.9e-38	#N/A	#N/A
GS_6214	13.9422	7.01761e-193	UNKNOWN [Stylonychia lemnae]	5.7e-34	ubc5_yeast ame: full=ubiquitin-conjugating enzyme e2-16 kda ame: full=ubiquitin carrier protein ame: full=ubiquitin-protein ligase	1.7e-34
GS_7982	3.30743	4.94898e-233	UNKNOWN [Stylonychia lemnae]	2.1e-12	#N/A	#N/A
GS_9974	2.18812	3.88252e-19	UNKNOWN [Stylonychia lemnae]	2.1e-25	#N/A	#N/A
GS_1301	1.98191	7.46489e-12	unnamed protein product [Chondrus crispus]	3.7e-24	bl1s1_arath ame: full=biogenesis of lysosome-related organelles complex 1 subunit 1 short=bloc-1 subunit 1 ame: full=gcn5-like protein 1 ame: full=protein rt14 homolog	2.8e-08
GS_14862	3.19655	1.7622e-230	unnamed protein product [Chondrus crispus]	2.7e-75	muts2_syny3 ame: full=endonuclease 2	6.1e-33
GS_14910	2.18718	1.01001e-53	unnamed protein product [Chondrus crispus]	2.5e-42	xpc_human ame: full=dna repair protein complementing xp-c cells ame: full=xeroderma pigmentosum group c-complementing protein ame: full=p125	6.8e-15
GS_19943	2.06168	2.72918e-105	unnamed protein product [Chondrus crispus]	2.8e-33	#N/A	#N/A
GS_2071	2.44857	1.3787e-70	unnamed protein product [Chondrus crispus]	9.7e-108	#N/A	#N/A
GS_2223	6.21962	1.91634e-23	unnamed protein product [Chondrus crispus]	1.9e-123	yy46_noss1 ame: full=uncharacterized wd repeat-containing protein alr3466	3.7e-75
GS_3016	1.70862	0	unnamed protein product [Chondrus crispus]	9.2e-76	#N/A	#N/A
GS_3316	1.88124	3.17201e-114	unnamed protein product [Chondrus crispus]	8.4e-98	cap_dicdi ame: full=adenylyl cyclase-associated protein short=cap	6.7e-39
GS_3858	1.75659	6.12584e-51	unnamed protein product [Chondrus crispus]	5.7e-12	#N/A	#N/A
GS_4043	1.55032	2.63061e-148	unnamed protein product [Chondrus crispus]	1.6e-112	yy46_noss1 ame: full=uncharacterized wd repeat-containing protein alr3466	3.9e-61
GS_4600	1.50322	3.8236e-27	unnamed protein product [Chondrus crispus]	3.4e-41	yhid_eco57 ame: full=uncharacterized protein	5.5e-14
GS_535	51.7041	0	unnamed protein product [Chondrus crispus]	8.8e-64	polx_tobac ame: full=retrovirus-related pol polyprotein from transposon tnt 1-94 includes: ame: full=protease includes: ame: full=reverse transcriptase includes: ame: full=endonuclease	1.3e-38
GS_5570	66.4586	0	unnamed protein product [Chondrus crispus]	7.2e-48	#N/A	#N/A
GS_5829	3.5081	0	unnamed protein product [Chondrus crispus]	3.8e-60	znf92_human ame: full=zinc finger protein 92 ame: full=zinc finger protein htf12	8.2e-18
GS_5834	1.7095	3.12728e-175	unnamed protein product [Chondrus crispus]	6.5e-71	perq_sedli ame: full=peroxiredoxin chloroplastic ame: full=thioredoxin reductase flags: partial	1.8e-10
GS_5993	1.64564	5.74132e-106	unnamed protein product [Chondrus crispus]	2.2e-38	#N/A	#N/A
GS_6032	2.67766	1.12031e-79	unnamed protein product [Chondrus crispus]	1.9e-60	#N/A	#N/A
GS_6461	1.82214	2.60248e-116	unnamed protein product [Chondrus crispus]	7.2e-44	mybi_dicdi ame: full=myb-like protein i	3e-17
GS_7955	2.13225	0	unnamed protein product [Chondrus crispus]	1.1e-161	tal_colp3 ame: full=transaldolase	5.9e-107
GS_8662	2.18863	0	unnamed protein product [Chondrus crispus]	2.5e-54	slah2_arath ame: full=s-type anion channel slah2 ame: full=slac1-homolog protein 2	1.2e-11
GS_8927	1.74174	5.98977e-135	unnamed protein product [Chondrus crispus]	1.8e-64	bcdo2_human ame: full= -carotene 9 -oxygenase ame: full=b-diox-ii ame: full=beta-carotene dioxygenase 2	8.6e-20
GS_8974	3.16584	7.61931e-11	unnamed protein product [Chondrus crispus]	4.3e-31	try3_aedae ame: full=trypsin 3a1 flags: precursor	4.5e-22
GS_9027	617.759	2.96152e-224	unnamed protein product [Chondrus crispus]	1.8e-32	rl2_thetn ame: full=50s ribosomal protein l2	9.5e-20
GS_1232	1.64559	8.50843e-15	unnamed protein product [Oikopleura dioica]	5.6e-77	ubb_gorgo ame: full=polyubiquitin-b contains: ame: full=ubiquitin flags: precursor	8.7e-77
GS_16920	32.9472	1.16768e-138	vacuolar ATP synthase proteolipid, putative [Ichthyophthirius multifiliis]	6.9e-38	vatl2_schpo ame: full=v-type proton atpase 16 kda proteolipid subunit 2 short=v-atpase 16 kda proteolipid subunit 2 ame: full=proteolipid protein vma11 ame: full=vacuolar proton pump 16 kda proteolipid subunit 2	1.3e-32
GS_20075	7.37044	2.38595e-32	vacuolar ATP synthase proteolipid, putative [Ichthyophthirius multifiliis]	5.7e-32	vatl_tobac ame: full=v-type proton atpase 16 kda proteolipid subunit short=v-atpase 16 kda proteolipid subunit ame: full=vacuolar proton pump 16 kda proteolipid subunit	1.4e-24
GS_14635	14.4564	8.22815e-55	WChain W, Crystal Structure Of The Eukaryotic 40s Ribosomal Subunit In Complex With Initiation Factor 1. This File Contains The 40s Subunit And Initiation Factor For Molecule 1	1.3e-50	rs4_tetth ame: full=40s ribosomal protein s4 ame: full=40s ribosomal protein s7	5.7e-52
GS_1771	3.52512	3.77134e-200	Zinc finger protein 235 [Schistosoma japonicum]	1.7e-16	zbt49_human ame: full=zinc finger and btb domain-containing protein 49 ame: full=zinc finger protein 509	5.4e-14
GS_14787	12.7894	0	zinc ZZ type family protein, putative [Ichthyophthirius multifiliis]	7.7e-17	herc2_mouse ame: full=e3 ubiquitin-protein ligase herc2 ame: full=hect domain and rcc1-like domain-containing protein 2	9.1e-08
GS_15007	15.0616	9.951e-95	ZZ-type zinc finger-containing protein [Oxytricha trifallax]	2.6e-08	ref2p_drosi ame: full=protein ref p ame: full=refractory to sigma p	5.9e-06
GS_1030	4.70674	8.03542e-05	#N/A	#N/A	#N/A	#N/A
GS_108	2.88822	4.73692e-06	#N/A	#N/A	#N/A	#N/A
GS_10975	19.0659	0	#N/A	#N/A	#N/A	#N/A
GS_1111	2.04614	1.92354e-90	#N/A	#N/A	#N/A	#N/A
GS_12420	22.6327	1.35707e-252	#N/A	#N/A	#N/A	#N/A
GS_1271	6.45849	3.63442e-111	#N/A	#N/A	#N/A	#N/A
GS_13090	24.6187	0	#N/A	#N/A	#N/A	#N/A
GS_14509	6.06553	2.38271e-64	#N/A	#N/A	#N/A	#N/A
GS_1466	3.09885	1.42478e-18	#N/A	#N/A	#N/A	#N/A
GS_14670	71.1053	1.29412e-101	#N/A	#N/A	#N/A	#N/A
GS_14721	14.2982	1.64896e-100	#N/A	#N/A	#N/A	#N/A
GS_14941	6.78577	2.74364e-131	#N/A	#N/A	#N/A	#N/A
GS_14979	861.837	0	#N/A	#N/A	#N/A	#N/A
GS_15024	14.5598	3.77738e-233	#N/A	#N/A	#N/A	#N/A
GS_15045	55.9952	0	#N/A	#N/A	#N/A	#N/A
GS_15381	8.82513	3.20369e-26	#N/A	#N/A	#N/A	#N/A
GS_15458	401.417	7.05858e-41	#N/A	#N/A	#N/A	#N/A
GS_15562	8.38849	2.45414e-118	#N/A	#N/A	#N/A	#N/A
GS_15996	320.73	3.76966e-34	#N/A	#N/A	#N/A	#N/A
GS_16048	62.7677	0	#N/A	#N/A	#N/A	#N/A
GS_16066	141.202	1.68249e-17	#N/A	#N/A	#N/A	#N/A
GS_16293	1.723	1.63676e-05	#N/A	#N/A	#N/A	#N/A
GS_16602	29.5012	8.86391e-29	#N/A	#N/A	#N/A	#N/A
GS_16901	13.1464	3.93402e-153	#N/A	#N/A	#N/A	#N/A
GS_17003	9.72565	7.48189e-51	#N/A	#N/A	#N/A	#N/A
GS_17757	44.6299	1.75701e-85	#N/A	#N/A	#N/A	#N/A
GS_17832	3.59583	3.34717e-17	#N/A	#N/A	#N/A	#N/A
GS_18015	409.486	1.56481e-41	#N/A	#N/A	#N/A	#N/A
GS_18435	19.9344	2.56382e-296	#N/A	#N/A	#N/A	#N/A
GS_18975	375.194	9.93251e-39	#N/A	#N/A	#N/A	#N/A
GS_19218	54.0052	1.62195e-280	#N/A	#N/A	#N/A	#N/A
GS_19694	26.425	2.3238e-121	#N/A	#N/A	#N/A	#N/A
GS_19848	32.0455	0	#N/A	#N/A	#N/A	#N/A
GS_19869	21.9562	1.01017e-253	#N/A	#N/A	#N/A	#N/A
GS_19944	33.6868	3.35606e-235	#N/A	#N/A	#N/A	#N/A
GS_20004	33.1573	1.46685e-246	#N/A	#N/A	#N/A	#N/A
GS_20172	153.978	2.90567e-104	#N/A	#N/A	#N/A	#N/A
GS_2477	10.5682	6.33475e-47	#N/A	#N/A	#N/A	#N/A
GS_2749	1.65761	5.59936e-209	#N/A	#N/A	#N/A	#N/A
GS_2808	2.39592	1.30958e-62	#N/A	#N/A	#N/A	#N/A
GS_2933	36.9097	0	#N/A	#N/A	#N/A	#N/A
GS_294	7.3893	1.48527e-171	#N/A	#N/A	#N/A	#N/A
GS_3321	6.06131	2.57394e-180	#N/A	#N/A	#N/A	#N/A
GS_3450	74.3771	0	#N/A	#N/A	#N/A	#N/A
GS_3753	3.43346	0	#N/A	#N/A	#N/A	#N/A
GS_4526	1.69906	5.82001e-18	#N/A	#N/A	#N/A	#N/A
GS_4818	1.67862	1.01478e-71	#N/A	#N/A	#N/A	#N/A
GS_4821	49.4207	5.75468e-25	#N/A	#N/A	#N/A	#N/A
GS_4898	18.4872	0	#N/A	#N/A	#N/A	#N/A
GS_4922	2.73491	6.33205e-80	#N/A	#N/A	#N/A	#N/A
GS_5129	1.76291	3.04365e-18	#N/A	#N/A	#N/A	#N/A
GS_5257	3.7628	1.10698e-126	#N/A	#N/A	#N/A	#N/A
GS_5515	69.189	7.98567e-83	#N/A	#N/A	#N/A	#N/A
GS_5626	1.75092	7.72808e-39	#N/A	#N/A	#N/A	#N/A
GS_5821	1.99697	0	#N/A	#N/A	#N/A	#N/A
GS_5871	2.47944	7.97419e-29	#N/A	#N/A	#N/A	#N/A
GS_6204	2.66745	1.06032e-27	#N/A	#N/A	#N/A	#N/A
GS_6311	5.47178	6.43939e-95	#N/A	#N/A	#N/A	#N/A
GS_6393	2.31937	2.75968e-64	#N/A	#N/A	#N/A	#N/A
GS_6434	3.16584	3.28065e-57	#N/A	#N/A	#N/A	#N/A
GS_6505	15.9387	1.04664e-220	#N/A	#N/A	#N/A	#N/A
GS_6512	1.7985	3.84533e-47	#N/A	#N/A	#N/A	#N/A
GS_6527	5.04293	2.64723e-50	#N/A	#N/A	#N/A	#N/A
GS_6552	15.2128	4.36868e-77	#N/A	#N/A	#N/A	#N/A
GS_6603	2.52147	1.21805e-08	#N/A	#N/A	#N/A	#N/A
GS_6741	16.8375	0	#N/A	#N/A	#N/A	#N/A
GS_6815	258.198	1.15335e-28	#N/A	#N/A	#N/A	#N/A
GS_6855	3.22748	5.53452e-11	#N/A	#N/A	#N/A	#N/A
GS_7283	16.0769	0	#N/A	#N/A	#N/A	#N/A
GS_7369	11.4026	6.77965e-236	#N/A	#N/A	#N/A	#N/A
GS_7628	2.71542	1.33684e-15	#N/A	#N/A	#N/A	#N/A
GS_7726	13.1116	1.02562e-06	#N/A	#N/A	#N/A	#N/A
GS_8324	5.85941	2.75955e-36	#N/A	#N/A	#N/A	#N/A
GS_8330	151.288	4.53446e-69	#N/A	#N/A	#N/A	#N/A
GS_8379	3.75288	2.06301e-33	#N/A	#N/A	#N/A	#N/A
GS_8493	67.071	1.06005e-64	#N/A	#N/A	#N/A	#N/A
GS_8772	121.624	0	#N/A	#N/A	#N/A	#N/A
GS_8991	2.76072	1.25396e-132	#N/A	#N/A	#N/A	#N/A
GS_9082	48.2681	0	#N/A	#N/A	#N/A	#N/A
GS_17143	4.8336	3.52026e-33	14-3-3 protein [Penaeus monodon]	6.7e-18	14332_echgr ame: full=14-3-3 protein homolog 2	2.6e-14
GS_2641	4.98808	9.99793e-209	14-3-3 protein [Penaeus monodon]	7e-111	1433_dicdi ame: full=14-3-3-like protein	1.9e-75
GS_6784	3.31198	1.07015e-64	40S ribosomal protein S3 [Medicago truncatula]	2.5e-55	rs32_arath ame: full=40s ribosomal protein s3-2	9.8e-54
GS_16296	1.60058	0.000342755	50S ribosomal protein L21 (chloroplast) [Gracilaria salicornia]	2e-37	rk21_gratl ame: full=50s ribosomal protein chloroplastic	5.5e-33
GS_7621	3.75123	1.08136e-43	60s acidic ribosomal protein p1 [Stylonychia lemnae]	2.6e-16	rla1_maize ame: full=60s acidic ribosomal protein p1 ame: full=l12	2.4e-14
GS_1626	9.56472	0	60S ribosomal protein L9 [Chondrus crispus]	7.1e-104	rl9_mouse ame: full=60s ribosomal protein l9	2.6e-55
GS_501	3.61551	1.22591e-184	alpha tubulin [Stylonychia lemnae]	0	tba_oxygr ame: full=tubulin alpha chain	0
GS_14494	4.03716	3.97941e-154	Alpha tubulin,putative [Oxytricha trifallax]	0	tba_oxygr ame: full=tubulin alpha chain	0
GS_13719	1.84675	5.55551e-58	Aminoglycoside 3'-phosphotransferase and Choline Kinase family [Chondrus crispus]	3.2e-24	#N/A	#N/A
GS_2568	1.85731	0	aspartate aminotransferase [Gracilaria vermiculophylla]	0	aatm_dicdi ame: full=aspartate mitochondrial ame: full=kynurenine aminotransferase 4 ame: full=kynurenine aminotransferase iv ame: full=kynurenine--oxoglutarate transaminase 4 ame: full=kynurenine--oxoglutarate transaminase iv ame: full=transaminase a flags: precursor	2.9e-155
GS_14549	2.77775	2.12774e-59	beta tubulin subunit, partial [Colponema sp. Vietnam]	0	tbb1_parte ame: full=tubulin beta chain ame: full=beta-tubulin	0
GS_565	2.4813	1.07055e-33	beta tubulin subunit, partial [Colponema sp. Vietnam]	1.1e-146	tbb_toxgo ame: full=tubulin beta chain ame: full=beta-tubulin	2.1e-143
GS_7244	1.98464	6.18269e-06	cathepsin l [Nephrops norvegicus]	1.1e-08	cysp1_homam ame: full=digestive cysteine proteinase 1 flags: precursor	4.7e-10
GS_19485	4.10158	4.88725e-28	cathepsin L2 [Lubomirskia baicalensis]	1.4e-39	catl_sarpe ame: full=cathepsin l contains: ame: full=cathepsin l heavy chain contains: ame: full=cathepsin l light chain flags: precursor	2.3e-36
GS_16838	25.0771	7.57192e-126	Core histone H2A/H2B/H3/H4 family protein [Tetrahymena thermophila]	3.2e-33	h2ax_tetts ame: full=histone h2ax ame: full=histone short=h2a1 ame: full=histone	2.6e-35
GS_5634	2.1111	1.95467e-77	CpeS-like protein [Pleurocapsa minor]	9.1e-41	cpxs1_synja ame: full=chromophore lyase 1	4.3e-38
GS_6313	2.92261	6.32042e-77	DEAD/DEAH-box helicase [Tetrahymena thermophila SB210]	3.5e-168	if4a_caeel ame: full=eukaryotic initiation factor 4a short=eif-4a ame: full=atp-dependent rna helicase eif4a ame: full=initiation factor 1	6.9e-153
GS_6101	3.21095	2.60906e-295	Elongation factor G, domain IV family protein [Tetrahymena thermophila]	0	ef2_crypv ame: full=elongation factor 2 short=ef-2	0
GS_4985	1.89835	3.57251e-24	fragmin A [Physarum polycephalum]	7e-141	seve_dicdi ame: full=severin	5.8e-118
GS_13695	4.70674	8.03542e-05	fusion protein of phosphoribosylaminoimidazole carboxylase and phosphoribosylaminoimidazole-succinocarboxamide synthase, chloroplast or mitochondrial precursor [Chondrus crispus]	9.9e-44	pur7_arath ame: full=phosphoribosylaminoimidazole-succinocarboxamide chloroplastic ame: full=saicar synthetase flags: precursor	8.4e-35
GS_8537	1.75876	6.47925e-61	Glycolipid sulfotransferase [Chondrus crispus]	1.3e-55	st4a1_human ame: full=sulfotransferase 4a1 short=st4a1 ame: full=brain sulfotransferase-like protein short=hbr-stl short=hbr-stl-1 ame: full=nervous system sulfotransferase short=nst	5.5e-12
GS_8540	1.8101	1.47378e-299	Glycolipid sulfotransferase [Chondrus crispus]	2e-58	st3a1_rabit ame: full=amine sulfotransferase ame: full=ast-rb1 ame: full=sulfotransferase 3a1 short=st3a1	4.7e-11
GS_5361	1.50781	4.90256e-42	glyxoylase [Burkholderia sp. WSM4176]	4.6e-22	y911_mycbo ame: full=uncharacterized protein mb0911c	3.2e-13
GS_19895	6.73592	1.79506e-30	H2B_EUPCRRecName: Full=Histone H2B [Moneuplotes crassus]	5.4e-56	h2b_eupcr ame: full=histone h2b	4.4e-58
GS_3673	2.61444	0	Heat Shock Protein 20, HSP20 [Chondrus crispus]	2e-15	hs21c_pea ame: full=small heat shock chloroplastic flags: precursor	8.4e-07
GS_14628	1.7016	4.5189e-08	heme peroxidase, animal [Rhodopirellula sp. SWK7]	1.6e-08	pxdn_caebr ame: full=peroxidasin homolog flags: precursor	1.2e-06
GS_630	8180.07	0	Hephaestin [Auxenochlorella protothecoides]	1.7e-92	hephl_acrmi ame: full=hephaestin-like protein flags: precursor	1.8e-77
GS_15291	13.8587	3.38253e-77	histone H3 [Tetrahymena thermophila]	2.3e-61	h31_tetpy ame: full=histone h3 ame: full=h3s ame: full=major histone h3 contains: ame: full=h3f	1.9e-63
GS_1481	23.0091	0	hypothetical protein [Azovibrio restrictus]	0	#N/A	#N/A
GS_7615	16.833	2.19088e-207	hypothetical protein [Burkholderia lata]	3.3e-23	#N/A	#N/A
GS_1654	3.94462	4.71991e-134	hypothetical protein [Glaciecola mesophila]	1.8e-77	#N/A	#N/A
GS_5774	2.85628	9.65612e-199	hypothetical protein [Haematobacter missouriensis]	2.8e-123	hyue_psesn ame: full=hydantoin racemase	6.7e-19
GS_4367	3.87867	0	hypothetical protein [Lyngbya sp. PCC 8106]	2.2e-24	#N/A	#N/A
GS_15059	4.31581	2.87321e-43	hypothetical protein [Monosiga brevicollis MX1]	5.3e-76	catb_bovin ame: full=cathepsin b ame: full=bcsb contains: ame: full=cathepsin b light chain contains: ame: full=cathepsin b heavy chain flags: precursor	3.6e-70
GS_16580	4.13195	7.04468e-57	hypothetical protein [Paramecium tetraurelia strain d4-2]	5e-39	rl6_tetts ame: full=60s ribosomal protein l6	8.3e-35
GS_16906	2.57892	1.78167e-26	hypothetical protein [Paramecium tetraurelia strain d4-2]	2.1e-49	ube2n_rat ame: full=ubiquitin-conjugating enzyme e2 n ame: full=bendless-like ubiquitin-conjugating enzyme ame: full=ubiquitin carrier protein n ame: full=ubiquitin-protein ligase n	2.7e-47
GS_3460	3.65319	1.62105e-121	hypothetical protein [Paramecium tetraurelia strain d4-2]	1.3e-73	rla0_soybn ame: full=60s acidic ribosomal protein p0	7.4e-58
GS_6160	3.40333	2.22002e-60	hypothetical protein [Paramecium tetraurelia strain d4-2]	3.7e-74	rl3_orysj ame: full=60s ribosomal protein l3	4e-66
GS_6713	4.94207	1.01559e-75	hypothetical protein [Paramecium tetraurelia strain d4-2]	2.1e-127	dcor_datst ame: full=ornithine decarboxylase short=odc	4.4e-49
GS_6941	5.01141	3.38821e-42	hypothetical protein [Paramecium tetraurelia strain d4-2]	2.7e-28	cyc_tetpy ame: full=cytochrome c	1.9e-29
GS_7002	4.32397	6.81723e-145	hypothetical protein [Paramecium tetraurelia strain d4-2]	1.2e-123	rl4_tetts ame: full=60s ribosomal protein l4	2.8e-114
GS_7297	3.28641	1.50528e-26	hypothetical protein [Paramecium tetraurelia strain d4-2]	2e-36	rs3a_tetts ame: full=40s ribosomal protein s3a	8.6e-35
GS_8161	3.85097	2.1255e-44	hypothetical protein [Paramecium tetraurelia strain d4-2]	2.9e-69	rl123_arath ame: full=60s ribosomal protein l12-3	2.6e-52
GS_8823	2.0246	1.53194e-116	hypothetical protein [Paramecium tetraurelia strain d4-2]	0	tbb1_parte ame: full=tubulin beta chain ame: full=beta-tubulin	0
GS_130	5.68662	0	hypothetical protein [Psychromonas aquimarina]	3.8e-55	#N/A	#N/A
GS_8881	4.3739	0	hypothetical protein [Psychromonas aquimarina]	3.5e-52	#N/A	#N/A
GS_8732	2.34262	0	hypothetical protein [SAR202 cluster bacterium SCGC AAA240-N13]	2.4e-127	pepvl_staeq ame: full= dipeptidase serp1310	2.6e-11
GS_13629	2.05634	2.27015e-18	hypothetical protein [Synechococcus sp. NKBG15041c]	1.7e-53	#N/A	#N/A
GS_13266	4.93978	4.48076e-110	hypothetical protein AOL_s00007g267 [Arthrobotrys oligospora ATCC 24927]	1.3e-19	acbp_yeast ame: full=acyl- -binding protein short=acbp	9e-19
GS_18434	12.4056	5.35959e-26	hypothetical protein AURANDRAFT_71566 [Aureococcus anophagefferens]	7.8e-45	tbb_thawe ame: full=tubulin beta chain ame: full=beta-tubulin	3.9e-46
GS_7158	3.28167	5.27621e-39	hypothetical protein DAPPUDRAFT_69950 [Daphnia pulex]	9e-57	if5a3_sollc ame: full=eukaryotic translation initiation factor 5a-3 short=eif-5a-3	1.9e-36
GS_8681	1.8107	2.67156e-43	hypothetical protein DICPUDRAFT_90232 [Dictyostelium purpureum]	3.1e-137	act10_dicdi ame: full=actin-10	5.2e-139
GS_14665	1.52588	8.1544e-54	hypothetical protein F444_04677, partial [Phytophthora parasitica P1976]	1.1e-12	#N/A	#N/A
GS_6277	4.10331	1.83359e-155	hypothetical protein IMG5_069870 [Ichthyophthirius multifiliis]	6.7e-101	rl10_tetts ame: full=60s ribosomal protein l10	6.6e-103
GS_6268	4.41998	2.39888e-70	hypothetical protein IMG5_173500 [Ichthyophthirius multifiliis]	1.5e-70	rl10a_trybr ame: full=60s ribosomal protein l10a	3.2e-56
GS_14641	16.9253	4.44002e-116	hypothetical protein NECHADRAFT_24316 [Nectria haematococca mpVI 77-13-4]	1e-11	#N/A	#N/A
GS_7218	53.993	0	hypothetical protein PTSG_12494 [Salpingoeca rosetta]	0	yg31b_yeast ame: full=transposon ty3-g gag-pol polyprotein ame: full=gag3-pol3 ame: full=transposon ty3-1 tya-tyb polyprotein contains: ame: full=capsid protein short=ca ame: full=p24 contains: ame: full=spacer peptide p3 contains: ame: full=nucleocapsid protein p11 short=nc contains: ame: full=ty3 protease short=pr ame: full=p16 contains: ame: full=spacer peptide j contains: ame: full=reverse tr…	2.7e-144
GS_6956	1.77316	2.0674e-07	hypothetical protein TTHERM_000729209 [Tetrahymena thermophila SB210]	2.8e-35	#N/A	#N/A
GS_6291	2.67996	6.25567e-26	hypothetical protein TTHERM_00590090 [Tetrahymena thermophila]	1.8e-22	#N/A	#N/A
GS_3570	4.99218	0	hypothetical protein TTHERM_00713220 [Tetrahymena thermophila]	5.6e-10	#N/A	#N/A
GS_7109	8.83686	8.17712e-265	hypothetical protein, partial [Peptoclostridium difficile]	1.7e-08	#N/A	#N/A
GS_1818	2.27164	5.38588e-181	NADPH:protochlorophyllide oxidoreductase [Chondrus crispus]	6.6e-164	por_chlre ame: full=protochlorophyllide chloroplastic short=pcr ame: full=nadph-protochlorophyllide oxidoreductase short=por flags: precursor	2.6e-78
GS_6119	3.65966	0	Papain family cysteine protease containing protein [Tetrahymena thermophila]	3.2e-91	catl2_parte ame: full=cathepsin l 2 flags: precursor	2e-85
GS_6645	4.25272	1.2882e-211	Papain family cysteine protease containing protein [Tetrahymena thermophila]	1.4e-71	catl2_parte ame: full=cathepsin l 2 flags: precursor	1.9e-70
GS_1204	1.682	1.76919e-39	peroxidase [Planctomyces maris]	5.3e-65	perl_bovin ame: full=lactoperoxidase short=lpo flags: precursor	3.6e-42
GS_2964	3085.49	0	phospholipid-transporting ATPase IIA [Chondrus crispus]	0	atp9b_bovin ame: full=probable phospholipid-transporting atpase iib ame: full=atpase class ii type 9b	2.3e-132
GS_8668	2.1095	0	pol protein [Simian immunodeficiency virus]	3.9e-06	#N/A	#N/A
GS_95	1.8795	3.12114e-120	polyubiquitin, putative, partial [Eimeria necatrix]	7e-80	ubiqp_xenla ame: full=polyubiquitin contains: ame: full=ubiquitin flags: partial	2.1e-80
GS_19123	13.1837	1.71427e-38	predicted protein [Hordeum vulgare subsp. vulgare]	2.9e-36	h41_tetpy ame: full=histone major	2.9e-37
GS_19837	21.4829	1.97507e-96	predicted protein [Hordeum vulgare subsp. vulgare]	1.2e-43	h42_tetpy ame: full=histone minor	9.3e-43
GS_3947	1.99257	1.28224e-16	predicted protein [Hordeum vulgare subsp. vulgare]	3.2e-156	ef1a_tetpy ame: full=elongation factor 1-alpha short=ef-1-alpha ame: full=14 nm filament-associated protein	4.8e-151
GS_3948	3.33224	0	predicted protein [Hordeum vulgare subsp. vulgare]	0	ef1a_tetpy ame: full=elongation factor 1-alpha short=ef-1-alpha ame: full=14 nm filament-associated protein	0
GS_4927	4.39665	1.44057e-104	predicted protein [Hordeum vulgare subsp. vulgare]	3.7e-144	tba_tetpy ame: full=tubulin alpha chain	2.8e-143
GS_6725	4.10451	1.30745e-102	predicted protein [Hordeum vulgare subsp. vulgare]	3.4e-60	#N/A	#N/A
GS_7850	3.37355	5.54077e-36	predicted protein [Hordeum vulgare subsp. vulgare]	1.5e-27	rl14_tetts ame: full=60s ribosomal protein l14	1.3e-14
GS_8277	4.07255	7.94434e-59	predicted protein [Hordeum vulgare subsp. vulgare]	2.1e-53	rl23a_tetts ame: full=60s ribosomal protein l23a	1.2e-28
GS_8503	6.38771	4.36997e-47	predicted protein [Hordeum vulgare subsp. vulgare]	9.4e-39	#N/A	#N/A
GS_8896	12.4936	0	PREDICTED: putative SWI/SNF-related matrix-associated actin-dependent regulator of chromatin subfamily A member 3-like 1 [Eucalyptus grandis]	2.6e-24	sm3l3_arath ame: full= swi snf-related matrix-associated actin-dependent regulator of chromatin subfamily a member 3-like 3 short=smarca3-like protein 3	1.9e-18
GS_1607	1.51098	0	probable arginine methyltransferase (pam1) [Chondrus crispus]	0	anm8_mouse ame: full=protein arginine n-methyltransferase 8 ame: full=heterogeneous nuclear ribonucleoprotein methyltransferase-like protein 4	9.9e-130
GS_267	6.6293	1.71028e-200	protein serine/threonine kinase, putative [Entamoeba invadens IP1]	1.4e-16	pcsk5_rat ame: full=proprotein convertase subtilisin kexin type 5 ame: full=proprotein convertase 5 short=pc5 ame: full=proprotein convertase 6 short=pc6 ame: full=subtilisin kexin-like protease pc5 short=rpc5 flags: precursor	4.1e-06
GS_3801	6.37842	0	protein serine/threonine kinase, putative [Entamoeba invadens IP1]	1.2e-22	scub1_mouse ame: full=signal cub and egf-like domain-containing protein 1 flags: precursor	4.4e-10
GS_19773	4.94911	6.42693e-55	rab gdp dissociation inhibitor, putative [Ichthyophthirius multifiliis]	5e-100	gdia_rat ame: full=rab gdp dissociation inhibitor alpha short=rab gdi alpha ame: full=guanosine diphosphate dissociation inhibitor 1 short=gdi-1	9.8e-79
GS_6825	3.25913	1.33989e-104	ras oncogene family protein, putative [Ichthyophthirius multifiliis]	1e-114	ran_tetpy ame: full=gtp-binding nuclear protein ran ame: full=gtpase ran ame: full=ras-like protein tc4	7.1e-111
GS_8237	5.42006	1.25392e-167	receptor of activated protein kinase c component of 40s small ribosomal subunit, putative [Ichthyophthirius multifiliis]	5.5e-98	gblp_rat ame: full=guanine nucleotide-binding protein subunit beta-2-like 1 ame: full=receptor for activated c kinase ame: full=receptor of activated protein kinase c 1 short=rack1 contains: ame: full=guanine nucleotide-binding protein subunit beta-2-like n-terminally processed	1.8e-65
GS_4104	1.75836	1.97207e-43	respiratory burst oxidase [Chlamydomonas reinhardtii]	3.7e-42	noxb_dicdi ame: full=superoxide-generating nadph oxidase heavy chain subunit b ame: full=nadph oxidase b ame: full=superoxide-generating nadph oxidase flavocytochrome b	3e-18
GS_6902	4.59797	1.24419e-38	ribosomal protein S13p/S18e containing protein [Tetrahymena thermophila]	1e-65	rs18_argir ame: full=40s ribosomal protein s18	1.1e-54
GS_16536	2.70951	1.10317e-22	Ribosomal protein S30 containing protein [Tetrahymena thermophila]	1e-15	rs30_schpo ame: full=40s ribosomal protein s30	1.5e-12
GS_19899	4.54502	1.04486e-43	ribosomal protein, putative [Ichthyophthirius multifiliis]	1.3e-38	rl37a_tetts ame: full=60s ribosomal protein l37a	4e-37
GS_6722	3.78021	1.47636e-96	ribosomal protein, putative, partial [Ichthyophthirius multifiliis]	8.2e-97	rl5_tetts ame: full=60s ribosomal protein l5	9.8e-96
GS_16305	3.69815	1.678e-42	RL7A_TETTHRecName: Full=60S ribosomal protein L7a [Tetrahymena thermophila]	6.9e-63	rl7a_tetth ame: full=60s ribosomal protein l7a	5.7e-65
GS_4596	1.59187	1.89534e-11	RNA polymerase II transcription factor B subunit 5, putative [Acanthamoeba castellanii str. Neff]	1.1e-13	tf2h5_chick ame: full=general transcription factor iih subunit 5 ame: full=general transcription factor iih polypeptide 5 ame: full=tfb5 ortholog ame: full=tfiih basal transcription factor complex ttd-a subunit	7.6e-11
GS_14418	13.1116	1.10795e-87	Sel1-repeat containing protein [Chondrus crispus]	6.8e-71	#N/A	#N/A
GS_2846	21.8394	0	Sel1-repeat containing protein [Chondrus crispus]	0	ybeq_ecoli ame: full=uncharacterized protein	4.9e-14
GS_13707	4.23606	6.34424e-11	Serine/threonine protein kinase [Chondrus crispus]	0	edr1_arath ame: full=serine threonine-protein kinase edr1 ame: full=mapkk kinase edr1 ame: full=protein enhanced disease resistance 1 short= 1 ame: full=serine threonine tyrosine-protein kinase 10	8.5e-62
GS_15054	13.3444	0	TBB_EUPCRRecName: Full=Tubulin beta chain; AltName: Full=Beta-tubulin [Moneuplotes crassus]	0	tbb_eupcr ame: full=tubulin beta chain ame: full=beta-tubulin	0
GS_8878	165.684	0	TPR repeat-containing protein [Chondrus crispus]	1.7e-32	hem2_chlre ame: full=delta-aminolevulinic acid chloroplastic short=aladh ame: full=porphobilinogen synthase flags: precursor	4.3e-24
GS_6307	3.21704	4.12972e-17	transitional endoplasmic reticulum ATPase, putative [Ichthyophthirius multifiliis]	1.4e-32	tera1_caeel ame: full=transitional endoplasmic reticulum atpase homolog 1 ame: full=cell division cycle-related protein ame: full=p97 cdc48 homolog 1	2e-16
GS_2559	11286.4	0	Translation initiation factor eIF2B, subunit epsilon [Chondrus crispus]	1.3e-16	#N/A	#N/A
GS_13723	2.85823	3.89704e-121	tubulin beta, putative [Ichthyophthirius multifiliis]	0	tbb1_parte ame: full=tubulin beta chain ame: full=beta-tubulin	0
GS_14551	3.70998	2.50194e-297	tubulin beta, putative [Ichthyophthirius multifiliis]	0	tbb1_parte ame: full=tubulin beta chain ame: full=beta-tubulin	0
GS_8827	2.39333	5.50884e-33	tubulin beta, putative [Ichthyophthirius multifiliis]	0	tbb_tetth ame: full=tubulin beta chain ame: full=beta-tubulin	0
GS_4925	3.16145	0	Tubulin/FtsZ family, GTPase domain containing protein [Tetrahymena thermophila]	0	tba_tetth ame: full=tubulin alpha chain ame: full=alpha-tubulin	0
GS_4931	2.48127	9.71337e-80	Tubulin/FtsZ family, GTPase domain containing protein [Tetrahymena thermophila]	0	tba_tetth ame: full=tubulin alpha chain ame: full=alpha-tubulin	0
GS_7010	1.60113	2.2915e-06	ubiquitin carboxyl-terminal hydrolase, putative [Phytophthora infestans T30-4]	1.4e-23	uchl_drome ame: full=ubiquitin carboxyl-terminal hydrolase ame: full=ubiquitin thioesterase	7e-21
GS_8407	3.11221	5.4734e-19	ubiquitin extension protein, putative [Ichthyophthirius multifiliis]	8.7e-16	rs27a_caebr ame: full=ubiquitin-like protein 1-40s ribosomal protein s27a contains: ame: full=ubiquitin-like protein 1 contains: ame: full=40s ribosomal protein s27a	1.7e-15
GS_10587	3.05711	1.51793e-47	ubiquitin-conjugating enzyme [Gaeumannomyces graminis var. tritici R3-111a-1]	7e-15	ubc4_yeast ame: full=ubiquitin-conjugating enzyme e2 4 ame: full=ubiquitin carrier protein 4 ame: full=ubiquitin-protein ligase 4	7.1e-16
GS_6359	36.2315	2.22572e-220	UhpC Sugar phosphate permease, putative regulatory protein (IC) [Ostreococcus tauri]	2.8e-70	uhpt_chlpn ame: full=probable hexose phosphate transport protein	1.7e-47
GS_8403	6711.13	0	unknown transcriptional regulator [Cyanidioschyzon merolae strain 10D]	3.6e-07	#N/A	#N/A
GS_1221	7.77919	0	unnamed protein product [Chondrus crispus]	0	bre3_caebr ame: full=beta- -mannosyltransferase bre-3 ame: full=bacillus thuringiensis toxin-resistant protein 3 short=bt toxin-resistant protein 3	7.7e-49
GS_13612	75.4999	0	unnamed protein product [Chondrus crispus]	1e-14	#N/A	#N/A
GS_13616	7.0601	4.06202e-17	unnamed protein product [Chondrus crispus]	4.5e-11	#N/A	#N/A
GS_13625	12.4392	2.78242e-16	unnamed protein product [Chondrus crispus]	4.8e-43	dhhb_xenla ame: full=desert hedgehog protein b ame: full=desert hedgehog protein 2 short=dhh-2 ame: full=hedgehog protein 4 ame: full=x-hh4 contains: ame: full=desert hedgehog protein b n-product contains: ame: full=desert hedgehog protein b c-product flags: precursor	1.4e-10
GS_13638	3.53005	5.00743e-06	unnamed protein product [Chondrus crispus]	2.6e-37	#N/A	#N/A
GS_13684	3.36195	3.62669e-12	unnamed protein product [Chondrus crispus]	3.1e-123	nadk2_orysj ame: full=probable nad kinase chloroplastic flags: precursor	1.1e-70
GS_13748	4.87483	4.7376e-05	unnamed protein product [Chondrus crispus]	2.6e-15	#N/A	#N/A
GS_13787	6.55581	2.17578e-05	unnamed protein product [Chondrus crispus]	8.5e-12	zn697_mouse ame: full=zinc finger protein 697	8.7e-11
GS_14370	5.21103	1.08527e-09	unnamed protein product [Chondrus crispus]	2.3e-48	#N/A	#N/A
GS_14445	13.1116	1.02562e-06	unnamed protein product [Chondrus crispus]	3.3e-93	#N/A	#N/A
GS_14465	8.23679	2.51471e-18	unnamed protein product [Chondrus crispus]	1.1e-51	#N/A	#N/A
GS_14476	5.04293	6.29915e-08	unnamed protein product [Chondrus crispus]	1.5e-66	y305_syny3 ame: full=tvp38 tmem64 family membrane protein slr0305	4.5e-27
GS_1458	100.715	0	unnamed protein product [Chondrus crispus]	2.1e-14	#N/A	#N/A
GS_14606	2.43607	4.08992e-119	unnamed protein product [Chondrus crispus]	0	serc_burvg ame: full=phosphoserine aminotransferase ame: full=phosphohydroxythreonine aminotransferase short=psat	4.8e-87
GS_14631	1.50122	3.32825e-51	unnamed protein product [Chondrus crispus]	1.9e-58	#N/A	#N/A
GS_163	4.33747	0	unnamed protein product [Chondrus crispus]	4.4e-118	svep1_rat ame: full= von willebrand factor type egf and pentraxin domain-containing protein 1 flags: precursor	6.2e-16
GS_1709	3.25201	0	unnamed protein product [Chondrus crispus]	0	#N/A	#N/A
GS_1989	1.85297	0	unnamed protein product [Chondrus crispus]	8e-66	bola2_mouse ame: full= -like protein 2	4e-14
GS_2019	1.82286	0	unnamed protein product [Chondrus crispus]	4.4e-103	#N/A	#N/A
GS_223	1.53763	0	unnamed protein product [Chondrus crispus]	5.8e-68	#N/A	#N/A
GS_2259	2.13135	3.08369e-11	unnamed protein product [Chondrus crispus]	5.2e-40	#N/A	#N/A
GS_2342	1.6171	3.86672e-105	unnamed protein product [Chondrus crispus]	1e-11	#N/A	#N/A
GS_242	1.93139	4.04141e-27	unnamed protein product [Chondrus crispus]	1.5e-24	#N/A	#N/A
GS_2940	1.58438	8.70519e-71	unnamed protein product [Chondrus crispus]	1.1e-125	vkor_synjb ame: full=vitamin k epoxide reductase homolog short=vkor	2.2e-28
GS_3275	6.21507	1.21531e-68	unnamed protein product [Chondrus crispus]	0	ima6_danre ame: full=importin subunit alpha-6 ame: full=karyopherin subunit alpha-5	1.3e-41
GS_3426	1.73282	1.23233e-37	unnamed protein product [Chondrus crispus]	1.1e-21	#N/A	#N/A
GS_3905	2.24454	0	unnamed protein product [Chondrus crispus]	8.9e-34	hh_drovi ame: full=protein hedgehog contains: ame: full=protein hedgehog n-product contains: ame: full=protein hedgehog c-product flags: precursor	4.2e-11
GS_401	1.91	5.85589e-45	unnamed protein product [Chondrus crispus]	9.2e-35	#N/A	#N/A
GS_4042	7114.2	0	unnamed protein product [Chondrus crispus]	0	ab11b_arath ame: full=abc transporter b family member 11 short=abc transporter short= 11 ame: full=multidrug resistance protein 8 ame: full=p-glycoprotein 11	4.5e-175
GS_4538	2.37923	2.37282e-21	unnamed protein product [Chondrus crispus]	4.2e-12	#N/A	#N/A
GS_457	3.63622	0	unnamed protein product [Chondrus crispus]	1.2e-22	#N/A	#N/A
GS_5211	2.39539	1.08049e-07	unnamed protein product [Chondrus crispus]	1.3e-52	fk161_arath ame: full=peptidyl-prolyl cis-trans isomerase fkbp16- chloroplastic short=ppiase fkbp16-1 ame: full=fk506-binding protein 16-1 short= 16-1 ame: full=immunophilin fkbp16-1 ame: full=rotamase flags: precursor	2.6e-23
GS_5665	15546.4	0	unnamed protein product [Chondrus crispus]	5.3e-29	mybj_dicdi ame: full=myb-like protein j	4e-09
GS_5748	1.81204	1.88028e-44	unnamed protein product [Chondrus crispus]	1.1e-179	#N/A	#N/A
GS_5887	1.79243	1.02729e-10	unnamed protein product [Chondrus crispus]	1.3e-16	#N/A	#N/A
GS_5899	1.64069	1.20922e-68	unnamed protein product [Chondrus crispus]	0	y1554_metja ame: full=uncharacterized protein mj1554 flags: precursor	1.4e-34
GS_5949	1.62862	6.03439e-34	unnamed protein product [Chondrus crispus]	0	tig_mican ame: full=trigger factor short=tf ame: full=ppiase	2.1e-71
GS_6081	1.7215	1.06588e-114	unnamed protein product [Chondrus crispus]	2.1e-38	#N/A	#N/A
GS_6546	2.4914	3.24697e-169	unnamed protein product [Chondrus crispus]	0	serc_burvg ame: full=phosphoserine aminotransferase ame: full=phosphohydroxythreonine aminotransferase short=psat	2.8e-99
GS_655	1.49789	2.30552e-35	unnamed protein product [Chondrus crispus]	5.7e-137	#N/A	#N/A
GS_6597	23785	0	unnamed protein product [Chondrus crispus]	9.3e-42	mybj_dicdi ame: full=myb-like protein j	3.9e-18
GS_6663	3.53005	8.33097e-24	unnamed protein product [Chondrus crispus]	0	#N/A	#N/A
GS_6678	148.094	0	unnamed protein product [Chondrus crispus]	3.1e-68	#N/A	#N/A
GS_7822	1253.17	0	unnamed protein product [Chondrus crispus]	4.5e-166	cul4_arath ame: full=cullin-4 short= 4	4.4e-96
GS_8911	1.5981	0	unnamed protein product [Chondrus crispus]	0	shprh_human ame: full=e3 ubiquitin-protein ligase shprh ame: full= histone- phd and ring finger domain-containing helicase	3.9e-94
GS_9012	2.00154	1.23794e-87	unnamed protein product [Chondrus crispus]	1.3e-148	hete1_podas ame: full=vegetative incompatibility protein het-e-1	9.5e-73
GS_631	13813.6	0	WD40 repeat-containing protein [Cylindrospermum stagnale]	2.6e-48	hete1_podas ame: full=vegetative incompatibility protein het-e-1	7.3e-40
GS_3739	672.223	0	WD40-repeat containing protein [Chondrus crispus]	1.2e-34	hete1_podas ame: full=vegetative incompatibility protein het-e-1	5e-15
GS_5192	2.17957	1.04852e-24	zinc ZZ type family protein, putative [Ichthyophthirius multifiliis]	5.5e-14	#N/A	#N/A
GS_1119	5.45384	6.86574e-61	#N/A	#N/A	#N/A	#N/A
GS_11625	9.73456	1.00884e-157	#N/A	#N/A	#N/A	#N/A
GS_13718	7.3963	5.1592e-23	#N/A	#N/A	#N/A	#N/A
GS_13738	189.614	2.71123e-22	#N/A	#N/A	#N/A	#N/A
GS_14410	7.0601	1.54215e-11	#N/A	#N/A	#N/A	#N/A
GS_14464	3.10981	0.00023082	#N/A	#N/A	#N/A	#N/A
GS_14486	10.4435	7.82931e-214	#N/A	#N/A	#N/A	#N/A
GS_14555	30.6207	2.2033e-177	#N/A	#N/A	#N/A	#N/A
GS_1460	1.8017	3.59565e-69	#N/A	#N/A	#N/A	#N/A
GS_14633	2.62362	1.11405e-52	#N/A	#N/A	#N/A	#N/A
GS_14770	11.0044	1.04699e-117	#N/A	#N/A	#N/A	#N/A
GS_1479	1483.88	0	#N/A	#N/A	#N/A	#N/A
GS_14836	12.6409	2.60918e-76	#N/A	#N/A	#N/A	#N/A
GS_14844	10.3589	2.68861e-255	#N/A	#N/A	#N/A	#N/A
GS_14875	3786.23	3.99225e-228	#N/A	#N/A	#N/A	#N/A
GS_15044	5.86453	4.60016e-148	#N/A	#N/A	#N/A	#N/A
GS_1513	2.97616	3.71638e-56	#N/A	#N/A	#N/A	#N/A
GS_15198	5.24465	3.25182e-22	#N/A	#N/A	#N/A	#N/A
GS_15253	33.3394	2.10774e-140	#N/A	#N/A	#N/A	#N/A
GS_15257	7.06789	0	#N/A	#N/A	#N/A	#N/A
GS_16497	7.12734	2.55976e-35	#N/A	#N/A	#N/A	#N/A
GS_16967	3.5066	2.7622e-29	#N/A	#N/A	#N/A	#N/A
GS_17157	136.832	6.27658e-94	#N/A	#N/A	#N/A	#N/A
GS_19782	1.66805	2.98353e-07	#N/A	#N/A	#N/A	#N/A
GS_19800	4.09738	9.40635e-37	#N/A	#N/A	#N/A	#N/A
GS_19885	726.182	2.81645e-65	#N/A	#N/A	#N/A	#N/A
GS_20058	36.6873	4.65509e-70	#N/A	#N/A	#N/A	#N/A
GS_2128	88.9704	0	#N/A	#N/A	#N/A	#N/A
GS_2372	1.93143	5.40869e-31	#N/A	#N/A	#N/A	#N/A
GS_247	887.556	2.63121e-76	#N/A	#N/A	#N/A	#N/A
GS_2752	4.21467	0	#N/A	#N/A	#N/A	#N/A
GS_2815	7.49236	2.68346e-170	#N/A	#N/A	#N/A	#N/A
GS_3019	2.78737	1.19786e-64	#N/A	#N/A	#N/A	#N/A
GS_3129	1.74348	1.33545e-81	#N/A	#N/A	#N/A	#N/A
GS_3141	2.20054	0	#N/A	#N/A	#N/A	#N/A
GS_3225	7.63833	0	#N/A	#N/A	#N/A	#N/A
GS_3240	3.22922	0	#N/A	#N/A	#N/A	#N/A
GS_3397	15.3179	6.37144e-305	#N/A	#N/A	#N/A	#N/A
GS_3404	2.02126	0	#N/A	#N/A	#N/A	#N/A
GS_3435	2.21292	9.45073e-33	#N/A	#N/A	#N/A	#N/A
GS_3672	5.50735	0	#N/A	#N/A	#N/A	#N/A
GS_415	1.84078	3.27238e-26	#N/A	#N/A	#N/A	#N/A
GS_416	10.8927	3.57398e-226	#N/A	#N/A	#N/A	#N/A
GS_4353	3.56685	3.99048e-156	#N/A	#N/A	#N/A	#N/A
GS_4362	5.14721	0	#N/A	#N/A	#N/A	#N/A
GS_4412	1.74243	2.07766e-26	#N/A	#N/A	#N/A	#N/A
GS_4617	24.9905	0	#N/A	#N/A	#N/A	#N/A
GS_4654	5.20119	0	#N/A	#N/A	#N/A	#N/A
GS_4774	7.44433	5.17627e-202	#N/A	#N/A	#N/A	#N/A
GS_4822	104.893	6.08766e-50	#N/A	#N/A	#N/A	#N/A
GS_484	1.62591	1.65721e-24	#N/A	#N/A	#N/A	#N/A
GS_5661	2.8419	0	#N/A	#N/A	#N/A	#N/A
GS_5940	3.08053	0	#N/A	#N/A	#N/A	#N/A
GS_608	3.20722	6.62888e-65	#N/A	#N/A	#N/A	#N/A
GS_6094	4.31795	0	#N/A	#N/A	#N/A	#N/A
GS_6161	1.56953	1.03487e-11	#N/A	#N/A	#N/A	#N/A
GS_6185	2.11931	9.15778e-16	#N/A	#N/A	#N/A	#N/A
GS_6263	8.9146	7.26928e-194	#N/A	#N/A	#N/A	#N/A
GS_6326	6.2295	1.32778e-32	#N/A	#N/A	#N/A	#N/A
GS_6417	5912.33	0	#N/A	#N/A	#N/A	#N/A
GS_6431	320.163	0	#N/A	#N/A	#N/A	#N/A
GS_6596	2224.94	1.02202e-153	#N/A	#N/A	#N/A	#N/A
GS_6875	7992.04	0	#N/A	#N/A	#N/A	#N/A
GS_7008	1.60365	8.28418e-11	#N/A	#N/A	#N/A	#N/A
GS_7066	4.50262	2.7557e-16	#N/A	#N/A	#N/A	#N/A
GS_7148	1.71269	7.7613e-06	#N/A	#N/A	#N/A	#N/A
GS_7291	17.2468	2.51311e-184	#N/A	#N/A	#N/A	#N/A
GS_7429	1.50379	3.19204e-36	#N/A	#N/A	#N/A	#N/A
GS_7642	1.62379	6.52019e-24	#N/A	#N/A	#N/A	#N/A
GS_7656	20385.5	0	#N/A	#N/A	#N/A	#N/A
GS_7680	7581.54	0	#N/A	#N/A	#N/A	#N/A
GS_7698	9.91777	2.47271e-23	#N/A	#N/A	#N/A	#N/A
GS_7700	1529.52	0	#N/A	#N/A	#N/A	#N/A
GS_7710	1238.54	1.23358e-98	#N/A	#N/A	#N/A	#N/A
GS_7895	3862.89	1.63268e-231	#N/A	#N/A	#N/A	#N/A
GS_7953	13900.3	0	#N/A	#N/A	#N/A	#N/A
GS_7962	3.26782	1.96735e-15	#N/A	#N/A	#N/A	#N/A
GS_8204	1815.46	6.54307e-132	#N/A	#N/A	#N/A	#N/A
GS_8294	6.98185	2.38928e-127	#N/A	#N/A	#N/A	#N/A
GS_8580	2.09875	2.93984e-25	#N/A	#N/A	#N/A	#N/A
GS_8621	1.69443	1.98505e-15	#N/A	#N/A	#N/A	#N/A
GS_8864	5.18006	5.79187e-306	#N/A	#N/A	#N/A	#N/A
GS_9166	1.88059	0	#N/A	#N/A	#N/A	#N/A
GS_9541	2.07571	3.6733e-39	#N/A	#N/A	#N/A	#N/A
GS_15256	37.3177	1.20256e-88	40s ribosomal protein S15 [Paramecium tetraurelia strain d4-2]	3.2e-30	rs15_xenla ame: full=40s ribosomal protein s15 ame: full=rig protein	3.1e-27
GS_19679	19.7683	8.89334e-45	40S ribosomal protein S26E [Magnaporthe oryzae 70-15]	4.2e-42	rs26_neucr ame: full=40s ribosomal protein s26e ame: full= kda ribosomal protein ame: full=crp5	6.7e-42
GS_16264	12.74	1.78272e-49	40s ribosomal protein s3ae [Colletotrichum gloeosporioides Nara gc5]	2.9e-13	rs3a2_schpo ame: full=40s ribosomal protein s1-b ame: full=s3ae-b	8.3e-15
GS_16833	20.9562	1.41576e-84	60S acidic ribosomal protein P2 [Salpingoeca rosetta]	9e-06	rla22_arath ame: full=60s acidic ribosomal protein p2-2	4.7e-06
GS_17723	52.9508	1.38163e-51	60S ribosomal protein L31 putative [Oxytricha trifallax]	1e-13	rl31_tetts ame: full=60s ribosomal protein l31	1.5e-15
GS_15303	9.2934	7.50089e-48	60S ribosomal protein L34, putative [Tetrahymena thermophila]	1.8e-31	rl34_tetts ame: full=60s ribosomal protein l34	1.5e-33
GS_15523	4.88945	1.99254e-57	60S ribosomal protein L37 [Ashbya gossypii ATCC 10895]	1.6e-32	rl37a_yeast ame: full=60s ribosomal protein l37-a ame: full=l43 ame: full=yl35 ame: full=yp55	1.3e-33
GS_16647	11.6996	1.00542e-46	60S ribosomal protein L37 [Torulaspora delbrueckii]	1.6e-31	rl37a_yeast ame: full=60s ribosomal protein l37-a ame: full=l43 ame: full=yl35 ame: full=yp55	5.5e-31
GS_18883	19.3312	4.8307e-52	60S ribosomal protein L7a [Theileria orientalis strain Shintoku]	2.5e-26	rl7a_orysj ame: full=60s ribosomal protein l7a	4e-26
GS_15621	14.6245	1.26343e-43	ADP-ribosylation factor, arf [Tetrahymena thermophila]	3.6e-55	arl3_xenla ame: full=adp-ribosylation factor-like protein 3	6.3e-48
GS_18952	66.5667	3.06657e-64	AhpC/TSA family protein [Oxytricha trifallax]	4.2e-60	prdx3_mouse ame: full=thioredoxin-dependent peroxide mitochondrial ame: full=antioxidant protein 1 short=aop-1 ame: full=prx iii ame: full=perioredoxin-3 ame: full=protein mer5 flags: precursor	8.3e-51
GS_14984	1.64203	3.91968e-07	beta-actin, partial [Acipenser transmontanus]	8.6e-84	act10_soltu ame: full=actin- partial	8.5e-84
GS_17040	3.36195	4.66059e-13	BnaA03g24160D [Brassica napus]	3.8e-23	rs18_arath ame: full=40s ribosomal protein s18	2e-22
GS_19795	18.6588	4.32754e-82	catalase family protein [Tetrahymena thermophila]	6.5e-72	cata_toxgo ame: full=peroxisomal catalase	4.2e-65
GS_4080	1.69766	5.20836e-12	Cell wall-associated hydrolase, partial [Medicago truncatula]	7.7e-36	#N/A	#N/A
GS_14757	12.0358	1.23493e-106	Chc1p [Tetrahymena thermophila]	1.8e-135	clh_dicdi ame: full=clathrin heavy chain	1.7e-99
GS_15148	2.6071	3.98137e-10	conserved hypothetical protein [Vibrio parahaemolyticus K5030]	2.6e-23	#N/A	#N/A
GS_19983	17.7223	1.11564e-54	Core histone H2A/H2B/H3/H4 family protein [Tetrahymena thermophila]	2e-18	h2ax_tetts ame: full=histone h2ax ame: full=histone short=h2a1 ame: full=histone	1.7e-20
GS_19212	28.3665	1.46028e-53	cytoplasmic-like aconitate hydratase [Tetrahymena thermophila SB210]	1.9e-56	acoc_soltu ame: full=aconitate cytoplasmic short=aconitase ame: full=citrate hydro- partial	8e-51
GS_14711	13.6159	5.76987e-51	disulfide isomerase [Gregarina niphandrodes]	3.6e-10	pdi2_dicdi ame: full=protein disulfide-isomerase 2 short=pdi2 flags: precursor	2.6e-09
GS_14677	823.007	5.80342e-72	family 31 glycosyl hydrolase, alpha-glucosidase [Cylindrospermum stagnale]	2.6e-62	#N/A	#N/A
GS_19756	44.2769	1.59859e-105	Glutamine synthetase type III domain-containing protein [Gemmatimonadetes bacterium KBS708]	5.6e-26	glna3_dicdi ame: full=type-3 glutamine synthetase ame: full=type-3 glutamate--ammonia ligase short=type-3 gs	9.4e-23
GS_15034	217.518	8.45308e-141	group II decarboxylase family protein [Hyalangium minutum]	4.7e-47	mfna_metka ame: full=l-tyrosine decarboxylase short=tdc	9e-11
GS_14490	23.8699	7.5896e-98	hypothetical protein [Actinokineospora enzanensis]	2.8e-11	#N/A	#N/A
GS_16561	23.8699	8.24174e-34	hypothetical protein [Alteromonas sp. SN2]	1.7e-13	#N/A	#N/A
GS_16663	22.4831	9.22639e-241	hypothetical protein [Cystobacter fuscus]	9e-12	#N/A	#N/A
GS_4073	1.5884	1.33733e-07	hypothetical protein [Desulfococcus multivorans]	7.8e-11	#N/A	#N/A
GS_14640	17.1684	3.3439e-165	hypothetical protein [Paramecium tetraurelia strain d4-2]	8.2e-115	karg_antja ame: full=arginine kinase short=ak	1.2e-38
GS_14902	52.4465	2.29616e-100	hypothetical protein [Paramecium tetraurelia strain d4-2]	1.1e-36	catr4_parte ame: full=caltractin icl1d ame: full=centrin-4	8.6e-29
GS_14907	14.7366	2.58553e-110	hypothetical protein [Paramecium tetraurelia strain d4-2]	1.4e-58	rs3a_tetts ame: full=40s ribosomal protein s3a	7.7e-57
GS_14909	18.4908	4.22846e-97	hypothetical protein [Paramecium tetraurelia strain d4-2]	2.7e-13	rs7_xenla ame: full=40s ribosomal protein s7 ame: full=40s ribosomal protein s8	3.1e-09
GS_15018	21.8527	1.14915e-88	hypothetical protein [Paramecium tetraurelia strain d4-2]	8.1e-64	gdib_human ame: full=rab gdp dissociation inhibitor beta short=rab gdi beta ame: full=guanosine diphosphate dissociation inhibitor 2 short=gdi-2	3.4e-43
GS_15122	35.1171	8.80889e-181	hypothetical protein [Paramecium tetraurelia strain d4-2]	1.4e-62	rs3a_tetts ame: full=40s ribosomal protein s3a	1.4e-61
GS_16525	13.1116	4.68333e-46	hypothetical protein [Paramecium tetraurelia strain d4-2]	2.7e-38	atpa_pardp ame: full=atp synthase subunit alpha ame: full=atp synthase f1 sector subunit alpha ame: full=f-atpase subunit alpha	1.8e-29
GS_16594	45.6385	3.73882e-130	hypothetical protein [Paramecium tetraurelia strain d4-2]	5.9e-26	calm_klula ame: full=calmodulin short=	1.6e-11
GS_16627	9.94178	1.27868e-77	hypothetical protein [Paramecium tetraurelia strain d4-2]	4.8e-88	kc1a_bovin ame: full=casein kinase i isoform alpha short=cki-alpha ame: full=ck1	3.5e-63
GS_16686	9.42232	1.65376e-65	hypothetical protein [Paramecium tetraurelia strain d4-2]	8.2e-68	rs15a_drome ame: full=40s ribosomal protein s15aa	5.7e-62
GS_16797	11.0224	7.83175e-31	hypothetical protein [Paramecium tetraurelia strain d4-2]	8e-13	#N/A	#N/A
GS_16908	18.911	4.50931e-67	hypothetical protein [Paramecium tetraurelia strain d4-2]	3.6e-51	va0d1_danre ame: full=v-type proton atpase subunit d 1 short=v-atpase subunit d 1 ame: full=vacuolar proton pump subunit d 1	8.5e-24
GS_17099	15.8012	3.05016e-41	hypothetical protein [Paramecium tetraurelia strain d4-2]	5.8e-56	rab2b_maize ame: full=ras-related protein rab-2-b	2.6e-50
GS_17693	21.6846	4.51685e-40	hypothetical protein [Paramecium tetraurelia strain d4-2]	9.7e-16	cpr2_arath ame: full=probable cysteine proteinase at3g43960 flags: precursor	2.6e-10
GS_17749	29.165	1.12092e-161	hypothetical protein [Paramecium tetraurelia strain d4-2]	7.4e-31	rs103_arath ame: full=40s ribosomal protein s10-3	7.2e-19
GS_17871	6.93403	1.74601e-27	hypothetical protein [Paramecium tetraurelia strain d4-2]	2.1e-51	dyl1_helcr ame: full=dynein light chain flagellar outer arm	2.3e-51
GS_17926	12.103	1.99381e-114	hypothetical protein [Paramecium tetraurelia strain d4-2]	7.7e-104	gdi_arath ame: full=guanosine nucleotide diphosphate dissociation inhibitor at5g09550 short=	2.2e-76
GS_18019	67.9115	1.48629e-49	hypothetical protein [Paramecium tetraurelia strain d4-2]	3.3e-33	atpg3_arath ame: full=atp synthase subunit mitochondrial ame: full=f-atpase gamma subunit flags: precursor	5.3e-08
GS_18088	20.3551	1.37228e-99	hypothetical protein [Paramecium tetraurelia strain d4-2]	1.1e-18	#N/A	#N/A
GS_18232	22.1889	9.37212e-61	hypothetical protein [Paramecium tetraurelia strain d4-2]	3.8e-20	#N/A	#N/A
GS_18872	19.4218	9.00413e-166	hypothetical protein [Paramecium tetraurelia strain d4-2]	6.1e-25	nltp_chick ame: full=non-specific lipid-transfer protein short=nsl-tp ame: full=propanoyl- c-acyltransferase ame: full=scp-chi ame: full=scpx ame: full=sterol carrier protein 2 short=scp-2 ame: full=sterol carrier protein x short=scp- partial	2.5e-14
GS_19182	15.423	2.27853e-78	hypothetical protein [Paramecium tetraurelia strain d4-2]	3.1e-47	rl122_arath ame: full=60s ribosomal protein l12-2 ame: full=abi1-binding protein 11	1.4e-27
GS_19227	11.9349	1.9637e-29	hypothetical protein [Paramecium tetraurelia strain d4-2]	6.3e-21	metb_mycle ame: full=cystathionine gamma-synthase short=cgs ame: full=o-succinylhomoserine -lyase	2.8e-16
GS_19344	19.7892	1.73391e-126	hypothetical protein [Paramecium tetraurelia strain d4-2]	2e-32	rs26_steno ame: full=40s ribosomal protein s26	1.4e-31
GS_19389	6.77994	2.33857e-20	hypothetical protein [Paramecium tetraurelia strain d4-2]	3.8e-40	dyl1_helcr ame: full=dynein light chain flagellar outer arm	5e-41
GS_19400	17.272	2.14234e-60	hypothetical protein [Paramecium tetraurelia strain d4-2]	6.2e-15	atg3_yarli ame: full=autophagy-related protein 3 ame: full=autophagy-related e2-like conjugation enzyme atg3	5.4e-11
GS_19500	6.49277	3.51398e-17	hypothetical protein [Paramecium tetraurelia strain d4-2]	5.5e-43	tbb1_phypo ame: full=tubulin beta-1 chain ame: full=beta-1-tubulin	1.3e-43
GS_19656	8.48399	5.95467e-51	hypothetical protein [Paramecium tetraurelia strain d4-2]	1.7e-56	gdia_rat ame: full=rab gdp dissociation inhibitor alpha short=rab gdi alpha ame: full=guanosine diphosphate dissociation inhibitor 1 short=gdi-1	3.6e-40
GS_19671	20.9282	1.28254e-93	hypothetical protein [Paramecium tetraurelia strain d4-2]	1.5e-14	inn1_schpo ame: full=ingression protein fic1 ame: full=cdc15-interacting c2 domain-containing protein 1	6e-07
GS_19688	4.93087	7.83621e-24	hypothetical protein [Paramecium tetraurelia strain d4-2]	1e-31	rs26_drome ame: full=40s ribosomal protein s26 short=ds31	9.4e-31
GS_19710	26.7275	1.70196e-74	hypothetical protein [Paramecium tetraurelia strain d4-2]	2.8e-61	#N/A	#N/A
GS_19853	47.6557	2.81638e-91	hypothetical protein [Paramecium tetraurelia strain d4-2]	1e-36	calm_schpo ame: full=calmodulin short=	1.9e-17
GS_19941	9.27339	7.85989e-61	hypothetical protein [Paramecium tetraurelia strain d4-2]	2.2e-70	pic2_yeast ame: full=mitochondrial phosphate carrier protein 2 ame: full=phosphate transport protein 2 short=ptp 2 ame: full=pi carrier isoform 2 ame: full=mpic 2	3.4e-46
GS_19959	21.0593	2.28429e-117	hypothetical protein [Paramecium tetraurelia strain d4-2]	9.4e-50	#N/A	#N/A
GS_7563	14.3603	1.13656e-246	hypothetical protein [Paramecium tetraurelia strain d4-2]	9.1e-22	rs12_caeel ame: full=40s ribosomal protein s12	4.1e-21
GS_19953	2.51616	1.32242e-15	hypothetical protein C789_3192 [Microcystis aeruginosa DIANCHI905]	3.7e-31	#N/A	#N/A
GS_19858	1.73505	9.48864e-08	hypothetical protein C789_3193 [Microcystis aeruginosa DIANCHI905]	5.2e-34	#N/A	#N/A
GS_15223	6.58943	1.71397e-31	Hypothetical protein CBG11654 [Caenorhabditis briggsae]	3.1e-31	if1a_schpo ame: full=eukaryotic translation initiation factor 1a short=eif-1a ame: full=eukaryotic translation initiation factor 4c short=eif-4c	3.7e-31
GS_15645	16.6875	4.48729e-79	hypothetical protein DAPPUDRAFT_274183 [Daphnia pulex]	5.7e-69	#N/A	#N/A
GS_15386	3.53572	9.4111e-60	hypothetical protein DAPPUDRAFT_300540 [Daphnia pulex]	3.3e-13	rs20_xenla ame: full=40s ribosomal protein s20 ame: full=s22	1.1e-11
GS_16798	15.5943	7.5699e-44	hypothetical protein DAPPUDRAFT_339680 [Daphnia pulex]	1.4e-26	catr5_parte ame: full=caltractin icl1e ame: full=centrin-5	2e-08
GS_17698	42.6968	9.7395e-92	hypothetical protein DAPPUDRAFT_339680 [Daphnia pulex]	1.5e-28	#N/A	#N/A
GS_14603	9.35836	4.74769e-103	hypothetical protein DAPPUDRAFT_346316 [Daphnia pulex]	1.5e-79	rs11_dicdi ame: full=40s ribosomal protein s11	2.2e-65
GS_7207	9.88415	3.32075e-109	hypothetical protein DAPPUDRAFT_346316 [Daphnia pulex]	1.2e-69	rs11_dicdi ame: full=40s ribosomal protein s11	1.1e-62
GS_17709	23.4496	1.18087e-43	hypothetical protein DAPPUDRAFT_69961 [Daphnia pulex]	8.9e-53	rl19_tetts ame: full=60s ribosomal protein l19	2.4e-41
GS_15224	26.2232	2.22135e-37	hypothetical protein DAPPUDRAFT_72936 [Daphnia pulex]	5.7e-38	rl9_tetts ame: full=60s ribosomal protein l9	4.1e-20
GS_14608	28.4356	1.36608e-202	hypothetical protein EIN_138190 [Entamoeba invadens IP1]	2.6e-15	#N/A	#N/A
GS_14626	23155.1	0	hypothetical protein F442_22891, partial [Phytophthora parasitica P10297]	4.2e-26	#N/A	#N/A
GS_16598	4.01507	8.74398e-68	hypothetical protein F443_23078 [Phytophthora parasitica P1569]	9.2e-11	#N/A	#N/A
GS_18542	1.61737	5.55881e-05	hypothetical protein GALMADRAFT_82103, partial [Galerina marginata CBS 339.88]	1.4e-15	#N/A	#N/A
GS_19348	11.4979	1.52877e-100	hypothetical protein GALMADRAFT_82103, partial [Galerina marginata CBS 339.88]	2.1e-19	#N/A	#N/A
GS_17721	28.9969	1.13603e-160	hypothetical protein IMG5_000740 [Ichthyophthirius multifiliis]	1.7e-62	catr6_parte ame: full=caltractin icl1f ame: full=centrin-6	3.8e-57
GS_14488	3.69815	3.78078e-52	hypothetical protein IMG5_083250 [Ichthyophthirius multifiliis]	3.4e-152	ef1a_tetpy ame: full=elongation factor 1-alpha short=ef-1-alpha ame: full=14 nm filament-associated protein	4.1e-148
GS_19783	27.837	3.59004e-65	hypothetical protein IMG5_098910 [Ichthyophthirius multifiliis]	1.9e-34	#N/A	#N/A
GS_15691	14.0482	2.47508e-81	hypothetical protein IMG5_101240 [Ichthyophthirius multifiliis]	1.6e-52	rl18a_tetth ame: full=60s ribosomal protein l18a	3e-51
GS_19936	20.8651	4.25574e-148	hypothetical protein IMG5_101240 [Ichthyophthirius multifiliis]	3.6e-50	rl18a_tetth ame: full=60s ribosomal protein l18a	7.2e-49
GS_18145	27.6641	6.96495e-90	hypothetical protein IMG5_138690 [Ichthyophthirius multifiliis]	8.8e-49	rl26_tetts ame: full=60s ribosomal protein l26	1.5e-48
GS_14534	20.5079	2.13888e-109	hypothetical protein IMG5_142270, partial [Ichthyophthirius multifiliis]	1.7e-89	rs51_arath ame: full=40s ribosomal protein s5-1	6.4e-80
GS_16102	14.5948	4.53447e-103	hypothetical protein IMG5_142270, partial [Ichthyophthirius multifiliis]	6.9e-96	rs52_arath ame: full=40s ribosomal protein s5-2	2.1e-84
GS_8410	5.44168	2.66616e-64	hypothetical protein IMG5_145730 [Ichthyophthirius multifiliis]	2.5e-16	rl35_caeel ame: full=60s ribosomal protein l35	4.3e-15
GS_17822	72.282	3.27742e-103	hypothetical protein IMG5_145850 [Ichthyophthirius multifiliis]	1.8e-08	naca3_arath ame: full=nascent polypeptide-associated complex subunit alpha-like protein 3 short=nac-alpha-like protein 3 ame: full=alpha-nac-like protein 3	5.5e-09
GS_15317	21.6846	2.41543e-78	hypothetical protein IMG5_167040 [Ichthyophthirius multifiliis]	2.5e-75	rl123_arath ame: full=60s ribosomal protein l12-3	1.2e-58
GS_19852	32.2748	1.50097e-31	hypothetical protein IMG5_167280 [Ichthyophthirius multifiliis]	3.1e-06	#N/A	#N/A
GS_16576	12.5542	1.19602e-188	hypothetical protein IMG5_173500 [Ichthyophthirius multifiliis]	1.2e-72	rl10a_danre ame: full=60s ribosomal protein l10a	4.3e-57
GS_18437	16.1038	2.3864e-203	hypothetical protein IMG5_177090 [Ichthyophthirius multifiliis]	2.1e-09	#N/A	#N/A
GS_19802	15.6891	1.85116e-60	hypothetical protein IMG5_177090 [Ichthyophthirius multifiliis]	2.3e-09	#N/A	#N/A
GS_19778	23.5897	1.42275e-96	hypothetical protein IMG5_184430 [Ichthyophthirius multifiliis]	9.5e-74	rs91_arath ame: full=40s ribosomal protein s9-1	9.4e-67
GS_14737	17.3981	1.97715e-90	hypothetical protein IMG5_185720 [Ichthyophthirius multifiliis]	2e-106	#N/A	#N/A
GS_17765	35.5807	1.41855e-298	hypothetical protein IMG5_189610 [Ichthyophthirius multifiliis]	9.3e-78	h31_tetpy ame: full=histone h3 ame: full=h3s ame: full=major histone h3 contains: ame: full=h3f	1.1e-79
GS_15770	6.46886	1.27385e-57	hypothetical protein IMG5_202750 [Ichthyophthirius multifiliis]	1.9e-42	if4a_neucr ame: full=atp-dependent rna helicase eif4a ame: full=eukaryotic initiation factor 4a short=eif-4a ame: full=translation initiation factor 1	1e-42
GS_15524	18.4487	7.63172e-97	hypothetical protein IMG5_202820 [Ichthyophthirius multifiliis]	3.7e-47	rssa_dicdi ame: full=40s ribosomal protein sa	4.8e-40
GS_15888	35.6367	4.78601e-101	hypothetical protein IMG5_202820 [Ichthyophthirius multifiliis]	1.2e-79	rssa_dicdi ame: full=40s ribosomal protein sa	1.6e-69
GS_14750	2.34428	1.51206e-28	hypothetical protein M091_0855 [Parabacteroides distasonis str. 3776 D15 i]	9.9e-21	#N/A	#N/A
GS_20094	3.47766	3.1314e-50	hypothetical protein MUY_00182 [Bacillus licheniformis WX-02]	1.3e-11	#N/A	#N/A
GS_19973	6.13557	5.65082e-23	hypothetical protein PTSG_08733 [Salpingoeca rosetta]	1.1e-11	#N/A	#N/A
GS_16682	19.2472	1.02786e-101	hypothetical protein TTHERM_00529760 [Tetrahymena thermophila]	1.5e-38	#N/A	#N/A
GS_19705	25.274	4.56557e-195	hypothetical protein TTHERM_00713220 [Tetrahymena thermophila]	1.2e-12	#N/A	#N/A
GS_18858	13.6159	1.98704e-56	hypothetical protein TTHERM_00760770 [Tetrahymena thermophila]	1.9e-13	lfg4_human ame: full=protein lifeguard 4 ame: full=golgi anti-apoptotic protein ame: full=protein s1r ame: full=transmembrane bax inhibitor motif-containing protein 4 ame: full=z-protein	4.2e-07
GS_18027	19.7179	1.78809e-87	hypothetical protein TTHERM_01113100 [Tetrahymena thermophila]	3.6e-09	gblp_brana ame: full=guanine nucleotide-binding protein subunit beta-like protein	3.2e-07
GS_19713	13.742	3.40528e-90	hypothetical protein, partial [Paenibacillus elgii]	8.7e-09	#N/A	#N/A
GS_15031	84.8894	0	hypothetical protein, partial [Peptoclostridium difficile]	1.7e-11	#N/A	#N/A
GS_17189	11.7151	2.64228e-60	L27a [Trichoplax adhaerens]	1.8e-44	rl27a_rat ame: full=60s ribosomal protein l27a	2.8e-43
GS_14789	28.1396	6.27061e-66	large subunit ribosomal protein 2, putative [Ichthyophthirius multifiliis]	1.8e-78	rl8_tetts ame: full=60s ribosomal protein l8	1.4e-75
GS_19354	9.64461	3.24003e-57	Mitochondrial carrier protein [Tetrahymena thermophila]	1e-28	mpcp_caeel ame: full=phosphate carrier mitochondrial short=ptp flags: precursor	4e-20
GS_18576	21.9648	3.54388e-89	peptidase M20 [Lysobacter sp. URHA0019]	4.4e-37	#N/A	#N/A
GS_14538	10.0859	4.34453e-68	predicted protein [Hordeum vulgare subsp. vulgare]	4.9e-33	#N/A	#N/A
GS_14797	20.5319	3.42666e-190	predicted protein [Hordeum vulgare subsp. vulgare]	0	idhc_dicdi ame: full=isocitrate dehydrogenase	0
GS_14949	14.7506	4.05831e-50	predicted protein [Hordeum vulgare subsp. vulgare]	2.4e-84	rl322_arath ame: full=60s ribosomal protein l32-2	2e-52
GS_15015	16.8356	4.37356e-94	predicted protein [Hordeum vulgare subsp. vulgare]	1e-36	#N/A	#N/A
GS_15254	20.3398	2.01463e-28	predicted protein [Hordeum vulgare subsp. vulgare]	7e-40	rl321_arath ame: full=60s ribosomal protein l32-1	1.6e-32
GS_15409	24.08	4.90294e-88	predicted protein [Hordeum vulgare subsp. vulgare]	1.3e-80	rl112_arath ame: full=60s ribosomal protein l11-2 ame: full=l16	4.1e-66
GS_15655	7.37529	1.49019e-20	predicted protein [Hordeum vulgare subsp. vulgare]	4.7e-37	idh2_cantr ame: full=isocitrate dehydrogenase	3.5e-31
GS_15820	1.97982	2.65926e-05	predicted protein [Hordeum vulgare subsp. vulgare]	5.4e-08	hss_blavi ame: full=homospermidine synthase short=hss	7.3e-08
GS_16011	15.3305	3.79619e-65	predicted protein [Hordeum vulgare subsp. vulgare]	5.3e-49	catr4_parte ame: full=caltractin icl1d ame: full=centrin-4	2.2e-31
GS_16622	20.1717	8.94436e-248	predicted protein [Hordeum vulgare subsp. vulgare]	1.3e-58	rl71_parte ame: full=60s ribosomal protein l7 1	1.4e-42
GS_16723	13.784	9.82776e-52	predicted protein [Hordeum vulgare subsp. vulgare]	1.8e-13	#N/A	#N/A
GS_16921	3.55022	2.21786e-26	predicted protein [Hordeum vulgare subsp. vulgare]	4e-15	rl29_tetth ame: full=60s ribosomal protein l29	7.3e-10
GS_18350	97.8329	6.55288e-47	predicted protein [Hordeum vulgare subsp. vulgare]	4.2e-48	h42_tetpy ame: full=histone minor	6.6e-50
GS_19395	14.868	1.94701e-178	predicted protein [Hordeum vulgare subsp. vulgare]	6.6e-59	rl23a_tetts ame: full=60s ribosomal protein l23a	3e-32
GS_19546	19.6674	3.76674e-70	predicted protein [Hordeum vulgare subsp. vulgare]	1.1e-21	#N/A	#N/A
GS_19763	10.2234	4.60578e-43	predicted protein [Hordeum vulgare subsp. vulgare]	2e-09	#N/A	#N/A
GS_19963	23.0534	1.22912e-73	predicted protein [Hordeum vulgare subsp. vulgare]	3.8e-79	rl321_arath ame: full=60s ribosomal protein l32-1	5.3e-50
GS_19994	18.5813	1.25245e-105	predicted protein [Hordeum vulgare subsp. vulgare]	5.6e-38	rl71_parte ame: full=60s ribosomal protein l7 1	3.8e-24
GS_20010	16.6977	4.40434e-65	predicted protein [Hordeum vulgare subsp. vulgare]	3.1e-42	#N/A	#N/A
GS_7303	10.7583	4.36337e-62	predicted protein [Hordeum vulgare subsp. vulgare]	4.2e-22	rl29_tetth ame: full=60s ribosomal protein l29	8e-12
GS_15120	21.0795	2.19173e-94	predicted protein [Hordeum vulgare subsp. vulgare]	2.6e-12	agb34_agaal ame: full=beta-agarase 34 flags: precursor	5.5e-06
GS_17152	15.1288	1.42353e-76	PREDICTED: 40S ribosomal protein S8-1-like [Tarenaya hassleriana]	2.1e-62	rs8_orysj ame: full=40s ribosomal protein s8	3.4e-63
GS_19707	44.8821	6.81191e-44	PREDICTED: acyl-CoA-binding protein-like [Hydra vulgaris]	1.3e-23	acbp_drome ame: full=acyl- -binding protein homolog short=acbp ame: full=diazepam-binding inhibitor homolog short=dbi	5e-24
GS_8333	3.93546	2.39377e-22	PREDICTED: cathepsin W-like [Xenopus (Silurana) tropicalis]	4.4e-10	cysp1_maize ame: full=cysteine proteinase 1 flags: precursor	6e-09
GS_16970	13.261	4.18606e-73	PREDICTED: von Willebrand factor A domain-containing protein 5A-like isoform X4 [Latimeria chalumnae]	5.8e-07	#N/A	#N/A
GS_19720	3.71916	7.30584e-25	PREDICTED: zinc finger CCCH domain-containing protein 6-like [Esox lucius]	1.6e-07	c3h65_arath ame: full=zinc finger ccch domain-containing protein 65 short= 3h65 ame: full=protein embryo defective 1789	1.5e-06
GS_6219	9.90248	2.66116e-41	PREDICTED: zinc finger protein 143 [Meleagris gallopavo]	3.6e-09	zn143_human ame: full=zinc finger protein 143 ame: full=sph-binding factor ame: full=selenocysteine trna gene transcription-activating factor short=hstaf	2e-09
GS_14672	23.0788	4.0343e-89	proteasome, putative [Tetrahymena thermophila]	2.9e-42	psb5_yeast ame: full=proteasome subunit beta type-5 ame: full=macropain subunit pre2 ame: full=multicatalytic endopeptidase complex subunit pre2 ame: full=proteasome component pre2 ame: full=proteinase ysce subunit pre2 flags: precursor	1.7e-34
GS_19625	42.937	2.00392e-142	protein disulfide-isomerase domain containing protein [Tetrahymena thermophila]	4.5e-31	pdi1_caeel ame: full=protein disulfide-isomerase 1 short=pdi 1 ame: full=prolyl 4-hydroxylase subunit beta-1 flags: precursor	1.9e-24
GS_14685	20.7148	1.0313e-119	Protein kinase domain containing protein [Tetrahymena thermophila]	4e-107	mpk8_orysj ame: full=mitogen-activated protein kinase 8 short=map kinase 8 ame: full= 1 ame: full=wound- and ja-uninducible map kinase 1	1.6e-83
GS_16662	11.818	7.35222e-211	putative 60s ribosomal protein l44 protein [Eutypa lata UCREL1]	8.2e-30	rl44_goshi ame: full=60s ribosomal protein l44	2.8e-31
GS_19204	8.87556	1.20553e-109	putative ubiquitin-like protein 1 [Erysiphe necator]	2e-09	ubil_npvac ame: full=ubiquitin-like protein flags: precursor	7.1e-10
GS_18311	6.26427	8.47872e-119	Ras family protein [Tetrahymena thermophila]	2.3e-33	rab7a_parot ame: full=ras-related protein rab-7a	6.9e-35
GS_15050	15.58	1.78092e-124	RHD3 domain containing protein [Oxytricha trifallax]	3.4e-07	#N/A	#N/A
GS_17407	15.0512	2.7688e-82	Ribosomal protein L13e containing protein [Tetrahymena thermophila]	1.6e-35	rl13_tetts ame: full=60s ribosomal protein l13	1.4e-37
GS_18450	13.0668	1.15515e-234	ribosomal protein l21 [Stylonychia lemnae]	4.6e-44	rl21_tetts ame: full=60s ribosomal protein l21	2.2e-45
GS_17854	25.719	1.87447e-71	ribosomal protein L27a [Branchiostoma belcheri tsingtauense]	3.1e-51	rl27a_rat ame: full=60s ribosomal protein l27a	4.2e-50
GS_15726	8.8939	8.4496e-36	Ribosomal protein L7Ae containing protein [Tetrahymena thermophila]	4.9e-42	rl30_tetts ame: full=60s ribosomal protein l30	4.1e-44
GS_17754	12.6073	2.89696e-56	ribosomal protein P2-like [Acyrthosiphon pisum]	3.9e-10	rla2_cryst ame: full=60s acidic ribosomal protein p2	7.4e-10
GS_17974	4.67617	2.49977e-26	ribosomal protein P2-like [Acyrthosiphon pisum]	8.7e-14	rla2_cryst ame: full=60s acidic ribosomal protein p2	2.3e-12
GS_17601	14.9847	6.55828e-45	ribosomal protein S15 containing protein [Tetrahymena thermophila]	2.6e-61	rs131_arath ame: full=40s ribosomal protein s13-1	5.8e-52
GS_19685	11.2457	1.94922e-44	ribosomal protein S15 containing protein [Tetrahymena thermophila]	1.7e-56	rs13_schpo ame: full=40s ribosomal protein s13	2e-50
GS_19824	12.2711	3.57002e-59	Ribosomal protein S24e containing protein [Tetrahymena thermophila]	2.5e-26	rs24_spofr ame: full=40s ribosomal protein s24	8.1e-23
GS_16384	29.7533	8.52607e-111	Ribosomal protein S27a containing protein [Tetrahymena thermophila]	1.8e-14	rs27a_caebr ame: full=ubiquitin-like protein 1-40s ribosomal protein s27a contains: ame: full=ubiquitin-like protein 1 contains: ame: full=40s ribosomal protein s27a	4.1e-15
GS_14540	28.6775	6.20563e-198	ribosomal protein S5 containing protein [Tetrahymena thermophila]	6.1e-95	rs2_drome ame: full=40s ribosomal protein s2 ame: full=protein strings of pearls	1.8e-86
GS_17980	7.5644	2.7661e-21	ribosomal protein S8 containing protein [Tetrahymena thermophila]	1.4e-34	rs22_ashgo ame: full=40s ribosomal protein s22	1.4e-31
GS_16881	16.4934	1.103e-60	ribosomal protein, putative [Ichthyophthirius multifiliis]	6.7e-19	rl37a_tetts ame: full=60s ribosomal protein l37a	2.8e-16
GS_18866	5.04293	3.74405e-22	ribosomal protein, putative [Ichthyophthirius multifiliis]	1.6e-33	rl37a_tetts ame: full=60s ribosomal protein l37a	9.5e-31
GS_8477	3.87918	1.16647e-42	ricin B lectin, partial [Streptomyces lavendulae]	5.8e-14	#N/A	#N/A
GS_17022	18.0873	8.23265e-118	RL13A_TETTSRecName: Full=60S ribosomal protein L13a [Tetrahymena thermophila SB210]	2.3e-74	rl13a_tetts ame: full=60s ribosomal protein l13a	1.9e-76
GS_19839	13.832	9.86974e-119	RL13A_TETTSRecName: Full=60S ribosomal protein L13a [Tetrahymena thermophila SB210]	1.8e-74	rl13a_tetts ame: full=60s ribosomal protein l13a	1.5e-76
GS_15008	15.5943	7.10459e-86	RNP-1 like protein RNA-binding protein [candidate division WWE3 bacterium RAAC2_WWE3_1]	6.5e-10	srsf1_xentr ame: full=serine arginine-rich splicing factor 1 ame: full=splicing arginine serine-rich 1	7.1e-09
GS_18878	14.9847	6.55828e-45	RS27A_CAEBRRecName: Full=Ubiquitin-like protein 1-40S ribosomal protein S27a; Contains: RecName: Full=Ubiquitin-like protein 1; Contains: RecName: Full=40S ribosomal protein S27a [Caenorhabditis briggsae]	3.9e-11	rs27a_caebr ame: full=ubiquitin-like protein 1-40s ribosomal protein s27a contains: ame: full=ubiquitin-like protein 1 contains: ame: full=40s ribosomal protein s27a	3.2e-13
GS_14612	3.77499	8.17959e-28	S-adenosylmethionine synthetase family protein [Tetrahymena thermophila]	1.4e-65	metk2_yeast ame: full=s-adenosylmethionine synthase 2 short= et synthase 2 ame: full=methionine adenosyltransferase 2 short=mat 2	1.6e-54
GS_16190	86.7384	4.54368e-42	Serine carboxypeptidase family protein [Tetrahymena thermophila]	2.9e-06	#N/A	#N/A
GS_14714	78.6697	3.52727e-75	spasmin 1 [Zoothamnium arbuscula]	1.6e-70	catr5_parte ame: full=caltractin icl1e ame: full=centrin-5	4.4e-24
GS_15750	30.4017	1.89435e-99	spasmin 1 [Zoothamnium arbuscula]	3.4e-52	catr5_parte ame: full=caltractin icl1e ame: full=centrin-5	2e-17
GS_14962	15.4497	2.3376e-142	UBA/TS-N domain containing protein [Tetrahymena thermophila]	3.8e-34	rd23a_human ame: full=uv excision repair protein rad23 homolog a short=hr23a short=hhr23a	8.5e-25
GS_19971	21.1131	7.48752e-141	ubiquitin, putative [Ichthyophthirius multifiliis]	5.8e-61	rl40_tetpy ame: full=ubiquitin-60s ribosomal protein l40 contains: ame: full=ubiquitin contains: ame: full=60s ribosomal protein l40 ame: full=cep52 ame: full=cep53 flags: precursor	6.4e-62
GS_16822	7.84943	1.80165e-31	ubiquitin-conjugating enzyme E2 4 [Fonticula alba]	4.8e-16	ube2c_dicdi ame: full=probable ubiquitin-conjugating enzyme e2 c ame: full=ubiquitin carrier protein c ame: full=ubiquitin-protein ligase c	1.1e-15
GS_19631	8.82513	2.07641e-87	ubiquitinconjugating enzyme, putative [Acanthamoeba castellanii str. Neff]	1.2e-54	ubc3_arath ame: full=ubiquitin-conjugating enzyme e2 3 ame: full=ubiquitin carrier protein 3 ame: full=ubiquitin-conjugating enzyme e2-17 kda 3 ame: full=ubiquitin-protein ligase 3	2.4e-53
GS_10858	4.18427	9.67885e-103	UNKNOWN [Stylonychia lemnae]	2.4e-13	#N/A	#N/A
GS_15207	30.2576	1.88243e-43	UNKNOWN [Stylonychia lemnae]	1.2e-25	#N/A	#N/A
GS_14579	36954.6	0	unnamed protein product [Chondrus crispus]	0	vatb1_horvu ame: full=v-type proton atpase subunit b 1 short=v-atpase subunit b 1 ame: full=vacuolar proton pump subunit b 1	2.9e-172
GS_14581	5321.81	0	unnamed protein product [Chondrus crispus]	0	pds5a_chick ame: full=sister chromatid cohesion protein pds5 homolog a	7.6e-08
GS_14880	21.1803	3.41273e-104	Vacuolar ATP synthase proteolipid, putative [Oxytricha trifallax]	2.8e-20	vatl_ascsu ame: full=v-type proton atpase 16 kda proteolipid subunit short=v-atpase 16 kda proteolipid subunit ame: full=vacuolar proton pump 16 kda proteolipid subunit	1.1e-19
GS_14583	19.2472	2.0084e-201	vacuolar ATP synthase subunit, putative [Ichthyophthirius multifiliis]	0	vatb_helvi ame: full=v-type proton atpase subunit b short=v-atpase subunit b ame: full=vacuolar proton pump subunit b	0
GS_15163	11.8509	9.24601e-66	von Willebrand factor type A domain containing protein [Acanthamoeba castellanii str. Neff]	1.9e-07	#N/A	#N/A
GS_17167	28.5766	4.7049e-80	von Willebrand factor type A domain containing protein [Tetrahymena thermophila]	1.2e-22	y2028_dicdi ame: full=von willebrand factor a domain-containing protein ddb_g0292028	1.8e-13
GS_18888	23.4496	1.18087e-43	V-type ATPase, C subunit family protein [Tetrahymena thermophila]	7e-33	vatl2_caebr ame: full=v-type proton atpase 16 kda proteolipid subunit 2 3 short=v-atpase 16 kda proteolipid subunit 2 3 ame: full=vacuolar proton pump 16 kda proteolipid subunit 2 3	4.2e-26
GS_12710	3.67229	2.1067e-15	#N/A	#N/A	#N/A	#N/A
GS_14504	45.0679	0	#N/A	#N/A	#N/A	#N/A
GS_14507	21.477	3.15702e-82	#N/A	#N/A	#N/A	#N/A
GS_14515	11.4222	7.98932e-89	#N/A	#N/A	#N/A	#N/A
GS_14522	78.0814	0	#N/A	#N/A	#N/A	#N/A
GS_14527	14.3724	1.19149e-153	#N/A	#N/A	#N/A	#N/A
GS_14609	77.0017	0	#N/A	#N/A	#N/A	#N/A
GS_14904	15.4314	1.03668e-33	#N/A	#N/A	#N/A	#N/A
GS_15041	26.8536	3.36296e-99	#N/A	#N/A	#N/A	#N/A
GS_15094	22.5251	8.90476e-62	#N/A	#N/A	#N/A	#N/A
GS_15119	14.9127	1.18516e-44	#N/A	#N/A	#N/A	#N/A
GS_15261	41.2512	3.1983e-98	#N/A	#N/A	#N/A	#N/A
GS_15461	2.29734	8.73802e-10	#N/A	#N/A	#N/A	#N/A
GS_15538	6.89801	2.38213e-61	#N/A	#N/A	#N/A	#N/A
GS_15741	23.4955	4.04959e-232	#N/A	#N/A	#N/A	#N/A
GS_16101	12.2291	7.17824e-40	#N/A	#N/A	#N/A	#N/A
GS_16312	11.2065	5.45402e-40	#N/A	#N/A	#N/A	#N/A
GS_16347	36.5613	8.22748e-70	#N/A	#N/A	#N/A	#N/A
GS_16571	14.159	7.76092e-151	#N/A	#N/A	rs15_elaol ame: full=40s ribosomal protein s15	5.3e-06
GS_16672	19.7935	3.20797e-36	#N/A	#N/A	#N/A	#N/A
GS_16701	13.6159	1.68568e-45	#N/A	#N/A	#N/A	#N/A
GS_16722	26.0215	1.29791e-60	#N/A	#N/A	#N/A	#N/A
GS_16744	19.4347	2.88302e-111	#N/A	#N/A	#N/A	#N/A
GS_16761	35.8048	4.77293e-35	#N/A	#N/A	#N/A	#N/A
GS_16864	15.0207	2.99155e-88	#N/A	#N/A	#N/A	#N/A
GS_17045	2.45728	3.85371e-09	#N/A	#N/A	#N/A	#N/A
GS_17198	23.0294	2.61528e-63	#N/A	#N/A	#N/A	#N/A
GS_17354	18.0705	3.45384e-48	#N/A	#N/A	#N/A	#N/A
GS_17706	15.2969	1.0667e-39	#N/A	#N/A	#N/A	#N/A
GS_17744	13.7049	2.16097e-95	#N/A	#N/A	#N/A	#N/A
GS_17864	5.35327	4.24882e-20	#N/A	#N/A	#N/A	#N/A
GS_18084	72.6182	9.28064e-36	#N/A	#N/A	#N/A	#N/A
GS_18514	9.26066	8.57124e-38	#N/A	#N/A	#N/A	#N/A
GS_18579	4.42901	2.38403e-48	#N/A	#N/A	#N/A	#N/A
GS_18901	14.1622	1.12104e-70	#N/A	#N/A	#N/A	#N/A
GS_19076	8.67384	1.29181e-31	#N/A	#N/A	#N/A	#N/A
GS_19143	512.362	1.26235e-49	#N/A	#N/A	#N/A	#N/A
GS_19169	13.8099	4.37809e-74	#N/A	#N/A	#N/A	#N/A
GS_19183	8520.54	0	#N/A	#N/A	#N/A	#N/A
GS_19196	11.0945	1.12494e-43	#N/A	#N/A	#N/A	#N/A
GS_19201	2.78125	3.6679e-14	#N/A	#N/A	#N/A	#N/A
GS_19372	36.7125	3.64527e-87	#N/A	#N/A	#N/A	#N/A
GS_19549	2.062	4.04837e-05	#N/A	#N/A	#N/A	#N/A
GS_19757	17.8737	1.37894e-302	#N/A	#N/A	#N/A	#N/A
GS_19768	11.6315	3.29517e-173	#N/A	#N/A	#N/A	#N/A
GS_19813	9.66562	1.75371e-43	#N/A	#N/A	#N/A	#N/A
GS_19818	63.9444	1.03575e-151	#N/A	#N/A	#N/A	#N/A
GS_19866	9.56289	5.22214e-48	#N/A	#N/A	#N/A	#N/A
GS_19902	2.32358	6.65484e-11	#N/A	#N/A	#N/A	#N/A
GS_19912	26.4474	1.60067e-109	#N/A	#N/A	#N/A	#N/A
GS_19951	19.264	3.62239e-85	#N/A	#N/A	#N/A	#N/A
GS_19977	10.9824	5.64767e-39	#N/A	#N/A	#N/A	#N/A
GS_6367	11.5732	0	#N/A	#N/A	#N/A	#N/A
GS_6906	1.69366	1.26199e-05	#N/A	#N/A	#N/A	#N/A
GS_7058	2.62763	3.84593e-14	#N/A	#N/A	#N/A	#N/A
GS_7376	3.9036	9.21564e-45	#N/A	#N/A	#N/A	#N/A
GS_7458	2.58961	2.36232e-13	#N/A	#N/A	#N/A	#N/A
GS_9787	5.2142	1.90316e-73	#N/A	#N/A	#N/A	#N/A
GS_8506	4.30828	9.99812e-41	40S ribosomal protein S26E [Magnaporthe oryzae 70-15]	1.1e-33	rs26_neucr ame: full=40s ribosomal protein s26e ame: full= kda ribosomal protein ame: full=crp5	1.3e-33
GS_15236	5.48419	2.60373e-25	40S ribosomal protein S8 [Tetrahymena thermophila]	3.4e-48	rs8_thepa ame: full=40s ribosomal protein s8	8.5e-47
GS_8093	3.73392	5.20926e-36	60S acidic ribosomal protein p1, putative [Babesia bigemina]	2.4e-18	rla1_maize ame: full=60s acidic ribosomal protein p1 ame: full=l12	1.6e-14
GS_7345	3.88211	1.65191e-43	60S ribosomal protein L18 [Tetrahymena thermophila SB210]	8.8e-38	rl18_tetth ame: full=60s ribosomal protein l18	2.7e-39
GS_16176	4.702	7.63225e-42	60s ribosomal protein l27a [Ascaris suum]	1.2e-44	rl27a_rat ame: full=60s ribosomal protein l27a	4.1e-44
GS_7307	3.2639	4.44593e-61	60S ribosomal protein L37 [Ashbya gossypii ATCC 10895]	6e-29	rl37_tetts ame: full=60s ribosomal protein l37	2e-29
GS_20029	6.98209	1.40482e-197	Actin 2 [Crassostrea gigas]	0	act2_drome ame: full=actin-42a flags: precursor	0
GS_14493	9.56356	1.32796e-97	alpha-tubulin, partial [Ceratopteris richardii]	5.5e-97	tba_oxygr ame: full=tubulin alpha chain	6.3e-98
GS_8346	2.79573	1.30417e-23	cathepsin B [Capsaspora owczarzaki ATCC 30864]	2.7e-12	catb_pig ame: full=cathepsin b contains: ame: full=cathepsin b light chain contains: ame: full=cathepsin b heavy chain flags: precursor	3.7e-10
GS_18014	5.99843	3.31043e-34	Cathepsin L [Oxytricha trifallax]	4.1e-18	xcp2_arath ame: full=xylem cysteine proteinase 2 short= 2 flags: precursor	4.6e-14
GS_18953	2.24771	1.14892e-31	cathepsin l [Stylonychia lemnae]	5e-37	cysp2_homam ame: full=digestive cysteine proteinase 2 flags: precursor	3.7e-31
GS_16506	13.2125	4.74531e-28	Core histone H2A/H2B/H3/H4 family protein [Tetrahymena thermophila]	7.1e-26	h2ax_tetts ame: full=histone h2ax ame: full=histone short=h2a1 ame: full=histone	5.9e-28
GS_6982	5.93625	3.5606e-119	cystatin domain protein [Tetrahymena thermophila SB210]	1.5e-10	#N/A	#N/A
GS_15547	2.94818	4.28845e-30	EF hand family protein [Tetrahymena thermophila]	1.4e-29	catr5_parte ame: full=caltractin icl1e ame: full=centrin-5	4.6e-30
GS_16769	1.56997	0.000244564	expressed protein [Hymenolepis microstoma]	8.3e-28	rab7a_parot ame: full=ras-related protein rab-7a	4.4e-29
GS_19825	112.457	3.75798e-53	H2B_EUPCRRecName: Full=Histone H2B [Moneuplotes crassus]	3.3e-61	h2b_eupcr ame: full=histone h2b	2.7e-63
GS_16059	516.396	6.19946e-50	H4_STENORecName: Full=Histone H4 [Sterkiella nova]	1.7e-47	h4_steno ame: full=histone h4	1.4e-49
GS_14537	4.13868	1.33515e-27	heat shock protein 70 [Paramecium tetraurelia]	7e-82	bip5_tobac ame: full=luminal-binding protein 5 short= 5 ame: full=78 kda glucose-regulated protein homolog 5 short=grp-78-5 flags: precursor	4.3e-73
GS_7442	3.57763	3.74919e-37	Histone H2A [Oxytricha trifallax]	5.6e-45	h2axa_arath ame: full=probable histone h2axa ame: full=hta5	4.6e-42
GS_16976	3.51137	4.88133e-19	Histone H3 [Plasmodium knowlesi strain H]	6.5e-56	h38_style ame: full=histone h3- partial	6.9e-58
GS_7104	3.54744	9.79747e-21	Histone H3 [Plasmodium knowlesi strain H]	6e-57	h31_tetpy ame: full=histone h3 ame: full=h3s ame: full=major histone h3 contains: ame: full=h3f	3.8e-58
GS_8452	4.55803	1.20024e-112	hypothetical protein [Candida glabrata CBS 138]	1.1e-75	ppia_canal ame: full=peptidyl-prolyl cis-trans isomerase short=ppiase ame: full=cyclophilin short=cph ame: full=cyclosporin a-binding protein ame: full=rotamase	4.4e-76
GS_11939	8.31075	5.53787e-142	hypothetical protein [Paramecium tetraurelia strain d4-2]	4.2e-57	tba_tetpy ame: full=tubulin alpha chain	1.1e-57
GS_14545	5.43261	1.41961e-65	hypothetical protein [Paramecium tetraurelia strain d4-2]	1.4e-57	rl17_tetts ame: full=60s ribosomal protein l17	5.5e-58
GS_14643	7.988	4.9189e-68	hypothetical protein [Paramecium tetraurelia strain d4-2]	4.9e-06	#N/A	#N/A
GS_15412	2.50447	1.55928e-27	hypothetical protein [Paramecium tetraurelia strain d4-2]	1.4e-34	rl24_tetts ame: full=60s ribosomal protein l24	1.4e-31
GS_15854	3.58608	5.99679e-32	hypothetical protein [Paramecium tetraurelia strain d4-2]	2.7e-65	rl18a_tetth ame: full=60s ribosomal protein l18a	1.2e-60
GS_16363	3.45801	1.37163e-36	hypothetical protein [Paramecium tetraurelia strain d4-2]	5.9e-47	rl21_tetts ame: full=60s ribosomal protein l21	2.3e-47
GS_16653	5.61927	9.72789e-45	hypothetical protein [Paramecium tetraurelia strain d4-2]	1.3e-21	rl21_tetts ame: full=60s ribosomal protein l21	1e-17
GS_16755	9.39246	3.23879e-55	hypothetical protein [Paramecium tetraurelia strain d4-2]	1e-17	calm_mousc ame: full=calmodulin short=	2.7e-11
GS_16947	3.49643	3.71115e-11	hypothetical protein [Paramecium tetraurelia strain d4-2]	3.7e-16	metb_mycle ame: full=cystathionine gamma-synthase short=cgs ame: full=o-succinylhomoserine -lyase	7.2e-11
GS_17182	5.87762	1.09791e-49	hypothetical protein [Paramecium tetraurelia strain d4-2]	4.5e-54	catr2_parte ame: full=caltractin icl1b ame: full=centrin-2	6.7e-39
GS_17666	1.56891	1.82633e-06	hypothetical protein [Paramecium tetraurelia strain d4-2]	1.1e-09	#N/A	#N/A
GS_17781	4.47399	7.84686e-22	hypothetical protein [Paramecium tetraurelia strain d4-2]	8.3e-24	ef1g_drome ame: full=elongation factor 1-gamma short=ef-1-gamma ame: full=eef-1b gamma	1.1e-11
GS_18905	33.9557	5.79813e-49	hypothetical protein [Paramecium tetraurelia strain d4-2]	3.4e-36	#N/A	#N/A
GS_19197	16.7792	1.37582e-79	hypothetical protein [Paramecium tetraurelia strain d4-2]	2.7e-42	h2av_tetts ame: full=histone ame: full=hv1	6.9e-41
GS_19695	2.66887	5.85838e-24	hypothetical protein [Paramecium tetraurelia strain d4-2]	8.2e-55	rl17_tetts ame: full=60s ribosomal protein l17	6.6e-50
GS_564	2.83435	6.11153e-29	hypothetical protein [Paramecium tetraurelia strain d4-2]	5.5e-130	tbb_eupcr ame: full=tubulin beta chain ame: full=beta-tubulin	1.8e-131
GS_6885	3.67414	2.26178e-31	hypothetical protein [Paramecium tetraurelia strain d4-2]	9.4e-56	rl18a_tetth ame: full=60s ribosomal protein l18a	4.8e-51
GS_6935	3.53005	3.74425e-23	hypothetical protein [Paramecium tetraurelia strain d4-2]	2.5e-73	hppd_tetth ame: full=4-hydroxyphenylpyruvate dioxygenase ame: full=4-hydroxyphenylpyruvic acid oxidase short=4hppd short=hpd short=hppdase ame: full=f-antigen homolog ame: full=tf-ag	4.6e-71
GS_6989	8.78063	2.0055e-53	hypothetical protein [Paramecium tetraurelia strain d4-2]	6.5e-39	catr5_parte ame: full=caltractin icl1e ame: full=centrin-5	1.2e-08
GS_7059	4.32251	7.57397e-29	hypothetical protein [Paramecium tetraurelia strain d4-2]	7.4e-27	rs24_spofr ame: full=40s ribosomal protein s24	6.4e-23
GS_7304	6.1956	1.5298e-39	hypothetical protein [Paramecium tetraurelia strain d4-2]	9.4e-21	nltp_chick ame: full=non-specific lipid-transfer protein short=nsl-tp ame: full=propanoyl- c-acyltransferase ame: full=scp-chi ame: full=scpx ame: full=sterol carrier protein 2 short=scp-2 ame: full=sterol carrier protein x short=scp- partial	2.9e-09
GS_7391	2.76597	5.43151e-14	hypothetical protein [Paramecium tetraurelia strain d4-2]	1.2e-21	fkbp_crynh ame: full=fk506-binding protein 1 short=fkbp ame: full=peptidyl-prolyl cis-trans isomerase short=ppiase ame: full=rapamycin-binding protein	3.2e-17
GS_7515	4.89351	1.76905e-34	hypothetical protein [Paramecium tetraurelia strain d4-2]	3.9e-14	rs12_caeel ame: full=40s ribosomal protein s12	8.3e-16
GS_8080	3.54368	3.26812e-50	hypothetical protein [Paramecium tetraurelia strain d4-2]	1.2e-25	rl24_tetts ame: full=60s ribosomal protein l24	3e-24
GS_8137	2.9312	1.97297e-15	hypothetical protein [Paramecium tetraurelia strain d4-2]	1.9e-27	rs24_spofr ame: full=40s ribosomal protein s24	7.8e-25
GS_8470	2.77107	2.64765e-20	hypothetical protein [Paramecium tetraurelia strain d4-2]	2.4e-19	#N/A	#N/A
GS_17161	7.16096	2.92649e-24	hypothetical protein BRAFLDRAFT_287617 [Branchiostoma floridae]	1.1e-18	pdia1_rabit ame: full=protein disulfide-isomerase short=pdi ame: full=cellular thyroid hormone-binding protein ame: full=prolyl 4-hydroxylase subunit beta ame: full=p55 flags: precursor	6.6e-18
GS_7744	1.63657	1.48515e-28	hypothetical protein C789_3193 [Microcystis aeruginosa DIANCHI905]	2.7e-51	#N/A	#N/A
GS_16943	3.46428	4.97098e-16	hypothetical protein CAPTEDRAFT_149854 [Capitella teleta]	6.8e-23	cgl2_caeel ame: full= cystathionine gamma-lyase 2 ame: full=gamma-cystathionase	3.2e-22
GS_5104	3.98985	2.87237e-58	hypothetical protein DAPPUDRAFT_69961 [Daphnia pulex]	1.5e-90	rl19_tetts ame: full=60s ribosomal protein l19	6.5e-66
GS_10129	2.03518	2.3312e-10	hypothetical protein DDB_G0270884 [Dictyostelium discoideum AX4]	4.9e-12	actoa_dicdi ame: full=actobindin-a	4.1e-14
GS_18506	25.719	3.05807e-48	hypothetical protein IMG5_000740 [Ichthyophthirius multifiliis]	2.9e-31	catr4_parte ame: full=caltractin icl1d ame: full=centrin-4	3.5e-28
GS_19780	7.26182	8.51122e-48	hypothetical protein IMG5_000740 [Ichthyophthirius multifiliis]	4.3e-59	catr6_parte ame: full=caltractin icl1f ame: full=centrin-6	2.8e-55
GS_15398	21.9536	3.09416e-147	hypothetical protein IMG5_057300 [Ichthyophthirius multifiliis]	1e-35	rl7a_tetth ame: full=60s ribosomal protein l7a	8.2e-36
GS_16974	3.50039	1.77963e-12	hypothetical protein IMG5_118230 [Ichthyophthirius multifiliis]	7e-11	rssa_echgr ame: full=40s ribosomal protein sa ame: full=laminin-binding protein p40 short=lbp p40	1.5e-10
GS_16492	3.06455	1.52891e-26	hypothetical protein IMG5_138690 [Ichthyophthirius multifiliis]	6.6e-48	rl26_tetts ame: full=60s ribosomal protein l26	3.8e-48
GS_6329	5.02101	4.51972e-60	hypothetical protein IMG5_138690 [Ichthyophthirius multifiliis]	8.6e-49	rl26_tetts ame: full=60s ribosomal protein l26	1.2e-50
GS_7475	4.94405	1.10195e-64	hypothetical protein IMG5_142270, partial [Ichthyophthirius multifiliis]	2.8e-94	rs51_arath ame: full=40s ribosomal protein s5-1	7.3e-83
GS_17898	16.4526	4.69317e-57	hypothetical protein IMG5_155890 [Ichthyophthirius multifiliis]	1.8e-60	rs12_tetth ame: full=40s ribosomal protein s12	3.6e-61
GS_6351	15.3852	0	hypothetical protein IMG5_201690 [Ichthyophthirius multifiliis]	1.1e-48	h2b2_tetts ame: full=histone short=h2b-2	3e-50
GS_6390	1.67902	1.27179e-14	hypothetical protein OXYTRI_13059 [Oxytricha trifallax]	4e-30	#N/A	#N/A
GS_7110	2.04303	1.0219e-07	hypothetical protein OXYTRI_23404 [Oxytricha trifallax]	1.5e-44	#N/A	#N/A
GS_6462	4.76396	4.4371e-56	hypothetical protein POPTR_0005s21650g [Populus trichocarpa]	1.1e-13	#N/A	#N/A
GS_19820	1.72377	3.88876e-06	hypothetical protein SMCF_1619 [Streptomyces coelicoflavus ZG0656]	3.9e-15	#N/A	#N/A
GS_8384	7.26878	1.38041e-68	hypothetical protein TTHERM_00471090 [Tetrahymena thermophila]	2.9e-12	rs7_rat ame: full=40s ribosomal protein s7 ame: full=s8	6.2e-09
GS_20088	7.99665	3.51466e-113	hypothetical protein TTHERM_00481310 [Tetrahymena thermophila]	3.6e-10	#N/A	#N/A
GS_8158	8.77844	1.64266e-165	hypothetical protein TTHERM_00481310 [Tetrahymena thermophila]	3.6e-09	#N/A	#N/A
GS_6601	4.80766	0	hypothetical protein, partial [Rhodospirillum photometricum]	1.9e-23	y114_chlmu ame: full=uncharacterized protein tc_0114	5.6e-15
GS_15375	8.51695	6.31364e-28	myo-inositol-1-phosphate synthase [Trypanosoma vivax Y486]	5.1e-20	ino1_canga ame: full=inositol-3-phosphate synthase short=mip synthase ame: full=myo-inositol 1-phosphate synthase short=ips short=mi-1-p synthase	2.8e-20
GS_19474	4.27641	1.88864e-25	NAC domain containing protein [Tetrahymena thermophila]	2.4e-34	bt3l4_danre ame: full=transcription factor btf3 homolog 4 ame: full=basic transcription factor 3-like 4	1.5e-17
GS_7354	4.39194	1.3377e-56	NAC domain containing protein [Tetrahymena thermophila]	3.3e-09	naca2_arath ame: full=nascent polypeptide-associated complex subunit alpha-like protein 2 short=nac-alpha-like protein 2 ame: full=alpha-nac-like protein 2	2.2e-07
GS_8676	3.4644	2.42057e-212	non-muscle actin II [Hydractinia echinata]	0	act_hydvu ame: full= non-muscle	0
GS_19803	4.7377	2.98332e-45	nucleoside diphosphate kinase [Capsaspora owczarzaki ATCC 30864]	1.8e-74	ndk_emeni ame: full=nucleoside diphosphate kinase short=ndp kinase ame: full= short=ndk	2e-74
GS_12611	4.94801	2.79335e-54	predicted protein [Hordeum vulgare subsp. vulgare]	1.4e-39	adt1_goshi ame: full= carrier protein mitochondrial ame: full=adp atp translocase 1 ame: full=adenine nucleotide translocator 1 short=ant 1 flags: precursor	1.3e-33
GS_14709	5.1678	1.07896e-71	predicted protein [Hordeum vulgare subsp. vulgare]	3.1e-90	rl7_tetth ame: full=60s ribosomal protein l7	7.9e-71
GS_15226	5.74684	3.54115e-78	predicted protein [Hordeum vulgare subsp. vulgare]	2.1e-65	adt_chlre ame: full= carrier protein ame: full=adp atp translocase ame: full=adenine nucleotide translocator short=ant	1.5e-52
GS_15911	7.12314	1.58465e-37	predicted protein [Hordeum vulgare subsp. vulgare]	2.7e-18	#N/A	#N/A
GS_17087	3.49403	1.69268e-19	predicted protein [Hordeum vulgare subsp. vulgare]	1.1e-37	#N/A	#N/A
GS_20073	5.80807	9.1814e-49	predicted protein [Hordeum vulgare subsp. vulgare]	4.6e-132	atpb_pelub ame: full=atp synthase subunit beta ame: full=atp synthase f1 sector subunit beta ame: full=f-atpase subunit beta	6.4e-120
GS_6998	4.82154	3.59427e-50	predicted protein [Hordeum vulgare subsp. vulgare]	4.1e-15	#N/A	#N/A
GS_7081	2.4127	5.1857e-15	predicted protein [Hordeum vulgare subsp. vulgare]	7.8e-80	rl322_arath ame: full=60s ribosomal protein l32-2	2e-53
GS_7888	2.9999	2.06457e-19	predicted protein [Hordeum vulgare subsp. vulgare]	1.3e-23	#N/A	#N/A
GS_7906	4.67312	5.20637e-52	predicted protein [Hordeum vulgare subsp. vulgare]	1.7e-106	rl112_arath ame: full=60s ribosomal protein l11-2 ame: full=l16	1.9e-87
GS_8164	4.4666	6.386e-81	predicted protein [Hordeum vulgare subsp. vulgare]	1.7e-12	#N/A	#N/A
GS_16692	4.18563	4.45339e-29	predicted protein [Hordeum vulgare subsp. vulgare]	2.1e-08	#N/A	#N/A
GS_8326	4.97715	3.45821e-59	profilin [Cryptocaryon irritans]	3.9e-33	prof_tetpy ame: full=profilin	8.4e-21
GS_20032	4.40416	7.25711e-47	receptor of activated protein kinase c component of 40s small ribosomal subunit, putative [Ichthyophthirius multifiliis]	1e-65	gblp_danre ame: full=guanine nucleotide-binding protein subunit beta-2-like 1 ame: full=receptor of activated protein kinase c short=rack	4.3e-51
GS_7198	5.51361	1.60093e-57	Ribosomal protein L13e containing protein [Tetrahymena thermophila]	4e-42	rl13_tetts ame: full=60s ribosomal protein l13	3.3e-44
GS_10850	3.1116	6.10588e-25	Ribosomal protein L36e containing protein [Tetrahymena thermophila]	1.9e-14	rl36_tetts ame: full=60s ribosomal protein l36	1.6e-16
GS_7078	5.58925	2.86312e-38	ribosomal protein s14, putative [Ichthyophthirius multifiliis]	2.5e-37	rs14_human ame: full=40s ribosomal protein s14	4.7e-36
GS_7235	3.98632	4.06192e-19	ribosomal protein s14, putative [Ichthyophthirius multifiliis]	2.2e-51	rs14_caeel ame: full=40s ribosomal protein s14	1.5e-47
GS_15935	12.103	1.8513e-53	ribosomal protein, putative [Ichthyophthirius multifiliis]	5.2e-35	rl37a_tetts ame: full=60s ribosomal protein l37a	2e-34
GS_6912	2.70877	4.45213e-14	spermatogenesis associated factor [Papilio polytes]	2.1e-36	tera_drome ame: full=transitional endoplasmic reticulum atpase ter94 ame: full=valosin-containing protein homolog	1.2e-36
GS_20026	15.8012	5.67236e-61	spermidine synthase [Nitritalea halalkaliphila]	3.5e-31	spee_pepd6 ame: full=polyamine aminopropyl transferase ame: full=putrescine aminopropyltransferase short=papt ame: full=spermidine synthase short=spds short=spdsy	2.2e-23
GS_16691	6.80796	8.02684e-52	superoxide dismutase [Methylophaga thiooxydans]	5.7e-67	sodf_salty ame: full=superoxide dismutase	7.5e-62
GS_10748	3.00866	1.01059e-28	thioredoxin [Clostridium sp. Ade.TY]	3.1e-14	thio_pench ame: full=thioredoxin short=trx	7e-14
GS_16054	16.6417	8.10396e-79	threonyl-tRNA synthetase, putative, partial [Ichthyophthirius multifiliis]	5.6e-54	sytc2_mouse ame: full=probable threonine--trna ligase cytoplasmic ame: full=threonyl-trna synthetase short= ame: full=threonyl-trna synthetase-like protein 2	1.3e-33
GS_8451	1.82752	8.76274e-08	translation elongation factor-like protein [Colpodella pontica]	6.3e-62	ef1a_crypv ame: full=elongation factor 1-alpha short=ef-1-alpha	4.9e-43
GS_8378	2.09972	1.25101e-35	Ubiquitin-conjugating enzyme E2-16 kDa [Oxytricha trifallax]	1.8e-78	ubc4_yeast ame: full=ubiquitin-conjugating enzyme e2 4 ame: full=ubiquitin carrier protein 4 ame: full=ubiquitin-protein ligase 4	4.3e-76
GS_16287	7.51397	3.25286e-50	UDP-sulfoquinovose synthase [uncultured bacterium lac146]	3.1e-34	sqd1_arath ame: full=udp-sulfoquinovose chloroplastic ame: full=sulfite:udp-glucose sulfotransferase ame: full=sulfolipid biosynthesis protein flags: precursor	3.2e-22
GS_8390	5.3973	7.58558e-55	UNKNOWN [Stylonychia lemnae]	5.5e-20	#N/A	#N/A
GS_19873	4.69381	5.18553e-31	vacuolar ATP synthase proteolipid, putative [Ichthyophthirius multifiliis]	1.2e-40	vatl2_caebr ame: full=v-type proton atpase 16 kda proteolipid subunit 2 3 short=v-atpase 16 kda proteolipid subunit 2 3 ame: full=vacuolar proton pump 16 kda proteolipid subunit 2 3	6.3e-29
GS_16145	5.01707	3.88154e-51	WChain W, Crystal Structure Of The Eukaryotic 40s Ribosomal Subunit In Complex With Initiation Factor 1. This File Contains The 40s Subunit And Initiation Factor For Molecule 1	4.4e-104	rs4_tetth ame: full=40s ribosomal protein s4 ame: full=40s ribosomal protein s7	1.4e-105
GS_10843	4.56265	3.504e-24	#N/A	#N/A	#N/A	#N/A
GS_12180	4.91195	1.26332e-95	#N/A	#N/A	#N/A	#N/A
GS_12583	4.08019	8.45996e-21	#N/A	#N/A	#N/A	#N/A
GS_12619	5.613	5.39718e-37	#N/A	#N/A	#N/A	#N/A
GS_14707	5.76335	2.30993e-35	#N/A	#N/A	#N/A	#N/A
GS_14724	439.744	5.85842e-44	#N/A	#N/A	#N/A	#N/A
GS_14812	8.35686	1.57026e-21	#N/A	#N/A	#N/A	#N/A
GS_14815	4.19644	4.90414e-53	#N/A	#N/A	#N/A	#N/A
GS_14951	13.7168	1.74589e-84	#N/A	#N/A	#N/A	#N/A
GS_14997	16.8098	1.11645e-33	#N/A	#N/A	#N/A	#N/A
GS_15143	3.62611	1.38909e-30	#N/A	#N/A	#N/A	#N/A
GS_15315	4.1936	4.53637e-19	#N/A	#N/A	#N/A	#N/A
GS_15710	7.46354	1.02695e-25	#N/A	#N/A	#N/A	#N/A
GS_15882	8.53936	1.42453e-45	#N/A	#N/A	#N/A	#N/A
GS_15929	12.3552	1.10362e-59	#N/A	#N/A	#N/A	#N/A
GS_16286	15.0027	3.81157e-51	#N/A	#N/A	#N/A	#N/A
GS_16857	6.24363	5.2034e-40	#N/A	#N/A	#N/A	#N/A
GS_16876	4.59467	3.33044e-21	#N/A	#N/A	#N/A	#N/A
GS_16997	2.79523	4.28244e-15	#N/A	#N/A	#N/A	#N/A
GS_17006	1.75152	9.80924e-12	#N/A	#N/A	#N/A	#N/A
GS_17347	5.40969	1.58322e-17	#N/A	#N/A	#N/A	#N/A
GS_17510	11.9349	2.68666e-43	#N/A	#N/A	#N/A	#N/A
GS_17876	84.7213	7.07102e-61	#N/A	#N/A	#N/A	#N/A
GS_18005	3.56367	1.50004e-11	#N/A	#N/A	#N/A	#N/A
GS_18438	8.80221	2.65405e-35	#N/A	#N/A	#N/A	#N/A
GS_18796	6.87673	4.96198e-25	#N/A	#N/A	#N/A	#N/A
GS_18875	6.85839	2.12706e-33	#N/A	#N/A	#N/A	#N/A
GS_19010	1.70842	1.89442e-05	#N/A	#N/A	#N/A	#N/A
GS_19693	5.09096	5.17743e-29	#N/A	#N/A	#N/A	#N/A
GS_19753	29.3751	1.40069e-55	#N/A	#N/A	#N/A	#N/A
GS_19759	3.81022	3.30792e-22	#N/A	#N/A	#N/A	#N/A
GS_19834	8.74108	3.05073e-83	#N/A	#N/A	#N/A	#N/A
GS_19926	3.97502	1.08201e-15	#N/A	#N/A	#N/A	#N/A
GS_19980	22.1889	9.37212e-61	#N/A	#N/A	#N/A	#N/A
GS_6342	2.69687	7.6712e-18	#N/A	#N/A	#N/A	#N/A
GS_7688	1.54919	1.30681e-14	#N/A	#N/A	#N/A	#N/A
GS_7873	7.94519	1.70621e-130	#N/A	#N/A	#N/A	#N/A
GS_8062	2.59023	1.32724e-15	#N/A	#N/A	#N/A	#N/A
GS_8200	10.1399	1.29107e-105	#N/A	#N/A	#N/A	#N/A
GS_18906	42.8649	4.41984e-82	0702236Bhistone H4	2.9e-46	h42_tetpy ame: full=histone minor	3.3e-48
GS_1016	1.63721	0	3-deoxy-7-phosphoheptulonate synthase [Chondrus crispus]	0	arog_soltu ame: full=phospho-2-dehydro-3-deoxyheptonate aldolase chloroplastic ame: full=3-deoxy-d-arabino-heptulosonate 7-phosphate synthase 2 ame: full=dahp synthase 2 ame: full=phospho-2-keto-3-deoxyheptonate aldolase 2 flags: precursor	1.6e-148
GS_8152	4.84545	9.19203e-172	40s ribosomal protein S15 [Paramecium tetraurelia strain d4-2]	7.2e-43	rs15_bovin ame: full=40s ribosomal protein s15	5.8e-40
GS_16993	6.40749	5.14876e-34	40S ribosomal protein S6 [Phytophthora infestans T30-4]	7.7e-43	rs6_yarli ame: full=40s ribosomal protein s6	5.9e-43
GS_19932	12.2039	1.74418e-25	40S ribosomal S8 [Gossypium arboreum]	6.9e-15	rs8_maize ame: full=40s ribosomal protein s8	1.2e-13
GS_7449	2.2661	6.91655e-79	50S ribosomal protein L23 (chloroplast) [Gracilaria salicornia]	2.7e-27	rk23_gratl ame: full=50s ribosomal protein chloroplastic	8.2e-21
GS_19645	20.3657	2.06802e-117	60S ribosomal protein L18 [Tetrahymena thermophila SB210]	2.4e-60	rl18_tetth ame: full=60s ribosomal protein l18	3.1e-62
GS_7561	4.03435	3.42485e-47	60S ribosomal protein L23 [Pongo abelii]	4.3e-60	rl23_ponab ame: full=60s ribosomal protein l23	3.6e-62
GS_14843	3.39252	1.33025e-34	60S ribosomal protein L34, putative [Tetrahymena thermophila]	5.4e-31	rl34_tetts ame: full=60s ribosomal protein l34	4.5e-33
GS_7470	4.07469	2.32233e-23	60S ribosomal protein L34, putative [Tetrahymena thermophila]	1.1e-30	rl34_tetts ame: full=60s ribosomal protein l34	9.2e-33
GS_18000	2.71058	3.9813e-10	acetyl-CoA acyltransferase B, putative [Eimeria necatrix]	7.5e-16	thik5_arath ame: full=3-ketoacyl- thiolase peroxisomal ame: full=acetyl- acyltransferase 5 ame: full=beta-ketothiolase 5 ame: full=peroxisomal 3-oxoacyl- thiolase 5 flags: precursor	6.9e-10
GS_15053	2.16726	9.25325e-18	Actin [Necator americanus]	1.6e-163	act1_drome ame: full=actin-5c flags: precursor	5.9e-163
GS_8670	2.33052	3.42213e-26	Actin [Necator americanus]	1.3e-157	act1_drome ame: full=actin-5c flags: precursor	5e-157
GS_19278	2.22263	4.27008e-07	actin 5-like protein, partial [Miscanthus sinensis]	1.3e-43	acta_phypo ame: full= plasmodial isoform	7.2e-44
GS_19698	1.61985	0.000133307	actin, putative [Acanthamoeba castellanii str. Neff]	4.7e-43	act1_absgl ame: full=actin- partial	5.6e-44
GS_14983	1.62871	6.11063e-11	actin-2, partial [Wuchereria bancrofti]	4.3e-80	act2_oncvo ame: full=actin-2 flags: precursor	4e-80
GS_6739	7.2259	3.2146e-168	adenosylhomocysteinase [Galdieria sulphuraria]	0	sahh_chll2 ame: full=adenosylhomocysteinase ame: full=s-adenosyl-l-homocysteine hydrolase short= cyase	0
GS_17803	87.747	1.63404e-42	alpha-glucosidase [Mastigocoleus testarum]	9.7e-25	#N/A	#N/A
GS_5279	1.53389	2.90275e-12	ARID/BRIGHT DNA binding domain-containing protein [Galdieria sulphuraria]	2.1e-31	ari3b_human ame: full=at-rich interactive domain-containing protein 3b short=arid domain-containing protein 3b ame: full=bright and dead ringer protein ame: full=bright-like protein	1.1e-15
GS_14850	12.8875	1.22688e-47	calcium-binding ef-hand [Stylonychia lemnae]	6.4e-06	#N/A	#N/A
GS_16503	23.7018	2.3827e-65	carbonic anhydrase [Pantoea ananatis]	2.5e-13	cah_klepn ame: full=carbonic anhydrase ame: full=carbonate dehydratase flags: precursor	1.7e-09
GS_17787	24.5423	6.76788e-68	centrin-related-protein,putative [Paramecium tetraurelia]	7.1e-60	catr5_parte ame: full=caltractin icl1e ame: full=centrin-5	8.2e-62
GS_14668	1.68621	1.9191e-31	Cleavage and polyadenylation specificity factor subunit 5 [Chondrus crispus]	1.8e-43	cpsf5_dicdi ame: full=cleavage and polyadenylation specificity factor subunit 5	3.2e-21
GS_13725	1.75134	2.38725e-07	conserved hypothetical protein [Asaia platycodi SF2.1]	4.5e-33	#N/A	#N/A
GS_17447	27.0637	1.19297e-38	conserved hypothetical protein [Capsaspora owczarzaki ATCC 30864]	2.8e-12	#N/A	#N/A
GS_15069	53.0769	1.48883e-101	Core histone H2A/H2B/H3/H4 family protein [Tetrahymena thermophila]	2.7e-29	h2ax_tetts ame: full=histone h2ax ame: full=histone short=h2a1 ame: full=histone	2.3e-31
GS_19708	17.3477	1.32421e-38	Core histone H2A/H2B/H3/H4 family protein [Tetrahymena thermophila]	2.5e-28	h2ax_tetts ame: full=histone h2ax ame: full=histone short=h2a1 ame: full=histone	2.1e-30
GS_20033	87.8479	2.76182e-205	cystatin domain protein [Tetrahymena thermophila SB210]	8e-11	#N/A	#N/A
GS_20064	45.0838	1.84518e-107	Cytosol aminopeptidase family, catalytic domain containing protein [Tetrahymena thermophila]	4.2e-12	ampa_stact ame: full=probable cytosol aminopeptidase ame: full=leucine aminopeptidase short=lap ame: full=leucyl aminopeptidase	2.5e-08
GS_17004	177.511	2.26373e-79	decarboxylase [Moorea producens]	3e-13	#N/A	#N/A
GS_16618	847.213	1.33287e-73	decarboxylase [Myxococcus xanthus]	1.5e-42	#N/A	#N/A
GS_19209	5.73634	3.81753e-27	EF hand family protein [Tetrahymena thermophila]	6.7e-07	cb23_tetth ame: full=23 kda calcium-binding protein ame: full=tcbp-23 contains: ame: full=12 kda calcium-binding protein ame: full=tcbp-12	1.3e-06
GS_8354	4.53864	1.33523e-52	EF-1 guanine nucleotide exchange domain containing protein [Tetrahymena thermophila]	2.2e-26	ef1d_bovin ame: full=elongation factor 1-delta short=ef-1-delta	1.3e-17
GS_18669	10.6792	1.90909e-69	effete protein/ubiquitin ligase-like protein [Daphnia pulex]	9e-48	ubc1_mago7 ame: full=ubiquitin-conjugating enzyme e2-16 kda ame: full=ubiquitin carrier protein ame: full=ubiquitin-protein ligase	6.6e-45
GS_17386	2.90276	3.28825e-10	elongation factor 1-alpha (EF-1-alpha) [Trypanosoma cruzi strain CL Brener]	3.9e-42	ef1a_oryla ame: full=elongation factor 1-alpha short=ef-1-alpha	1.6e-41
GS_19862	5.23504	5.65456e-59	elongation factor-1 [Sterkiella histriomuscorum]	4.3e-169	ef1a_manes ame: full=elongation factor 1-alpha short=ef-1-alpha	3.2e-161
GS_9007	1.77368	3.71463e-39	enoyl-[acyl-carrier-protein] reductase [NADH] [Chondrus crispus]	1.7e-147	fabi_noss1 ame: full=enoyl-	1.6e-115
GS_5900	2.04115	6.08198e-55	Ferredoxin component [Chondrus crispus]	6.2e-94	msmc_methy ame: full=methanesulfonate monooxygenase ferredoxin subunit ame: full=methanesulfonic acid monooxygenase electron transfer subunit ame: full=methanesulfonic acid monooxygenase ferredoxin subunit short=msa monooxygenase ferredoxin subunit short=msamo ferredoxin subunit	3e-09
GS_19814	15.6331	1.02498e-27	Flagellar calcium-binding protein [Caligus clemensi]	5e-19	fca1_tryra ame: full=flagellar calcium-binding protein	2.1e-06
GS_8882	65.9363	0	fusion protein of aspartate kinase and homoserine dehydrogenase, partial [Chondrus crispus]	3.1e-143	akh2_arath ame: full=bifunctional aspartokinase homoserine dehydrogenase chloroplastic short=ak-hd 2 short=ak-hsdh 2 ame: full=beta-aspartyl phosphate homoserine 2 includes: ame: full=aspartokinase includes: ame: full=homoserine dehydrogenase flags: precursor	2.5e-77
GS_14588	18.6028	8.19873e-74	glucosamine-fructose-6-phosphate aminotransferase [isomerizing] protein, putative [Tetrahymena thermophila SB210]	1.4e-21	glms_bactn ame: full=glutamine--fructose-6-phosphate aminotransferase	2.9e-16
GS_14501	3.6568	0	glutamate-5-semialdehyde dehydrogenase [Chondrus crispus]	0	proa_schpo ame: full=probable gamma-glutamyl phosphate reductase short=gpr ame: full=glutamate-5-semialdehyde dehydrogenase short=gsa dehydrogenase ame: full=glutamyl-gamma-semialdehyde dehydrogenase	5.1e-141
GS_14564	24.7824	2.04326e-196	group 1 glycosyl transferase [Rubrobacter xylanophilus]	1.2e-36	#N/A	#N/A
GS_19509	8.50094	5.01001e-22	GTP-binding protein [Plasmodium knowlesi strain H]	3.2e-26	ola1_drome ame: full=obg-like atpase 1	1.3e-24
GS_3913	1.55919	1.5396e-154	GTP-binding protein of Obg-family [Chondrus crispus]	9e-115	drg3_arath ame: full=developmentally-regulated g-protein 3 short= 3 ame: full=developmentally-regulated g-protein 1 short= 1	9.2e-88
GS_18496	13.784	4.52371e-35	H/ACA ribonucleoprotein complex subunit 4 [Nannochloropsis gaditana CCMP526]	9.8e-33	dkc1_rat ame: full=h aca ribonucleoprotein complex subunit 4 ame: full=dyskerin ame: full=nopp140-associated protein of 57 kda ame: full=nucleolar protein nap57 ame: full=nucleolar protein family a member 4 ame: full=snornp protein dkc1	3e-30
GS_19917	4.86753	2.32951e-29	H4_STENORecName: Full=Histone H4 [Sterkiella nova]	1.9e-35	h4_steno ame: full=histone h4	1.6e-37
GS_16049	3.44311	1.42636e-19	hypothetical protein [Entamoeba histolytica HM-1:IMSS]	3.3e-06	#N/A	#N/A
GS_17325	2.52973	1.11473e-10	hypothetical protein [Magnetospirillum gryphiswaldense]	1.1e-17	#N/A	#N/A
GS_17374	21.7855	6.61005e-50	hypothetical protein [Monosiga brevicollis MX1]	3.9e-07	#N/A	#N/A
GS_17117	2.20505	6.56701e-12	hypothetical protein [Nocardia cyriacigeorgica]	7e-32	#N/A	#N/A
GS_14512	15.5943	7.10459e-86	hypothetical protein [Paramecium tetraurelia strain d4-2]	2.4e-59	rl17_tetts ame: full=60s ribosomal protein l17	8.5e-59
GS_14544	52.6986	2.39057e-51	hypothetical protein [Paramecium tetraurelia strain d4-2]	4.1e-55	cdc48_soybn ame: full=cell division cycle protein 48 homolog ame: full=valosin-containing protein homolog short=vcp	1.4e-50
GS_14928	29.6737	1.38614e-259	hypothetical protein [Paramecium tetraurelia strain d4-2]	8.1e-07	#N/A	#N/A
GS_15001	6.26164	1.12056e-45	hypothetical protein [Paramecium tetraurelia strain d4-2]	2.3e-20	#N/A	#N/A
GS_15014	19.2976	4.89515e-127	hypothetical protein [Paramecium tetraurelia strain d4-2]	1.9e-112	bip5_tobac ame: full=luminal-binding protein 5 short= 5 ame: full=78 kda glucose-regulated protein homolog 5 short=grp-78-5 flags: precursor	1.6e-102
GS_15192	81.6955	7.77891e-40	hypothetical protein [Paramecium tetraurelia strain d4-2]	2.9e-57	rs15a_drome ame: full=40s ribosomal protein s15aa	5.7e-53
GS_15228	34.7962	4.72867e-34	hypothetical protein [Paramecium tetraurelia strain d4-2]	4.2e-16	#N/A	#N/A
GS_15371	24.4388	3.4644e-144	hypothetical protein [Paramecium tetraurelia strain d4-2]	8.7e-19	rp25l_mouse ame: full=ribonuclease p protein subunit p25-like protein short=rnase p protein subunit-like p25 ame: full=rpp25-like protein	2.7e-08
GS_15419	34.2919	1.84019e-49	hypothetical protein [Paramecium tetraurelia strain d4-2]	2e-27	rs24_spofr ame: full=40s ribosomal protein s24	1.7e-25
GS_15972	11.7084	1.62296e-53	hypothetical protein [Paramecium tetraurelia strain d4-2]	1.9e-42	rl27a_tetth ame: full=60s ribosomal protein l27a	2.6e-43
GS_16572	26.2232	4.03489e-61	hypothetical protein [Paramecium tetraurelia strain d4-2]	1e-18	#N/A	#N/A
GS_16574	13.1116	1.16299e-48	hypothetical protein [Paramecium tetraurelia strain d4-2]	2.2e-22	cbp3_horvu ame: full=serine carboxypeptidase 3 ame: full=cp-miii ame: full=serine carboxypeptidase iii flags: precursor	9.9e-14
GS_16612	14.8766	3.61836e-26	hypothetical protein [Paramecium tetraurelia strain d4-2]	4.9e-13	#N/A	#N/A
GS_16645	4.72775	4.1702e-29	hypothetical protein [Paramecium tetraurelia strain d4-2]	7.1e-55	tba_tetth ame: full=tubulin alpha chain ame: full=alpha-tubulin	8.1e-55
GS_16648	3.09956	8.74239e-22	hypothetical protein [Paramecium tetraurelia strain d4-2]	7.1e-31	ric1_orysj ame: full=ras-related protein ric1	1.4e-25
GS_16860	15.9693	9.32604e-42	hypothetical protein [Paramecium tetraurelia strain d4-2]	2.9e-21	rs24_spofr ame: full=40s ribosomal protein s24	8.9e-16
GS_17196	7.37044	6.03521e-63	hypothetical protein [Paramecium tetraurelia strain d4-2]	1.2e-25	#N/A	#N/A
GS_17507	25.2147	7.48127e-36	hypothetical protein [Paramecium tetraurelia strain d4-2]	8e-14	#N/A	#N/A
GS_17750	9.13036	9.1058e-63	hypothetical protein [Paramecium tetraurelia strain d4-2]	1.5e-19	#N/A	#N/A
GS_17810	28.7447	5.09273e-28	hypothetical protein [Paramecium tetraurelia strain d4-2]	3.6e-19	adt4_mouse ame: full=adp atp translocase 4 ame: full= carrier protein 4 ame: full=adenine nucleotide translocator 4 short=ant 4 ame: full=solute carrier family 25 member 31 ame: full=sperm flagellar energy carrier protein	6.4e-17
GS_17851	3.50813	2.03267e-16	hypothetical protein [Paramecium tetraurelia strain d4-2]	2.1e-16	rl35a_tetts ame: full=60s ribosomal protein l35a	2.3e-13
GS_19428	57.4894	8.70368e-29	hypothetical protein [Paramecium tetraurelia strain d4-2]	7.6e-19	prdx2_human ame: full=peroxiredoxin-2 ame: full=natural killer cell-enhancing factor b short=nkef-b ame: full=prp ame: full=thiol-specific antioxidant protein short=tsa ame: full=thioredoxin peroxidase 1 ame: full=thioredoxin-dependent peroxide reductase 1	4.7e-16
GS_19677	15.3529	1.93004e-144	hypothetical protein [Paramecium tetraurelia strain d4-2]	2.1e-37	rl24_tetts ame: full=60s ribosomal protein l24	2.5e-33
GS_19807	17.9304	9.85928e-71	hypothetical protein [Paramecium tetraurelia strain d4-2]	4.2e-13	#N/A	#N/A
GS_19991	8.80221	2.65405e-35	hypothetical protein [Paramecium tetraurelia strain d4-2]	1.1e-08	#N/A	#N/A
GS_20045	7.43832	6.09782e-40	hypothetical protein [Paramecium tetraurelia strain d4-2]	7.6e-53	catr2_parte ame: full=caltractin icl1b ame: full=centrin-2	1.1e-39
GS_4930	7.28692	6.05136e-243	hypothetical protein [Paramecium tetraurelia strain d4-2]	1.4e-99	tba_tetth ame: full=tubulin alpha chain ame: full=alpha-tubulin	5.2e-99
GS_6605	4.28649	1.65637e-47	hypothetical protein [Paramecium tetraurelia strain d4-2]	3e-36	rs3a_tetts ame: full=40s ribosomal protein s3a	2.2e-32
GS_7423	4.41068	4.45795e-69	hypothetical protein [Paramecium tetraurelia strain d4-2]	3e-41	rl35a_tetts ame: full=60s ribosomal protein l35a	1.8e-37
GS_7537	5.60929	3.87595e-101	hypothetical protein [Paramecium tetraurelia strain d4-2]	5.5e-68	pdi1_caeel ame: full=protein disulfide-isomerase 1 short=pdi 1 ame: full=prolyl 4-hydroxylase subunit beta-1 flags: precursor	5.1e-36
GS_7729	6.23643	1.00933e-110	hypothetical protein [Paramecium tetraurelia strain d4-2]	6.9e-83	rl15_tetts ame: full=60s ribosomal protein l15	2.1e-84
GS_7935	5.70572	8.01693e-112	hypothetical protein [Paramecium tetraurelia strain d4-2]	1.2e-30	rs10a_yeast ame: full=40s ribosomal protein s10-a	1.3e-17
GS_8286	3.67257	3.59532e-34	hypothetical protein [Paramecium tetraurelia strain d4-2]	2.9e-59	rs15a_dicdi ame: full=40s ribosomal protein s15a ame: full=ribosomal protein s24	1.1e-54
GS_9397	1.94841	1.76282e-25	hypothetical protein [Paramecium tetraurelia strain d4-2]	7.2e-178	tbb1_parte ame: full=tubulin beta chain ame: full=beta-tubulin	6e-180
GS_5186	1.62009	9.28098e-10	hypothetical protein [Pseudanabaena sp. PCC 6802]	4e-35	apa2_klula ame: full=5 -p- -4-tetraphosphate phosphorylase 2 ame: full=atp adenylyltransferase ame: full=ap4a phosphorylase ii short= phosphorylase ame: full=diadenosine 5 - -tetraphosphate phosphorylase short=ap-4-a phosphorylase	7.8e-11
GS_16956	1.71732	4.1851e-06	hypothetical protein [Rickettsia prowazekii]	2.8e-12	#N/A	#N/A
GS_4100	1.51681	1.54279e-10	hypothetical protein [Rickettsia prowazekii]	2.3e-38	#N/A	#N/A
GS_16823	90.2685	2.01994e-85	hypothetical protein [Sorangium cellulosum]	3.4e-10	#N/A	#N/A
GS_1652	1.81433	1.79513e-131	hypothetical protein [Synechococcus sp. NKBG15041c]	5.5e-98	#N/A	#N/A
GS_19254	3.73177	1.468e-23	hypothetical protein [uncultured Acidobacteriales bacterium HF0200_23L05]	5.6e-22	#N/A	#N/A
GS_15358	21.382	7.58066e-190	hypothetical protein BOTBODRAFT_189045 [Botryobasidium botryosum FD-172 SS1]	2.7e-26	rs272_arath ame: full=40s ribosomal protein s27-2	1.1e-24
GS_16841	21.9998	2.72741e-157	hypothetical protein BOTBODRAFT_189045 [Botryobasidium botryosum FD-172 SS1]	6.6e-26	rs272_arath ame: full=40s ribosomal protein s27-2	4e-24
GS_7915	2.04672	2.30047e-83	hypothetical protein BRAFLDRAFT_122567 [Branchiostoma floridae]	0	ef1a_danre ame: full=elongation factor 1-alpha short=ef-1-alpha	0
GS_5304	1.60849	5.84763e-10	hypothetical protein CERSUDRAFT_145802, partial [Ceriporiopsis subvermispora B]	7.5e-48	yy46_noss1 ame: full=uncharacterized wd repeat-containing protein alr3466	4.1e-27
GS_15172	2.33992	1.31922e-10	hypothetical protein CIT292_08808 [Citrobacter youngae ATCC 29220]	2e-10	#N/A	#N/A
GS_7775	5.04293	3.91713e-54	hypothetical protein DAPPUDRAFT_300540 [Daphnia pulex]	2.6e-26	rs20_xenla ame: full=40s ribosomal protein s20 ame: full=s22	4.2e-26
GS_664	5.85762	0	hypothetical protein DAPPUDRAFT_344845 [Daphnia pulex]	1.1e-160	#N/A	#N/A
GS_8034	4.28173	3.64004e-52	hypothetical protein DAPPUDRAFT_346316 [Daphnia pulex]	3.4e-64	rs11_dicdi ame: full=40s ribosomal protein s11	8.1e-59
GS_8168	3.74058	1.98756e-39	hypothetical protein DAPPUDRAFT_346316 [Daphnia pulex]	1e-49	rs11_dicdi ame: full=40s ribosomal protein s11	3.1e-43
GS_19187	23.5337	7.70768e-65	hypothetical protein DAPPUDRAFT_69961 [Daphnia pulex]	2e-39	rl19_tetts ame: full=60s ribosomal protein l19	2.8e-28
GS_7363	2.03721	2.49971e-37	hypothetical protein EMIHUDRAFT_101632 [Emiliania huxleyi CCMP1516]	2.7e-29	#N/A	#N/A
GS_16582	10503.4	0	hypothetical protein F442_10845 [Phytophthora parasitica P10297]	2.8e-53	#N/A	#N/A
GS_3576	1.63727	1.48175e-29	hypothetical protein Gasu_15300 [Galdieria sulphuraria]	3.5e-16	#N/A	#N/A
GS_11700	3.97502	7.30839e-86	hypothetical protein Gasu_65200 [Galdieria sulphuraria]	2.4e-06	#N/A	#N/A
GS_15013	30.8627	1.00532e-72	hypothetical protein IMG5_057300 [Ichthyophthirius multifiliis]	2e-40	rl7a_tetth ame: full=60s ribosomal protein l7a	1.5e-41
GS_16634	26.9437	2.34695e-87	hypothetical protein IMG5_058950 [Ichthyophthirius multifiliis]	4.6e-20	rs18_schpo ame: full=40s ribosomal protein s18	1e-14
GS_19828	4.28649	9.1176e-21	hypothetical protein IMG5_100930 [Ichthyophthirius multifiliis]	1.5e-17	rs29_canga ame: full=40s ribosomal protein s29	8.9e-17
GS_16442	4.55227	3.63626e-41	hypothetical protein IMG5_109980 [Ichthyophthirius multifiliis]	8.2e-12	rl35_tetts ame: full=60s ribosomal protein l35	3.8e-09
GS_17271	10.0298	1.1211e-34	hypothetical protein IMG5_118010 [Ichthyophthirius multifiliis]	7.4e-26	rs191_arath ame: full=40s ribosomal protein s19-1	1.6e-23
GS_8464	4.87029	1.90676e-68	hypothetical protein IMG5_118010 [Ichthyophthirius multifiliis]	1.4e-38	rs19_enthi ame: full=40s ribosomal protein s19	7.4e-27
GS_16207	12.7334	6.48125e-42	hypothetical protein IMG5_134990 [Ichthyophthirius multifiliis]	2.4e-17	al7a1_pea ame: full=aldehyde dehydrogenase family 7 member a1 ame: full=antiquitin-1 ame: full=turgor-responsive protein 26g	5.5e-16
GS_15832	25.4668	1.25938e-93	hypothetical protein IMG5_138690 [Ichthyophthirius multifiliis]	3.9e-33	rl26_tetts ame: full=60s ribosomal protein l26	2e-34
GS_15859	20.7265	1.3533e-92	hypothetical protein IMG5_145730 [Ichthyophthirius multifiliis]	4.6e-19	rl35_tetts ame: full=60s ribosomal protein l35	1.3e-16
GS_19906	6.66788	4.08081e-38	hypothetical protein IMG5_155890 [Ichthyophthirius multifiliis]	1.1e-43	rs12_tetth ame: full=40s ribosomal protein s12	3.3e-43
GS_4405	2.91385	2.41e-156	hypothetical protein IMG5_164270 [Ichthyophthirius multifiliis]	0	hsp70_achkl ame: full=heat shock 70 kda protein	0
GS_19920	52.9508	3.73077e-126	hypothetical protein IMG5_167040 [Ichthyophthirius multifiliis]	1.2e-73	rl123_arath ame: full=60s ribosomal protein l12-3	4.5e-57
GS_19836	16.3895	2.90244e-29	hypothetical protein IMG5_168850 [Ichthyophthirius multifiliis]	2.4e-29	eftu_picgu ame: full=elongation factor mitochondrial ame: full=tufm flags: precursor	5.5e-30
GS_20009	21.4605	7.06776e-87	hypothetical protein IMG5_182340 [Ichthyophthirius multifiliis]	4.1e-76	tcpa_tetpy ame: full=t-complex protein 1 subunit alpha short=tcp-1-alpha ame: full=cct-alpha	4e-76
GS_16556	12.1871	1.1544e-58	hypothetical protein IMG5_182990 [Ichthyophthirius multifiliis]	7e-84	arf1_dauca ame: full=adp-ribosylation factor 1	3.4e-79
GS_16639	10.3119	8.38456e-112	hypothetical protein IMG5_184430 [Ichthyophthirius multifiliis]	2.6e-78	rs92_arath ame: full=40s ribosomal protein s9-2	1.7e-71
GS_19929	4.91279	1.35849e-39	hypothetical protein IMG5_184430 [Ichthyophthirius multifiliis]	1.9e-61	rs92_arath ame: full=40s ribosomal protein s9-2	1.3e-55
GS_19466	20.6217	1.16017e-294	hypothetical protein IMG5_189610 [Ichthyophthirius multifiliis]	1.4e-67	h31_tetpy ame: full=histone h3 ame: full=h3s ame: full=major histone h3 contains: ame: full=h3f	1.4e-69
GS_16726	21.2773	8.60673e-245	hypothetical protein IMG5_201690 [Ichthyophthirius multifiliis]	1e-48	h2b2_tetts ame: full=histone short=h2b-2	2.7e-50
GS_18887	10.0018	1.71967e-45	hypothetical protein IMG5_201690 [Ichthyophthirius multifiliis]	3.6e-32	h2b2_tetts ame: full=histone short=h2b-2	1.9e-33
GS_7996	4.15442	1.43568e-20	hypothetical protein IMG5_202950 [Ichthyophthirius multifiliis]	7.5e-41	rs13_schpo ame: full=40s ribosomal protein s13	1.6e-41
GS_7855	1.57541	9.51792e-37	hypothetical protein isoform 1 [Galdieria sulphuraria]	1.5e-36	med10_human ame: full=mediator of rna polymerase ii transcription subunit 10 ame: full=mediator complex subunit 10 ame: full=transformation-related gene 17 protein short=trg-17 ame: full=transformation-related gene 20 protein short=trg-20	8.7e-07
GS_8981	4.28649	1.74292e-144	hypothetical protein L969DRAFT_613963, partial [Mixia osmundae IAM 14324]	5.3e-26	#N/A	#N/A
GS_2267	1.65642	6.30924e-73	hypothetical protein LOTGIDRAFT_158321 [Lottia gigantea]	5.3e-07	#N/A	#N/A
GS_4893	1.8717	1.32089e-07	hypothetical protein LRAMOSA04377 [Absidia idahoensis var. thermophila]	2.2e-07	#N/A	#N/A
GS_14683	1.82567	2.9474e-14	hypothetical protein M091_0855 [Parabacteroides distasonis str. 3776 D15 i]	1e-15	#N/A	#N/A
GS_15356	2.76353	2.29254e-20	hypothetical protein M091_0855 [Parabacteroides distasonis str. 3776 D15 i]	2.9e-19	#N/A	#N/A
GS_16703	2.85481	1.46578e-13	hypothetical protein M091_0855 [Parabacteroides distasonis str. 3776 D15 i]	2e-12	#N/A	#N/A
GS_19439	3.45043	2.42585e-19	hypothetical protein M091_0855 [Parabacteroides distasonis str. 3776 D15 i]	3.8e-11	#N/A	#N/A
GS_18653	14.6245	1.21793e-37	hypothetical protein MIMGU_mgv1a012259mg [Erythranthe guttata]	1.9e-24	rl7a_orysj ame: full=60s ribosomal protein l7a	3.8e-25
GS_7213	2.41685	3.22433e-51	hypothetical protein OXYTRI_14247 [Oxytricha trifallax]	2.7e-25	#N/A	#N/A
GS_19750	1.56053	1.47978e-49	hypothetical protein PHAVU_003G237200g [Phaseolus vulgaris]	3.5e-13	y2309_arath ame: full=uncharacterized protein at2g23090	4.5e-13
GS_17440	70.601	7.6537e-35	hypothetical protein PLEOSDRAFT_1112019 [Pleurotus ostreatus PC15]	6.1e-15	rl35_tetts ame: full=60s ribosomal protein l35	2e-13
GS_16077	2.12924	4.60358e-08	hypothetical protein RAZWK3B_11306 [Roseobacter sp. AzwK-3b]	7.2e-35	#N/A	#N/A
GS_15077	45.0502	3.48147e-65	hypothetical protein TTHERM_00133510 [Tetrahymena thermophila]	2.9e-58	#N/A	#N/A
GS_17730	4.77629	1.11368e-102	hypothetical protein TTHERM_00812780 [Tetrahymena thermophila]	2.2e-10	rl38_tetts ame: full=60s ribosomal protein l38	1.8e-12
GS_17261	24.3742	2.18483e-67	hypothetical protein TTHERM_00927010 [Tetrahymena thermophila]	1.5e-36	#N/A	#N/A
GS_17011	16.2815	1.54622e-49	hypothetical protein TTHERM_01001220 [Tetrahymena thermophila SB210]	7.7e-11	#N/A	#N/A
GS_16659	32.0226	2.67585e-31	hypothetical protein TTHERM_01142760 [Tetrahymena thermophila]	1.4e-22	#N/A	#N/A
GS_11255	1.83984	1.75797e-06	hypothetical protein V052_02628, partial [Staphylococcus aureus MSSA-93]	3.4e-16	#N/A	#N/A
GS_14952	1.95067	1.06566e-07	hypothetical protein, partial [Rhodospirillum photometricum]	7.7e-35	ycx91_phaao ame: full=uncharacterized protein orf91	1.9e-07
GS_7257	5.01412	4.97833e-46	L27a [Suberites domuncula]	5.5e-58	rl27a_rat ame: full=60s ribosomal protein l27a	6.8e-58
GS_13713	1.54224	1.28273e-11	Light-harvest protein [Chondrus crispus]	5.7e-64	trmb_anavt ame: full=trna (guanine-n -)-methyltransferase ame: full=trna (guanine -n )-methyltransferase ame: full=trna -methyltransferase	5.7e-30
GS_14508	1.88562	1.12952e-12	LOW QUALITY PROTEIN: hypothetical protein M514_27836 [Trichuris suis]	1.2e-23	#N/A	#N/A
GS_4194	4.58645	0	membrane protein [Frankia alni]	8.1e-53	#N/A	#N/A
GS_5819	1.69511	6.01881e-88	Mitogen-activated protein kinase 15-1 MPK15-1 [Chondrus crispus]	0	mpk8_orysj ame: full=mitogen-activated protein kinase 8 short=map kinase 8 ame: full= 1 ame: full=wound- and ja-uninducible map kinase 1	6.9e-101
GS_4522	1.52417	2.81194e-27	molecular chaperone GroES [Slackia heliotrinireducens]	2.4e-16	ch10_lawin ame: full=10 kda chaperonin ame: full= protein ame: full=protein cpn10	1.1e-14
GS_18519	5.21834	6.46983e-33	myo-inositol-1-phosphate synthase [Angomonas deanei]	1.1e-06	ino1_dicdi ame: full=inositol-3-phosphate synthase ame: full=myo-inositol 1-phosphate synthase short=ips short=mi-1-p synthase short=mip synthase	5e-06
GS_15229	8.83714	5.8952e-34	NAD-dependent dehydratase, partial [Corynebacterium camporealensis]	9.6e-24	sqd1_arath ame: full=udp-sulfoquinovose chloroplastic ame: full=sulfite:udp-glucose sulfotransferase ame: full=sulfolipid biosynthesis protein flags: precursor	1.1e-15
GS_5154	1.65856	0.000121307	NADPH-dependent 7-cyano-7-deazaguanine reductase [Kiloniella laminariae]	3.2e-64	quef_ruepo ame: full=nadph-dependent 7-cyano-7-deazaguanine reductase ame: full=7-cyano-7-carbaguanine reductase ame: full=nadph-dependent nitrile oxidoreductase ame: full= reductase	8.2e-64
GS_1931	1.61216	2.96717e-86	oxidoreductase family protein [Galdieria sulphuraria]	5.1e-51	y4967_arath ame: full=uncharacterized oxidoreductase at4g09670	6.4e-36
GS_18477	16.1374	9.52213e-29	PCI domain containing protein [Tetrahymena thermophila]	1.3e-14	psd3a_arath ame: full=26s proteasome non-atpase regulatory subunit 3 homolog a ame: full=26s proteasome regulatory subunit rpn3a short= 3a ame: full=26s proteasome regulatory subunit s3 homolog a ame: full=protein embryo defective 2719 ame: full=protein hapless 15	1.2e-10
GS_18567	60.0109	3.39149e-58	Peptidase family M20/M25/M40 containing protein [Tetrahymena thermophila]	3.9e-27	#N/A	#N/A
GS_3594	1.75334	2.31592e-15	peptide methionine sulfoxide reductase [Chondrus crispus]	5.3e-144	msra_brana ame: full=peptide methionine sulfoxide reductase ame: full=peptide-methionine -s-oxide reductase short=peptide met reductase ame: full=protein-methionine-s-oxide reductase	1.1e-50
GS_7102	1.68226	1.25834e-141	Peptidyl-prolyl cis-trans isomerase [Chondrus crispus]	5.7e-17	cyp5_caeel ame: full=peptidyl-prolyl cis-trans isomerase 5 short=ppiase 5 ame: full=cyclophilin-5 ame: full=rotamase 5 flags: precursor	2.5e-12
GS_5992	1.50415	4.48328e-94	phosphoglycerate kinase [Chondrus crispus]	0	pgk_dicdi ame: full=phosphoglycerate kinase	4.7e-178
GS_4225	6.00713	0	phospholipase [Streptomyces sp. CNT302]	7.7e-43	plc_lismo ame: full=1-phosphatidylinositol phosphodiesterase ame: full=phosphatidylinositol diacylglycerol-lyase ame: full=phosphatidylinositol-specific phospholipase c short=pi-plc flags: precursor	3.6e-24
GS_16028	19.6674	5.79967e-36	piwi-like protein [Saccoglossus kowalevskii]	2.1e-11	piwl1_mouse ame: full=piwi-like protein 1	8.1e-09
GS_16400	1.5465	0.00043913	polyubiquitin, putative, partial [Eimeria necatrix]	6.5e-62	ubiqp_xenla ame: full=polyubiquitin contains: ame: full=ubiquitin flags: partial	1.8e-62
GS_5077	1.92035	1.3645e-09	Polyubiqutin 1 [Eudiplodinium maggii]	1.3e-69	ubiqp_xenla ame: full=polyubiquitin contains: ame: full=ubiquitin flags: partial	2.3e-70
GS_5197	1.53156	3.83535e-08	potential copper-zinc superoxide dismutase, CuZn SOD2 [Chondrus crispus]	7.6e-11	#N/A	#N/A
GS_495	1.50427	7.55819e-167	PPOX class probable FMN-dependent enzyme, alr4036 family [Xenococcus sp. PCC 7305]	7.3e-25	ppox2_arath ame: full=pyridoxine pyridoxamine 5 -phosphate oxidase 2 short= 1	1e-18
GS_14835	16.6921	4.4347e-72	predicted protein [Hordeum vulgare subsp. vulgare]	1.9e-117	atpb_rat ame: full=atp synthase subunit mitochondrial flags: precursor	6e-94
GS_15470	5.04293	1.01965e-15	predicted protein [Hordeum vulgare subsp. vulgare]	4.5e-29	tcpa_tetpy ame: full=t-complex protein 1 subunit alpha short=tcp-1-alpha ame: full=cct-alpha	4.5e-22
GS_15828	19.0191	2.65378e-59	predicted protein [Hordeum vulgare subsp. vulgare]	4e-49	rl14_tetts ame: full=60s ribosomal protein l14	1.3e-24
GS_16414	9.18934	6.5124e-31	predicted protein [Hordeum vulgare subsp. vulgare]	5.2e-14	#N/A	#N/A
GS_16586	10.374	2.23635e-55	predicted protein [Hordeum vulgare subsp. vulgare]	6.5e-69	catr6_parte ame: full=caltractin icl1f ame: full=centrin-6	2.2e-45
GS_16950	8.97111	2.8209e-61	predicted protein [Hordeum vulgare subsp. vulgare]	2.7e-36	rs21_dicdi ame: full=40s ribosomal protein s21	2.1e-17
GS_19473	11.963	4.95138e-85	predicted protein [Hordeum vulgare subsp. vulgare]	1.2e-07	#N/A	#N/A
GS_19627	19.5511	5.8885e-57	predicted protein [Hordeum vulgare subsp. vulgare]	2.4e-22	rl29_tetth ame: full=60s ribosomal protein l29	6.7e-12
GS_19872	40.4875	3.91883e-134	predicted protein [Hordeum vulgare subsp. vulgare]	4.7e-49	h42_tetpy ame: full=histone minor	3.5e-49
GS_19978	11.1861	2.25292e-48	predicted protein [Hordeum vulgare subsp. vulgare]	2.6e-22	rl29_tetth ame: full=60s ribosomal protein l29	5.4e-12
GS_6574	2.53274	1.68246e-48	predicted protein [Hordeum vulgare subsp. vulgare]	1.1e-76	hsp90_plafp ame: full=heat shock 90 kda protein partial	2.2e-61
GS_6665	3.11745	1.25382e-208	predicted protein [Hordeum vulgare subsp. vulgare]	0	act2_tetpy ame: full= cytoplasmic ame: full= micronuclear	0
GS_7079	2.53886	3.96987e-19	predicted protein [Hordeum vulgare subsp. vulgare]	9.3e-14	#N/A	#N/A
GS_7533	4.91943	1.07916e-61	predicted protein [Hordeum vulgare subsp. vulgare]	3.7e-103	rl72_parte ame: full=60s ribosomal protein l7 2	6.3e-80
GS_8149	4.22014	4.54735e-72	predicted protein [Hordeum vulgare subsp. vulgare]	2.2e-55	rl23a_tetts ame: full=60s ribosomal protein l23a	2.1e-28
GS_17304	10.5902	9.32687e-65	PREDICTED: 40S ribosomal protein S27-like isoform 1 [Hydra vulgaris]	7.4e-29	rs27_homam ame: full=40s ribosomal protein s27	3.7e-26
GS_19731	2.9731	4.1714e-142	PREDICTED: bis(5'-adenosyl)-triphosphatase-like [Citrus sinensis]	1.1e-41	fhit_dicdi ame: full=bis(5 -adenosyl)-triphosphatase ame: full=ap3a hydrolase short=ap3aase ame: full=diadenosine 5 - -triphosphate hydrolase ame: full=dinucleosidetriphosphatase ame: full=fragile histidine triad protein homolog	5e-38
GS_8197	3.77901	9.84501e-61	PREDICTED: calbindin-32-like [Strongylocentrotus purpuratus]	3.5e-07	#N/A	#N/A
GS_7215	8.06869	1.22149e-63	PREDICTED: DNA-binding protein HEXBP-like isoform 1 [Hydra vulgaris]	1.1e-25	hexp_leima ame: full=dna-binding protein hexbp ame: full=hexamer-binding protein	3.5e-23
GS_4345	1.68098	1.21159e-17	PREDICTED: G2/mitotic-specific cyclin-2-like [Pyrus x bretschneideri]	1.9e-08	ccb21_orysi ame: full=cyclin-b2-1 ame: full= s1 ame: full=g2 mitotic-specific cyclin-b2-1 short= 2 1	1.8e-08
GS_19263	17.146	8.22494e-31	PREDICTED: glutathione S-transferase Mu 3-like [Aplysia californica]	1.2e-10	gst26_fashe ame: full=glutathione s-transferase class-mu 26 kda isozyme 51 short=gst51 ame: full=fh51	4.6e-09
GS_6716	2.96272	1.37869e-40	PREDICTED: protein TAR1-like, partial [Eucalyptus grandis]	1.9e-16	tar1_klula ame: full=protein tar1	6.5e-12
GS_18105	23.5337	7.70768e-65	PREDICTED: zinc finger CCCH domain-containing protein 6-like isoform X1 [Poecilia reticulata]	4.5e-08	zc3h6_human ame: full=zinc finger ccch domain-containing protein 6	1.5e-06
GS_18617	20.5079	1.23588e-55	prolyl 4- beta subunit precursor, putative [Ichthyophthirius multifiliis]	7.6e-09	#N/A	#N/A
GS_17747	3.0143	3.5294e-42	Protein CBR-RPL-41 [Caenorhabditis briggsae]	9.3e-23	rl36a_tetts ame: full=60s ribosomal protein l36a ame: full=60s ribosomal protein l44	8.6e-25
GS_13737	1.77436	0.000599855	putative uncharacterized protein [Azospirillum sp. CAG:260]	7.1e-52	#N/A	#N/A
GS_14679	11992.1	0	retrotransposon protein [Chondrus crispus]	5.9e-99	pol3_drome ame: full=retrovirus-related pol polyprotein from transposon includes: ame: full=protease includes: ame: full=reverse transcriptase includes: ame: full=endonuclease	3.2e-48
GS_15128	3.45801	1.11907e-25	Ribosomal protein L13e containing protein [Tetrahymena thermophila]	1.4e-22	rl13_tetts ame: full=60s ribosomal protein l13	1.1e-24
GS_7393	6.19984	2.27807e-32	ribosomal protein L22 [Tetrahymena thermophila]	1.9e-29	rl22_tetts ame: full=60s ribosomal protein l22	1.6e-31
GS_18728	18.5105	6.5387e-137	ribosomal protein P2-like [Acyrthosiphon pisum]	8.5e-11	rla2_leibr ame: full=60s acidic ribosomal protein p2 ame: full=acidic ribosomal p2 beta protein short=p2b-protein	2.7e-12
GS_17092	25.6349	3.36268e-71	ribosomal protein S13p/S18e containing protein [Tetrahymena thermophila]	5.2e-55	rs18_argir ame: full=40s ribosomal protein s18	1.2e-44
GS_17780	42.6128	1.0595e-41	ribosomal protein S13p/S18e containing protein [Tetrahymena thermophila]	7.2e-41	rs18_argir ame: full=40s ribosomal protein s18	3.9e-29
GS_7326	4.56056	1.86633e-75	ribosomal protein S5 containing protein [Tetrahymena thermophila]	1.5e-84	rs2_drome ame: full=40s ribosomal protein s2 ame: full=protein strings of pearls	7.2e-80
GS_16783	20.8921	5.7192e-66	ribosomal protein, putative [Ichthyophthirius multifiliis]	1.7e-14	rs14_caeel ame: full=40s ribosomal protein s14	8.5e-14
GS_6159	5.21962	1.5461e-94	ribosomal protein, putative [Ichthyophthirius multifiliis]	3e-100	rl3_tetth ame: full=ribosomal protein l3	1e-93
GS_8016	5.74118	3.08496e-146	ribosomal protein, putative [Ichthyophthirius multifiliis]	4.5e-87	rs4_tetth ame: full=40s ribosomal protein s4 ame: full=40s ribosomal protein s7	1.5e-85
GS_5434	3.47268	3.67325e-54	Ribosomal Proteins L2, C-terminal domain containing protein [Tetrahymena thermophila]	3.9e-118	rl8_tetts ame: full=60s ribosomal protein l8	3.2e-120
GS_18464	14.4228	1.57681e-60	RL13A_TETTSRecName: Full=60S ribosomal protein L13a [Tetrahymena thermophila SB210]	3.3e-79	rl13a_tetts ame: full=60s ribosomal protein l13a	2.7e-81
GS_17777	11.8149	1.66045e-65	RL27_TETTHRecName: Full=60S ribosomal protein L27 [Tetrahymena thermophila]	8e-19	rl27_tetth ame: full=60s ribosomal protein l27	6.7e-21
GS_8274	4.71374	2.2825e-83	RL27_TETTHRecName: Full=60S ribosomal protein L27 [Tetrahymena thermophila]	1.4e-18	rl27_tetth ame: full=60s ribosomal protein l27	1.2e-20
GS_17870	9.53573	2.70621e-39	RL31_CYAPARecName: Full=60S ribosomal protein L31 [Cyanophora paradoxa]	4.9e-17	rl31_cyapa ame: full=60s ribosomal protein l31	4.1e-19
GS_16924	2.86651	2.52016e-09	RNA helicase [Bordetella hinzii]	1.5e-12	#N/A	#N/A
GS_2836	51.4739	0	Sel1-repeat containing protein [Chondrus crispus]	3.2e-23	#N/A	#N/A
GS_765	2.41922	0	Serine/threonine-protein kinase tousled-like, TSL [Chondrus crispus]	2.1e-125	tlk1_mouse ame: full=serine threonine-protein kinase tousled-like 1 ame: full=tousled-like kinase 1	5e-74
GS_19690	75.644	3.98428e-37	similar to protein disulfide isomerase-related protein P5 precursor [Cyanidioschyzon merolae strain 10D]	5.7e-11	pdia6_caeel ame: full=probable protein disulfide-isomerase a6 flags: precursor	1.3e-10
GS_19399	11.4114	7.30623e-78	small GTP-binding protein domain containing protein [Tetrahymena thermophila]	9.9e-29	racb_dicdi ame: full=rho-related protein racb flags: precursor	3.2e-28
GS_15926	5.99333	4.1318e-46	spasmin 2 [Zoothamnium arbuscula]	8.2e-62	catr5_parte ame: full=caltractin icl1e ame: full=centrin-5	3.4e-21
GS_16299	9.66852	3.41501e-52	surface protein, partial [Tetrahymena thermophila SB210]	2.6e-06	#N/A	#N/A
GS_14535	20.676	3.79601e-56	TCP-1/cpn60 chaperonin family protein [Tetrahymena thermophila]	1.8e-64	tcpq_mouse ame: full=t-complex protein 1 subunit theta short=tcp-1-theta ame: full=cct-theta	4.8e-42
GS_7973	1.50704	2.923e-13	thiamine pyrophosphokinase [Galdieria sulphuraria]	3.7e-35	tpk1_human ame: full=thiamin pyrophosphokinase 1 short=htpk1 ame: full=placental protein 20 short=pp20 ame: full=thiamine pyrophosphokinase 1	4.4e-31
GS_7073	1.82091	2.36167e-11	TPA: hypothetical protein BOS_23236 [Bos taurus]	7.1e-36	#N/A	#N/A
GS_16319	12.9099	2.79641e-27	TPA_exp: short chain dehydrogenase [Amblyomma variegatum]	2.6e-10	dhb4_drome ame: full=peroxisomal multifunctional enzyme type 2 short= -2 includes: ame: full= -hydroxyacyl- dehydrogenase includes: ame: full=enoyl- hydratase 2	9.4e-09
GS_7097	2.92577	1.38325e-150	transcript antisense to ribosomal RNA protein, partial [Histoplasma capsulatum H88]	1.6e-07	#N/A	#N/A
GS_1643	1.50185	6.1878e-30	transcription factor [Galdieria sulphuraria]	5.9e-13	tf3c5_mouse ame: full=general transcription factor 3c polypeptide 5 ame: full=tf3c-epsilon ame: full=transcription factor iiic 63 kda subunit short=tfiiic 63 kda subunit short=tfiiic63 ame: full=transcription factor iiic subunit epsilon	3.3e-10
GS_16905	27.3999	1.61032e-76	transcription factor btf3, putative [Ichthyophthirius multifiliis]	2.6e-29	bt3l4_chick ame: full=transcription factor btf3 homolog 4 ame: full=basic transcription factor 3-like 4	3.7e-19
GS_19913	1.52188	0.000495713	tubulin A [Hyriopsis cumingii]	2.9e-70	tba_octvu ame: full=tubulin alpha partial	8.5e-70
GS_6224	1.8679	0	U2 snRNP auxiliary factor large subunit, putative [Chondrus crispus]	5e-154	u2af2_human ame: full=splicing factor u2af 65 kda subunit ame: full=u2 auxiliary factor 65 kda subunit short=hu2af short=hu2af65 ame: full=u2 snrnp auxiliary factor large subunit	4.9e-63
GS_19365	21.382	2.05625e-72	UBIQP_EUPEURecName: Full=Polyubiquitin; Contains: RecName: Full=Ubiquitin; Flags: Precursor [Euplotes eurystomus]	2.8e-98	ubiqp_eupeu ame: full=polyubiquitin contains: ame: full=ubiquitin flags: precursor	2.3e-100
GS_5076	4.54671	2.15631e-134	ubiquitin, putative [Ichthyophthirius multifiliis]	8.5e-77	rl40_tetpy ame: full=ubiquitin-60s ribosomal protein l40 contains: ame: full=ubiquitin contains: ame: full=60s ribosomal protein l40 ame: full=cep52 ame: full=cep53 flags: precursor	3.5e-77
GS_18082	34.2919	6.23397e-113	ubiquitin/ribosomal S27 fusion protein 1 [Eriocheir sinensis]	3.1e-16	rs27a_chick ame: full=ubiquitin-40s ribosomal protein s27a ame: full=ubiquitin carboxyl extension protein 80 contains: ame: full=ubiquitin contains: ame: full=40s ribosomal protein s27a flags: precursor	2.8e-17
GS_14654	32.8351	4.83398e-70	ubiquitin-activating enzyme E1 [Tetrahymena thermophila SB210]	1.5e-16	sae1_dicdi ame: full=sumo-activating enzyme subunit 1 ame: full=ubiquitin-like 1-activating enzyme e1a	1.1e-07
GS_15209	11.6996	1.00542e-46	ubiquitin-conjugating enzyme [Tetrahymena thermophila]	1.5e-38	ube2n_drome ame: full=ubiquitin-conjugating enzyme e2 n ame: full=protein bendless ame: full=ubiquitin carrier protein n ame: full=ubiquitin-conjugating enzyme e2-17 kda ame: full=ubiquitin-protein ligase d3 ame: full=ubiquitin-protein ligase n	2.7e-36
GS_18467	13.3133	2.62644e-28	ubiquitin-like Rad60 SUMO-like protein [Tetrahymena thermophila SB210]	1.1e-12	dsk2b_arath ame: full=ubiquitin domain-containing protein dsk2b	8.7e-09
GS_12966	4.8188	5.97632e-23	UNKNOWN [Stylonychia lemnae]	2.4e-17	#N/A	#N/A
GS_7447	3.32127	1.49249e-46	UNKNOWN [Stylonychia lemnae]	8e-13	#N/A	#N/A
GS_1038	1.54137	1.41119e-19	unnamed protein product [Chondrus crispus]	4.4e-18	#N/A	#N/A
GS_1272	1.70835	9.66753e-27	unnamed protein product [Chondrus crispus]	5.8e-106	pht44_orysj ame: full=probable anion transporter chloroplastic ame: full=phosphate transporter 4 4 flags: precursor	8.5e-88
GS_14602	2.87354	3.3888e-201	unnamed protein product [Chondrus crispus]	0	ab27g_arath ame: full=abc transporter g family member 27 short=abc transporter short= 27 ame: full=probable white-brown complex homolog protein 28 short= 28	2e-93
GS_20104	1.54685	3.8678e-31	unnamed protein product [Chondrus crispus]	1.4e-26	#N/A	#N/A
GS_2106	1.80279	1.08049e-22	unnamed protein product [Chondrus crispus]	8.4e-28	dnaj_thenn ame: full=chaperone protein	3.3e-11
GS_2270	1.56444	1.40871e-81	unnamed protein product [Chondrus crispus]	8e-105	catd_rat ame: full=cathepsin d contains: ame: full=cathepsin d 12 kda light chain contains: ame: full=cathepsin d 9 kda light chain contains: ame: full=cathepsin d 34 kda heavy chain contains: ame: full=cathepsin d 30 kda heavy chain flags: precursor	4.8e-19
GS_2282	1.54271	1.67291e-66	unnamed protein product [Chondrus crispus]	2.8e-128	rbbp5_human ame: full=retinoblastoma-binding protein 5 short=rbbp-5 ame: full=retinoblastoma-binding protein rbq-3	1.2e-18
GS_2400	1.58916	1.51684e-88	unnamed protein product [Chondrus crispus]	1.9e-86	#N/A	#N/A
GS_2466	1.79502	9.71695e-33	unnamed protein product [Chondrus crispus]	1.3e-128	#N/A	#N/A
GS_2835	6.1561	0	unnamed protein product [Chondrus crispus]	2e-59	uric_phavu ame: full=uricase-2 ame: full=nodule-specific uricase ame: full=urate oxidase ame: full=uricase ii	1.5e-43
GS_3094	2.14175	0	unnamed protein product [Chondrus crispus]	4.3e-60	#N/A	#N/A
GS_3393	1.54587	5.34652e-07	unnamed protein product [Chondrus crispus]	8.7e-37	#N/A	#N/A
GS_3897	1.56888	6.91363e-97	unnamed protein product [Chondrus crispus]	1.4e-59	ent8_arath ame: full=equilibrative nucleotide transporter 8 short= 8 ame: full=nucleoside transporter ent8	1.2e-15
GS_4051	3.6303	0	unnamed protein product [Chondrus crispus]	3.4e-72	#N/A	#N/A
GS_4198	1.53075	1.03699e-113	unnamed protein product [Chondrus crispus]	1.1e-79	rs13_soybn ame: full=40s ribosomal protein s13	1.2e-64
GS_4247	1.71636	3.52029e-73	unnamed protein product [Chondrus crispus]	1.5e-74	#N/A	#N/A
GS_4435	1.62143	1.67864e-13	unnamed protein product [Chondrus crispus]	5.3e-31	#N/A	#N/A
GS_4444	4.31038	3.59392e-93	unnamed protein product [Chondrus crispus]	9.8e-88	#N/A	#N/A
GS_4587	1.89775	5.34526e-290	unnamed protein product [Chondrus crispus]	5.7e-69	zfp91_human ame: full=e3 ubiquitin-protein ligase zfp91 ame: full=zinc finger protein 757 ame: full=zinc finger protein 91 homolog short=zfp-91	1.1e-10
GS_4608	2.7592	8.197e-54	unnamed protein product [Chondrus crispus]	2.1e-14	#N/A	#N/A
GS_4874	1.62176	1.45791e-123	unnamed protein product [Chondrus crispus]	8e-91	#N/A	#N/A
GS_536	31.1711	0	unnamed protein product [Chondrus crispus]	1.6e-57	copia_drome ame: full=copia protein ame: full=gag-int-pol protein contains: ame: full=copia vlp protein contains: ame: full=copia protease	5.4e-33
GS_5740	2.4667	0	unnamed protein product [Chondrus crispus]	1.2e-57	#N/A	#N/A
GS_643	4.32479	0	unnamed protein product [Chondrus crispus]	2.3e-78	rs16_goshi ame: full=40s ribosomal protein s16	1.9e-59
GS_6677	1.93069	7.38636e-56	unnamed protein product [Chondrus crispus]	5.3e-12	#N/A	#N/A
GS_6864	3.00742	3.25671e-14	unnamed protein product [Chondrus crispus]	5.1e-14	#N/A	#N/A
GS_6865	2.17017	7.07393e-177	unnamed protein product [Chondrus crispus]	1.2e-53	#N/A	#N/A
GS_694	3.76709	0	unnamed protein product [Chondrus crispus]	2.5e-83	rs33_arath ame: full=40s ribosomal protein s3-3	4.1e-75
GS_7012	1.92162	4.49845e-81	unnamed protein product [Chondrus crispus]	5.5e-28	#N/A	#N/A
GS_7928	2.43211	5.30466e-133	unnamed protein product [Chondrus crispus]	1.7e-17	#N/A	#N/A
GS_8710	2.412	0	unnamed protein product [Chondrus crispus]	1.4e-35	#N/A	#N/A
GS_8786	1.7691	0	unnamed protein product [Chondrus crispus]	2.1e-67	#N/A	#N/A
GS_887	2.99834	4.71472e-268	unnamed protein product [Chondrus crispus]	1.5e-141	#N/A	#N/A
GS_9074	2.31253	0	unnamed protein product [Chondrus crispus]	1.2e-155	hete1_podas ame: full=vegetative incompatibility protein het-e-1	1.2e-58
GS_18587	17.3141	6.51446e-112	unnamed protein product [Kuraishia capsulata CBS 1993]	2.4e-15	rs25b_yeast ame: full=40s ribosomal protein s25-b ame: full=rp45 ame: full=s31 ame: full=ys23	9.1e-17
GS_14931	4.24951	4.6711e-72	vacuolar ATP synthase catalytic subunit a, putative [Ichthyophthirius multifiliis]	0	vata_plafa ame: full=v-type proton atpase catalytic subunit a short=v-atpase subunit a ame: full=v-atpase 69 kda subunit ame: full=vacuolar proton pump subunit alpha	0
GS_17741	23.7018	2.3827e-65	V-ATPase subunit F2 [Paramecium tetraurelia]	1.1e-27	vatf_human ame: full=v-type proton atpase subunit f short=v-atpase subunit f ame: full=v-atpase 14 kda subunit ame: full=vacuolar proton pump subunit f	1.3e-15
GS_14566	15.7621	1.3976e-142	vegetative incompatibility protein HET-E-1 [Rhizoctonia solani 123E]	5e-09	wdr48_culqu ame: full=wd repeat-containing protein 48 homolog	3.4e-06
GS_14580	37945	0	WD40-repeat containing protein [Chondrus crispus]	1.6e-26	hete1_podas ame: full=vegetative incompatibility protein het-e-1	3.5e-16
GS_1079	9.29701	0	#N/A	#N/A	#N/A	#N/A
GS_11075	4.40675	5.80022e-67	#N/A	#N/A	#N/A	#N/A
GS_12257	2.65179	1.18946e-16	#N/A	#N/A	#N/A	#N/A
GS_1345	5.0642	0	#N/A	#N/A	#N/A	#N/A
GS_13644	1.71615	3.74294e-15	#N/A	#N/A	#N/A	#N/A
GS_13704	1.62251	4.31843e-24	#N/A	#N/A	#N/A	#N/A
GS_14433	1.60187	0.000564103	#N/A	#N/A	#N/A	#N/A
GS_14513	10.96	1.32673e-63	#N/A	#N/A	#N/A	#N/A
GS_14533	21.7566	4.86123e-69	#N/A	#N/A	#N/A	#N/A
GS_14541	2.05758	0	#N/A	#N/A	#N/A	#N/A
GS_14548	1.98464	9.98897e-31	#N/A	#N/A	#N/A	#N/A
GS_14638	28.9128	2.9217e-61	#N/A	#N/A	#N/A	#N/A
GS_14644	456.89	1.24012e-175	#N/A	#N/A	#N/A	#N/A
GS_14650	91.0249	4.41547e-86	#N/A	#N/A	#N/A	#N/A
GS_14687	12.7237	6.28991e-67	#N/A	#N/A	#N/A	#N/A
GS_14713	42.0725	1.66887e-139	#N/A	#N/A	#N/A	#N/A
GS_14735	18.3284	9.98457e-116	#N/A	#N/A	#N/A	#N/A
GS_14766	40.0073	7.20881e-58	#N/A	#N/A	#N/A	#N/A
GS_14823	20.1717	1.3112e-54	#N/A	#N/A	#N/A	#N/A
GS_14828	108.927	0	#N/A	#N/A	#N/A	#N/A
GS_14879	18.5425	2.26015e-105	#N/A	#N/A	#N/A	#N/A
GS_14881	19.2752	6.84757e-77	#N/A	#N/A	#N/A	#N/A
GS_14989	1.69463	2.52045e-09	#N/A	#N/A	#N/A	#N/A
GS_14998	33.2113	3.36362e-109	#N/A	#N/A	#N/A	#N/A
GS_15026	15534.2	0	#N/A	#N/A	#N/A	#N/A
GS_15202	9.23244	3.62295e-44	#N/A	#N/A	#N/A	#N/A
GS_15246	27.9883	8.36591e-53	#N/A	#N/A	#N/A	#N/A
GS_15250	45.0502	1.84021e-128	#N/A	#N/A	#N/A	#N/A
GS_15268	27.6353	1.14974e-64	#N/A	#N/A	#N/A	#N/A
GS_15297	4.81018	5.7963e-17	#N/A	#N/A	#N/A	#N/A
GS_15345	5.37913	2.86594e-25	#N/A	#N/A	#N/A	#N/A
GS_15431	32.2748	1.50097e-31	#N/A	#N/A	#N/A	#N/A
GS_15473	9.07728	8.53115e-37	#N/A	#N/A	#N/A	#N/A
GS_15501	4.95888	1.46349e-16	#N/A	#N/A	#N/A	#N/A
GS_15751	16.6417	8.15007e-44	#N/A	#N/A	#N/A	#N/A
GS_16052	480.087	3.92428e-47	#N/A	#N/A	#N/A	#N/A
GS_16217	6.51379	4.2541e-25	#N/A	#N/A	#N/A	#N/A
GS_16361	42.3606	6.62817e-101	#N/A	#N/A	#N/A	#N/A
GS_16446	23.9539	1.12449e-44	#N/A	#N/A	#N/A	#N/A
GS_16522	4.11193	1.44559e-47	#N/A	#N/A	#N/A	#N/A
GS_16579	8.51695	2.7976e-80	#N/A	#N/A	#N/A	#N/A
GS_16583	681.804	3.8892e-62	#N/A	#N/A	#N/A	#N/A
GS_16599	35.8048	4.77293e-35	#N/A	#N/A	#N/A	#N/A
GS_16642	47.1514	4.50871e-46	#N/A	#N/A	#N/A	#N/A
GS_16649	40.3435	1.69748e-39	#N/A	#N/A	#N/A	#N/A
GS_16681	5.46318	4.24589e-28	#N/A	#N/A	#N/A	#N/A
GS_16721	184.571	4.31055e-82	#N/A	#N/A	#N/A	#N/A
GS_16740	22.5251	9.20748e-32	#N/A	#N/A	#N/A	#N/A
GS_16753	10.6622	2.14334e-57	#N/A	#N/A	#N/A	#N/A
GS_16781	95.8157	3.04261e-90	#N/A	#N/A	#N/A	#N/A
GS_16794	38.3263	1.5869e-37	#N/A	#N/A	#N/A	#N/A
GS_16820	16.4736	2.66554e-43	#N/A	#N/A	#N/A	#N/A
GS_16827	2.45569	7.36072e-08	#N/A	#N/A	#N/A	#N/A
GS_16986	3.91085	2.73435e-21	#N/A	#N/A	#N/A	#N/A
GS_1702	1.51513	9.75785e-33	#N/A	#N/A	#N/A	#N/A
GS_17048	59.5066	9.91348e-30	#N/A	#N/A	#N/A	#N/A
GS_17080	16.3895	2.90244e-29	#N/A	#N/A	#N/A	#N/A
GS_17091	16.8938	1.37256e-101	#N/A	#N/A	#N/A	#N/A
GS_17140	19.97	2.72554e-45	#N/A	#N/A	#N/A	#N/A
GS_17236	2.87744	1.1528e-15	#N/A	#N/A	#N/A	#N/A
GS_17254	48.4121	1.74986e-24	#N/A	#N/A	#N/A	#N/A
GS_17301	84.7213	3.53372e-41	#N/A	#N/A	#N/A	#N/A
GS_17437	31.7705	4.77222e-31	#N/A	#N/A	#N/A	#N/A
GS_17594	6.55581	4.19012e-41	#N/A	#N/A	#N/A	#N/A
GS_17785	12.6634	1.29228e-46	#N/A	#N/A	#N/A	#N/A
GS_17828	12.3552	2.21443e-40	#N/A	#N/A	#N/A	#N/A
GS_18008	8.67384	7.65871e-84	#N/A	#N/A	#N/A	#N/A
GS_18367	284.421	5.35346e-31	#N/A	#N/A	#N/A	#N/A
GS_18423	4.34953	2.37365e-17	#N/A	#N/A	#N/A	#N/A
GS_18436	2.44134	3.85209e-16	#N/A	#N/A	#N/A	#N/A
GS_18447	26.425	1.25503e-61	#N/A	#N/A	#N/A	#N/A
GS_18466	31.3923	1.33458e-59	#N/A	#N/A	#N/A	#N/A
GS_18592	7.86104	9.22935e-90	#N/A	#N/A	#N/A	#N/A
GS_18855	63.5409	1.84166e-61	#N/A	#N/A	#N/A	#N/A
GS_18864	1.70684	0.000139988	#N/A	#N/A	#N/A	#N/A
GS_18890	9.84855	2.11908e-62	#N/A	#N/A	#N/A	#N/A
GS_18938	11.2205	8.55669e-36	#N/A	#N/A	#N/A	#N/A
GS_18958	27.9883	8.36591e-53	#N/A	#N/A	#N/A	#N/A
GS_18989	24.8112	1.45405e-57	#N/A	#N/A	#N/A	#N/A
GS_18999	7.70193	2.17662e-29	#N/A	#N/A	#N/A	#N/A
GS_19018	15.8012	1.88711e-21	#N/A	#N/A	#N/A	#N/A
GS_19070	2.71701	2.32234e-10	#N/A	#N/A	#N/A	#N/A
GS_19205	15.3809	1.09607e-52	#N/A	#N/A	rla22_arath ame: full=60s acidic ribosomal protein p2-2	8.1e-06
GS_19245	7.0601	8.89467e-24	#N/A	#N/A	#N/A	#N/A
GS_19352	4.87483	5.11994e-27	#N/A	#N/A	#N/A	#N/A
GS_19355	22.7941	1.83028e-52	#N/A	#N/A	#N/A	#N/A
GS_19368	47.9079	8.5193e-47	#N/A	#N/A	#N/A	#N/A
GS_19481	28.2404	3.50619e-66	#N/A	#N/A	#N/A	#N/A
GS_19618	20.5385	3.11103e-51	#N/A	#N/A	#N/A	#N/A
GS_19702	28.6186	4.56502e-54	#N/A	#N/A	#N/A	#N/A
GS_19704	4.2182	1.84405e-90	#N/A	#N/A	#N/A	#N/A
GS_19766	1.86957	2.94042e-06	#N/A	#N/A	#N/A	#N/A
GS_19819	60.5152	3.3586e-30	#N/A	#N/A	#N/A	#N/A
GS_19830	13.4718	3.07283e-77	#N/A	#N/A	#N/A	#N/A
GS_19845	10.9936	3.61637e-43	#N/A	#N/A	#N/A	#N/A
GS_19859	5.5243	1.41104e-34	#N/A	#N/A	#N/A	#N/A
GS_19870	51.1858	5.52898e-98	#N/A	#N/A	#N/A	#N/A
GS_19972	8.35016	1.48731e-62	#N/A	#N/A	#N/A	#N/A
GS_20137	13.5679	6.39662e-116	#N/A	#N/A	#N/A	#N/A
GS_20618	4.44965	0	#N/A	#N/A	#N/A	#N/A
GS_2437	1.56979	2.36982e-97	#N/A	#N/A	#N/A	#N/A
GS_2712	3.63237	3.64419e-144	#N/A	#N/A	#N/A	#N/A
GS_2959	1.81546	1.00982e-15	#N/A	#N/A	#N/A	#N/A
GS_314	1.60192	9.88283e-115	#N/A	#N/A	#N/A	#N/A
GS_3177	2.72449	6.13628e-85	#N/A	#N/A	#N/A	#N/A
GS_3342	2.54623	1.23774e-281	#N/A	#N/A	#N/A	#N/A
GS_3473	100.38	0	#N/A	#N/A	#N/A	#N/A
GS_3485	3.5528	3.03421e-89	#N/A	#N/A	#N/A	#N/A
GS_3508	1.61734	1.38712e-19	#N/A	#N/A	#N/A	#N/A
GS_3519	1.82995	1.30659e-37	#N/A	#N/A	#N/A	#N/A
GS_3815	2.16176	4.60884e-56	#N/A	#N/A	#N/A	#N/A
GS_397	3.87335	1.78715e-168	#N/A	#N/A	#N/A	#N/A
GS_4290	139.588	5.01797e-158	#N/A	#N/A	#N/A	#N/A
GS_4305	3.51457	2.96879e-148	#N/A	#N/A	#N/A	#N/A
GS_4322	2.40685	4.44413e-13	#N/A	#N/A	#N/A	#N/A
GS_4605	1.82163	1.13411e-06	#N/A	#N/A	#N/A	#N/A
GS_4761	1.7767	1.23307e-29	#N/A	#N/A	#N/A	#N/A
GS_4795	1.5728	3.65996e-07	#N/A	#N/A	#N/A	#N/A
GS_4817	1.68856	0	#N/A	#N/A	#N/A	#N/A
GS_4824	1.90396	1.26657e-07	#N/A	#N/A	#N/A	#N/A
GS_4865	1.61374	3.14428e-06	#N/A	#N/A	#N/A	#N/A
GS_4959	1.49574	6.95187e-17	#N/A	#N/A	#N/A	#N/A
GS_5049	5.26089	0	#N/A	#N/A	#N/A	#N/A
GS_5066	1.97829	0	#N/A	#N/A	#N/A	#N/A
GS_5101	5.06003	2.41506e-115	#N/A	#N/A	#N/A	#N/A
GS_5124	1.70267	4.90975e-09	#N/A	#N/A	#N/A	#N/A
GS_5149	1.57152	5.79585e-10	#N/A	#N/A	#N/A	#N/A
GS_5179	2.45728	8.06865e-17	#N/A	#N/A	#N/A	#N/A
GS_5188	1.58875	1.4547e-11	#N/A	#N/A	#N/A	#N/A
GS_5237	5.84921	5.28968e-283	#N/A	#N/A	#N/A	#N/A
GS_5249	3.98277	1.30157e-74	#N/A	#N/A	#N/A	#N/A
GS_5308	1.75353	3.00599e-99	#N/A	#N/A	#N/A	#N/A
GS_5450	3.06595	3.69312e-187	#N/A	#N/A	#N/A	#N/A
GS_5466	2.07805	9.04616e-124	#N/A	#N/A	#N/A	#N/A
GS_5473	166.417	4.71953e-75	#N/A	#N/A	#N/A	#N/A
GS_5477	1.58817	1.30536e-61	#N/A	#N/A	#N/A	#N/A
GS_548	1.9146	4.73913e-09	#N/A	#N/A	#N/A	#N/A
GS_5521	1.75308	4.23859e-60	#N/A	#N/A	#N/A	#N/A
GS_5729	1.89417	8.82878e-37	#N/A	#N/A	#N/A	#N/A
GS_5850	2.21493	1.41359e-22	#N/A	#N/A	#N/A	#N/A
GS_5986	2.12334	1.61923e-49	#N/A	#N/A	#N/A	#N/A
GS_6207	4.55564	3.22871e-49	#N/A	#N/A	#N/A	#N/A
GS_6403	1.66862	1.68172e-06	#N/A	#N/A	#N/A	#N/A
GS_6415	22.8613	8.47333e-63	#N/A	#N/A	#N/A	#N/A
GS_6466	166.417	3.63351e-148	#N/A	#N/A	#N/A	#N/A
GS_6528	2.37205	3.8306e-15	#N/A	#N/A	#N/A	#N/A
GS_6622	7.0601	4.4583e-48	#N/A	#N/A	#N/A	#N/A
GS_7007	19.2005	1.06499e-225	#N/A	#N/A	#N/A	#N/A
GS_7106	1.69779	3.0077e-06	#N/A	#N/A	#N/A	#N/A
GS_7167	1.80105	1.04388e-05	#N/A	#N/A	#N/A	#N/A
GS_7229	1.59898	0.000745192	#N/A	#N/A	#N/A	#N/A
GS_7270	1.83614	1.0429e-05	#N/A	#N/A	#N/A	#N/A
GS_7331	3.22748	2.40984e-12	#N/A	#N/A	#N/A	#N/A
GS_7397	1.57948	0.00019715	#N/A	#N/A	#N/A	#N/A
GS_7481	2.08021	6.85159e-07	#N/A	#N/A	#N/A	#N/A
GS_7806	19.6216	1.71639e-95	#N/A	#N/A	#N/A	#N/A
GS_7897	3.73177	7.66635e-09	#N/A	#N/A	#N/A	#N/A
GS_7952	1.79304	9.33657e-18	#N/A	#N/A	#N/A	#N/A
GS_7979	10.0859	2.62377e-42	#N/A	#N/A	#N/A	#N/A
GS_8053	1.74635	3.00357e-11	#N/A	#N/A	#N/A	#N/A
GS_8091	1.53411	3.61623e-06	#N/A	#N/A	#N/A	#N/A
GS_8226	1.59357	0.000220625	#N/A	#N/A	#N/A	#N/A
GS_8332	2.00769	1.37957e-25	#N/A	#N/A	#N/A	#N/A
GS_8418	4.24124	3.4158e-38	#N/A	#N/A	#N/A	#N/A
GS_8509	2.07393	6.13245e-21	#N/A	#N/A	#N/A	#N/A
GS_8581	1.51368	2.70424e-45	#N/A	#N/A	#N/A	#N/A
GS_8835	1.86125	7.74243e-43	#N/A	#N/A	#N/A	#N/A
GS_8849	1.74348	3.76143e-40	#N/A	#N/A	#N/A	#N/A
GS_8852	1.5976	6.82043e-32	#N/A	#N/A	#N/A	#N/A
GS_9011	1.99676	2.02346e-63	#N/A	#N/A	#N/A	#N/A
GS_9857	4.61998	1.1483e-35	#N/A	#N/A	#N/A	#N/A
GS_1720	1.55727	0	2-on-2 hemoglobin [Chondrus crispus]	9.2e-56	glb3_arath ame: full=two-on-two hemoglobin-3 short= 3 ame: full=2-on-2 hemoglobin-3	3e-37
GS_14987	1.68924	8.48028e-62	6-phosphofructokinase 3 [Theobroma cacao]	8.2e-93	pfka3_arath ame: full=atp-dependent 6-phosphofructokinase 3 short=atp-pfk 3 short=phosphofructokinase 3 ame: full=phosphohexokinase 3	4.8e-89
GS_14582	2.45843	4.10198e-92	acid-thiol ligase [Chondrus crispus]	6.4e-39	#N/A	#N/A
GS_2446	1.7756	3.32457e-172	actin [Chondrus crispus]	0	act_chocr ame: full=actin	0
GS_3424	1.50637	3.85417e-128	actin [Chondrus crispus]	0	act_chocr ame: full=actin	0
GS_2330	1.56036	1.2226e-75	adenylosuccinate lyase [Galdieria sulphuraria]	0	pur8_chick ame: full=adenylosuccinate lyase short=asl ame: full=adenylosuccinase short=asase	2.8e-173
GS_928	2.40458	6.29021e-41	antibiotic biosynthesis monooxygenase [Pectobacterium atrosepticum]	3.3e-13	ycne_bacsu ame: full= monooxygenase	2.1e-08
GS_2382	1.53647	3.15523e-61	antibiotic biosynthesis monooxygenase [Yersinia bercovieri]	2.6e-11	#N/A	#N/A
GS_2820	1.62749	0.000271365	Ascorbate Peroxidase, APX2 [Chondrus crispus]	1.5e-132	apx3_arath ame: full=l-ascorbate peroxidase peroxisomal short= x03 flags: precursor	2.4e-84
GS_892	1.56666	1.1291e-72	aspartate aminotransferase [Grateloupia chiangii]	0	aatc_orysj ame: full=aspartate cytoplasmic ame: full=transaminase a	1.2e-156
GS_2394	1.6165	1.68358e-259	BnaC05g13640D [Brassica napus]	2.5e-08	trb5_arath ame: full=telomere repeat-binding factor 5 ame: full=myb transcription factor	7.6e-09
GS_3189	6.04532	0	Cellulose synthase (UDP-forming), family GT2 [Chondrus crispus]	0	dcsa_dicdi ame: full=cellulose synthase catalytic subunit a	1.2e-33
GS_280	2.68759	0	chromatin assembly factor 1 55 kDa subunit [Chondrus crispus]	8.5e-122	rbbp4_xentr ame: full=histone-binding protein rbbp4 ame: full=retinoblastoma-binding protein 4 short=rbbp-4	2.7e-75
GS_729	121.261	0	Coatomer subunit alpha, WD40 repeat-containing protein [Chondrus crispus]	0	copa1_arath ame: full=coatomer subunit alpha-1 ame: full=alpha-coat protein 1 short=alpha-cop 1	1e-141
GS_5712	1.69688	9.71851e-124	conserved unknown protein [Ectocarpus siliculosus]	3.4e-10	#N/A	#N/A
GS_4613	2.17268	4.90301e-179	CP12 protein, chloroplast precursor, involves in the regulation of CO2 assimilation, partial [Chondrus crispus]	4.3e-33	cp121_arath ame: full=calvin cycle protein cp12- chloroplastic ame: full=cp12 domain-containing protein 1 ame: full=chloroplast protein 12-1 flags: precursor	3.4e-13
GS_3567	2.14679	7.31246e-25	cytochrome c peroxidase incomplete [Chondrus crispus]	1.8e-143	ccpr_emeni ame: full=cytochrome c mitochondrial short=ccp flags: precursor	1.9e-96
GS_201	2.43691	9.56381e-223	diamine N-acetyltransferase [Galdieria sulphuraria]	1.6e-19	sat2_bovin ame: full=diamine acetyltransferase 2 ame: full=polyamine n-acetyltransferase 2 ame: full=spermidine spermine n -acetyltransferase 2	4.2e-14
GS_7268	1.62851	1.97507e-90	divalent ion tolerance protein CutA [Idiomarina xiamenensis]	2.3e-25	cuta_thet8 ame: full=divalent-cation tolerance protein	4.9e-24
GS_1078	2.1207	0	Dolichyl-phosphate-mannose--protein mannosyltransferase, family GT39 [Chondrus crispus]	0	pmt4_yeast ame: full=dolichyl-phosphate-mannose--protein mannosyltransferase 4	2.2e-24
GS_680	50.2873	0	flavin-dependent tRNA:m5U methyltransferase trmFO [Chondrus crispus]	2.4e-126	mnmg_syny3 ame: full=trna uridine 5-carboxymethylaminomethyl modification enzyme ame: full=glucose-inhibited division protein a	1.6e-103
GS_2338	91.4557	0	fusion protein of aspartate kinase and homoserine dehydrogenase, partial [Chondrus crispus]	3.2e-65	akh2_arath ame: full=bifunctional aspartokinase homoserine dehydrogenase chloroplastic short=ak-hd 2 short=ak-hsdh 2 ame: full=beta-aspartyl phosphate homoserine 2 includes: ame: full=aspartokinase includes: ame: full=homoserine dehydrogenase flags: precursor	2.3e-37
GS_5744	2.22664	0	G3PC_GRAGARecName: Full=Glyceraldehyde-3-phosphate dehydrogenase, cytosolic [Gracilaria gracilis]	0	g3pc_graga ame: full=glyceraldehyde-3-phosphate cytosolic	0
GS_3763	1.49512	1.83883e-139	galactose-1-phosphate uridylyltransferase [Gracilaria gracilis]	0	gal7_klula ame: full=galactose-1-phosphate uridylyltransferase short=gal-1-p uridylyltransferase ame: full=udp-glucose--hexose-1-phosphate uridylyltransferase	4e-121
GS_8637	1.53787	1.14262e-166	GDP-mannose-3', 5'-epimerase [Gracilaria changii]	0	gme_arath ame: full=gdp-mannose -epimerase short=gdp-man -epimerase	1.2e-161
GS_2983	2.1576	0	GH21600 [Drosophila grimshawi]	1.9e-20	#N/A	#N/A
GS_8541	1.65542	1.25571e-16	Glycolipid sulfotransferase [Chondrus crispus]	7.5e-64	st4a1_human ame: full=sulfotransferase 4a1 short=st4a1 ame: full=brain sulfotransferase-like protein short=hbr-stl short=hbr-stl-1 ame: full=nervous system sulfotransferase short=nst	2.3e-14
GS_839	1.82418	3.19801e-42	glycoside hydrolase family 13, partial [Fervidobacterium islandicum]	3.9e-11	gal83_yeast ame: full=snf1 protein kinase subunit beta-3 ame: full=glucose repression protein gal83 ame: full=protein spm1	2.8e-08
GS_8660	5.21526	0	Glycosyltransferase, family GT23 [Chondrus crispus]	3.2e-102	#N/A	#N/A
GS_5753	1.7705	9.36368e-143	Histone deacetylases (HDA1 superfamily) [Chondrus crispus]	1.2e-121	polx_tobac ame: full=retrovirus-related pol polyprotein from transposon tnt 1-94 includes: ame: full=protease includes: ame: full=reverse transcriptase includes: ame: full=endonuclease	1e-106
GS_1148	2.4342	0	hypothetical protein [Mastigocoleus testarum]	4.2e-64	#N/A	#N/A
GS_5860	1.96055	1.84909e-157	hypothetical protein [Monosiga brevicollis MX1]	4.7e-14	ccu41_arath ame: full=cyclin-u4-1 short= 4 1 ame: full=cyclin- short= 4 1	6.2e-12
GS_5846	3.4931	0	hypothetical protein [Nocardiopsis potens]	3.2e-34	sub8_cocp7 ame: full=subtilisin-like protease cpc735_031240 flags: precursor	1e-25
GS_3414	2.51252	0	hypothetical protein [Nodosilinea nodulosa]	2.7e-21	fkbp2_canga ame: full=fk506-binding protein 2 ame: full=peptidyl-prolyl cis-trans isomerase short=ppiase ame: full=rotamase flags: precursor	4.8e-16
GS_8879	1.77339	3.46499e-86	hypothetical protein [Pedobacter glucosidilyticus]	1.4e-09	#N/A	#N/A
GS_2429	1.81753	2.5262e-296	hypothetical protein [Pseudoalteromonas atlantica]	2.3e-14	#N/A	#N/A
GS_8924	1.60745	3.93054e-118	hypothetical protein [Pseudomonas taeanensis]	4.7e-60	ghra_pholl ame: full=glyoxylate hydroxypyruvate reductase a ame: full=2-ketoacid reductase	4.2e-48
GS_129	3.13116	0	hypothetical protein [Psychromonas aquimarina]	8.7e-54	#N/A	#N/A
GS_131	2.85433	0	hypothetical protein [Psychromonas aquimarina]	1.4e-48	#N/A	#N/A
GS_132	2.03149	6.65463e-308	hypothetical protein [Psychromonas aquimarina]	6.1e-23	#N/A	#N/A
GS_6138	1.97169	4.08423e-134	hypothetical protein CAPTEDRAFT_190440 [Capitella teleta]	4.5e-21	zn888_human ame: full=zinc finger protein 888	1.1e-18
GS_5302	2.67584	1.45294e-18	hypothetical protein CERSUDRAFT_18643, partial [Ceriporiopsis subvermispora B]	2.3e-49	hete1_podas ame: full=vegetative incompatibility protein het-e-1	1.1e-23
GS_1997	1.53092	4.58947e-46	hypothetical protein CYME_CMN035C [Cyanidioschyzon merolae strain 10D]	2.9e-29	#N/A	#N/A
GS_963	2.93479	0	hypothetical protein DAPPUDRAFT_189103 [Daphnia pulex]	2.3e-55	dhdds_human ame: full=dehydrodolichyl diphosphate syntase complex subunit dhdds ame: full=cis-isoprenyltransferase short=cit short=cis-iptase ame: full=epididymis tissue protein li 189m	3e-54
GS_7364	1.56572	2.9393e-62	hypothetical protein EMIHUDRAFT_101632 [Emiliania huxleyi CCMP1516]	3.3e-28	#N/A	#N/A
GS_5532	1.86545	0	hypothetical protein EMIHUDRAFT_439173 [Emiliania huxleyi CCMP1516]	8e-46	cstr4_arath ame: full=cmp-sialic acid transporter 4 short=cmp-sa-tr 4 short=cmp-sia-tr 4	8.4e-15
GS_5524	1.77756	0	hypothetical protein EMIHUDRAFT_439380 [Emiliania huxleyi CCMP1516]	9.4e-32	#N/A	#N/A
GS_780	1.51613	2.58429e-23	hypothetical protein ETSY1_17980, partial [Candidatus Entotheonella sp. TSY1]	9.9e-118	cad_aspte ame: full=cis-aconitate decarboxylase short=cad ame: full=aconitate decarboxylase ame: full=cis-aconitic acid decarboxylase	2e-12
GS_1871	1.59574	2.01534e-14	hypothetical protein Gasu_12650 [Galdieria sulphuraria]	1.7e-29	#N/A	#N/A
GS_2484	1.64381	2.65017e-55	hypothetical protein Gasu_20320 [Galdieria sulphuraria]	4.5e-12	#N/A	#N/A
GS_8229	1.60303	3.26031e-61	hypothetical protein MTR_5g051110 [Medicago truncatula]	6e-73	art2_yeast ame: full= uncharacterized protein art2 ame: full=antisense to ribosomal rna transcript protein 2	2.5e-06
GS_9534	1.83947	0	hypothetical protein MTR_5g051180 [Medicago truncatula]	4.1e-51	#N/A	#N/A
GS_2458	1.50456	5.30602e-53	hypothetical protein OPIT5_14840 [Opitutaceae bacterium TAV5]	4.7e-15	#N/A	#N/A
GS_8928	1.65851	1.06231e-129	hypothetical protein PHAVU_004G018900g [Phaseolus vulgaris]	1.5e-139	dox1_arath ame: full=alpha-dioxygenase 1 short=alpha dox1 ame: full=fatty acid dioxygenase 1 ame: full=pathogen-induced oxygenase ame: full=plant alpha dioxygenase 1 flags: precursor	1.4e-129
GS_788	1.7728	0	hypothetical protein S40285_09749, partial [Stachybotrys chlorohalonata IBT 40285]	2.2e-25	#N/A	#N/A
GS_8524	61.4733	0	hypothetical protein THAOC_03851 [Thalassiosira oceanica]	9.6e-141	polx_tobac ame: full=retrovirus-related pol polyprotein from transposon tnt 1-94 includes: ame: full=protease includes: ame: full=reverse transcriptase includes: ame: full=endonuclease	1.3e-26
GS_3791	117.231	0	hypothetical protein V495_08266 [Pseudogymnoascus pannorum VKM F-4514 (FW-929)]	3.8e-42	#N/A	#N/A
GS_503	1.51102	5.56145e-14	hypothetical protein, conserved [Cyanidioschyzon merolae strain 10D]	1.6e-30	tl15a_arath ame: full=thylakoid lumenal 15 kda protein chloroplastic ame: full=p15 flags: precursor	9e-26
GS_5476	1.98493	1.78453e-89	hypothetical protein, conserved [Cyanidioschyzon merolae strain 10D]	4.3e-22	#N/A	#N/A
GS_6053	1.72808	1.99608e-94	hypothetical protein, partial [Brevibacillus thermoruber]	2e-80	#N/A	#N/A
GS_15000	2.05235	4.50216e-87	hypothetical protein, partial [Desulfuromonas sp. TF]	4.5e-21	y381_ricfe ame: full= ankyrin repeat protein rf_0381	5.1e-21
GS_3521	1.5176	1.31607e-26	immunophilin [Galdieria sulphuraria]	1.8e-24	fk171_arath ame: full=peptidyl-prolyl cis-trans isomerase fkbp17- chloroplastic short=ppiase fkbp17-1 ame: full=fk506-binding protein 17-1 short= 17-1 ame: full=immunophilin fkbp17-1 ame: full=rotamase flags: precursor	1.7e-15
GS_14765	1.64835	4.60574e-62	Inosine-5'-monophosphate dehydrogenase [Chondrus crispus]	0	imdh_dicdi ame: full=inosine-5 -monophosphate dehydrogenase short=imp dehydrogenase short=impd short=impdh	0
GS_3966	1.51122	1.61747e-195	Insulin-like growth factor binding protein, N-terminal [Ostreococcus tauri]	2.2e-17	#N/A	#N/A
GS_2763	2.13795	8.01193e-148	Isoamylase glycoside hydrolase family GH13, Hsp33 [Chondrus crispus]	0	isoa3_arath ame: full=isoamylase chloroplastic short= 3 flags: precursor	1.1e-144
GS_2527	123.815	0	lectin-like protein [Hydropuntia fisheri]	7.1e-12	#N/A	#N/A
GS_648	1.51037	2.36145e-15	Light-harvest protein [Chondrus crispus]	5.3e-64	trmb_anavt ame: full=trna (guanine-n -)-methyltransferase ame: full=trna (guanine -n )-methyltransferase ame: full=trna -methyltransferase	5.5e-30
GS_5481	1.5382	1.5643e-122	light-harvesting protein [Galdieria sulphuraria]	2e-62	fcp_isoga ame: full=fucoxanthin-chlorophyll a-c binding chloroplastic short=fcp flags: precursor	8.1e-13
GS_2118	1.69478	0	lipoxygenase [Pseudanabaena biceps]	4.3e-104	lox_pseai ame: full=linoleate 9 13-lipoxygenase ame: full=oleate 10s-lipoxygenase flags: precursor	6.4e-70
GS_20119	2.48587	2.87538e-98	member of emp24/gp25L/p24 family/GOLD family [Chondrus crispus]	4.2e-114	p24b3_arath ame: full=transmembrane emp24 domain-containing protein p24beta3 ame: full=p24 family protein beta2 short=p24beta2 ame: full=p24 family protein beta3 short=p24beta3 flags: precursor	7.8e-19
GS_20159	1.79353	6.80039e-126	metacaspase type II, MCP1 [Chondrus crispus]	2e-104	mca5_arath ame: full=metacaspase-5 short= 5 ame: full=metacaspase 2b short= 2b ame: full=metacaspase-6	3.9e-38
GS_1713	1.54049	8.60722e-98	methylglyoxal synthase [Clostridium sartagoforme]	4.1e-41	mgsa_actp2 ame: full=methylglyoxal synthase short=mgs	9.3e-40
GS_2825	4.01656	0	PAP2/haloperoxidase-like protein [Chondrus crispus]	2.9e-162	#N/A	#N/A
GS_4906	1.67676	4.67771e-169	Peptidyl-prolyl cis-trans isomerase [Chondrus crispus]	2.1e-10	cyp6_caeel ame: full=peptidyl-prolyl cis-trans isomerase 6 short=ppiase 6 ame: full=cyclophilin-6 ame: full=rotamase 6 flags: precursor	8.4e-11
GS_9028	1.58073	3.83626e-102	Peptidyl-prolyl cis-trans isomerase [Chondrus crispus]	1.3e-33	ppib_schja ame: full=peptidyl-prolyl cis-trans isomerase b short=ppiase b ame: full=cyclophilin b ame: full=rotamase b ame: full=s-cyclophilin flags: precursor	3.4e-28
GS_1537	2.92992	2.42637e-191	Phosphatidylserine decarboxylase-related [Desulfovibrio hydrothermalis]	3e-126	psd3_schpo ame: full=phosphatidylserine decarboxylase proenzyme 3 contains: ame: full=phosphatidylserine decarboxylase 3 beta chain contains: ame: full=phosphatidylserine decarboxylase 3 alpha chain flags: precursor	2.5e-26
GS_5388	1.50827	8.81798e-152	phosphoserine aminotransferase [Chondrus crispus]	0	serc_metma ame: full=phosphoserine aminotransferase ame: full=phosphohydroxythreonine aminotransferase short=psat	2.3e-164
GS_2365	2.14962	0	Phycobilisome 31.8kD linker polypeptide [Chondrus crispus]	3.9e-176	pyr1_micdp ame: full=phycobilisome kda linker phycoerythrin- rod	2.7e-63
GS_7739	2.52933	0	Plastid oxygen-evolving enhancer 1 [Chondrus crispus]	1e-137	psbo_noss1 ame: full=photosystem ii manganese-stabilizing polypeptide short=msp flags: precursor	4.4e-73
GS_4926	9.9857	0	predicted protein [Hordeum vulgare subsp. vulgare]	0	tba_tetpy ame: full=tubulin alpha chain	0
GS_8591	1.83246	0	predicted protein [Laccaria bicolor S238N-H82]	6.3e-10	#N/A	#N/A
GS_7061	1.50494	0	predicted protein [Nematostella vectensis]	1.1e-20	#N/A	#N/A
GS_6005	1.87091	1.10554e-28	predicted protein [Thalassiosira pseudonana CCMP1335]	6.7e-47	y575_syny3 ame: full=thylakoid membrane protein slr0575	5.9e-30
GS_6025	2.77546	0	PREDICTED: cyclin-P4-1 [Elaeis guineensis]	1.9e-24	ccu41_arath ame: full=cyclin-u4-1 short= 4 1 ame: full=cyclin- short= 4 1	9.8e-26
GS_14772	14.2435	1.79978e-261	PREDICTED: putative L-ascorbate peroxidase 6-like [Oryza brachyantha]	3e-20	apx5_arath ame: full=l-ascorbate peroxidase peroxisomal short= x04 flags: precursor	6.8e-19
GS_2638	1.83808	4.52137e-130	PREDICTED: serine/threonine-protein phosphatase 6 regulatory ankyrin repeat subunit B-like [Strongylocentrotus purpuratus]	2e-18	ank3_human ame: full=ankyrin-3 short=ank-3 ame: full=ankyrin-g	2.9e-12
GS_8007	27.2318	4.98129e-14	PREDICTED: zinc finger BED domain-containing protein 4-like [Aplysia californica]	2.5e-10	#N/A	#N/A
GS_5762	1.59606	9.43182e-28	probable steroid dehydrogenase SPM2 [Cyanidioschyzon merolae strain 10D]	2.3e-72	dhb12_human ame: full=estradiol 17-beta-dehydrogenase 12 ame: full=17-beta-hydroxysteroid dehydrogenase 12 short=17-beta-hsd 12 ame: full=3-ketoacyl- reductase short=kar	3.7e-51
GS_5402	2.04383	8.29855e-56	protein serine/threonine kinase, putative [Entamoeba invadens IP1]	7.1e-36	scub3_human ame: full=signal cub and egf-like domain-containing protein 3 flags: precursor	4.1e-11
GS_1133	1.72838	1.7962e-31	Putative plastid geranylgeranyl reductase precusor [Chondrus crispus]	0	chlp_tobac ame: full=geranylgeranyl diphosphate chloroplastic ame: full=geranylgeranyl reductase flags: precursor	0
GS_1007	1.57274	0	pyruvate orthophosphate dikinase [Grateloupia chiangii]	0	ppdk_rhime ame: full= phosphate dikinase ame: full= orthophosphate dikinase	0
GS_3595	1.56821	2.11721e-151	RNA binding protein-like protein, putative, partial [Chondrus crispus]	1.7e-29	grp_horvu ame: full=glycine-rich rna-binding protein blt801 ame: full=low temperature-responsive rna-binding protein	3.9e-22
GS_1805	1.50181	0	RNP domain-containing protein [Chondrus crispus]	1e-107	ykx5_schpo ame: full=uncharacterized rna-binding protein	1.3e-38
GS_9017	2.1291	0	R-phycoerythrin gamma subunit [Chondrus crispus]	2.2e-150	pheg_coroi ame: full=r-phycoerythrin gamma chloroplastic flags: precursor	2.1e-133
GS_1135	1.59103	2.69257e-142	sel1 domain protein repeat-containing protein [Prevotella sp. CAG:485]	2.2e-13	zak1_dicdi ame: full=dual specificity protein kinase zaka ame: full=zaphod k kinase 1 short=zaphod kinase 1 ame: full=zaphod kinase a	3e-09
GS_14720	1.8805	2.28172e-14	Sel1-repeat containing protein [Chondrus crispus]	2.3e-79	ybeq_ecoli ame: full=uncharacterized protein	2.9e-17
GS_1484	134.008	0	Sel1-repeat containing protein [Chondrus crispus]	1.6e-12	#N/A	#N/A
GS_2842	1.65046	1.30481e-66	Sel1-repeat containing protein [Chondrus crispus]	3.2e-39	#N/A	#N/A
GS_2847	2.26596	2.28066e-190	Sel1-repeat containing protein [Chondrus crispus]	2.6e-20	#N/A	#N/A
GS_2857	2.53352	6.63302e-108	Sel1-repeat containing protein [Chondrus crispus]	1.9e-22	#N/A	#N/A
GS_1089	2.32287	0	Serine/threonine protein kinase [Chondrus crispus]	1.5e-146	tni3k_rat ame: full=serine threonine-protein kinase tnni3k ame: full=cardiac ankyrin repeat kinase ame: full=tnni3-interacting kinase	1.6e-37
GS_8099	1.57394	0	Serine/threonine protein kinase [Chondrus crispus]	0	edr1_arath ame: full=serine threonine-protein kinase edr1 ame: full=mapkk kinase edr1 ame: full=protein enhanced disease resistance 1 short= 1 ame: full=serine threonine tyrosine-protein kinase 10	1.2e-58
GS_951	78.0394	0	short-chain dehydrogenase/reductase [uncultured Chloroflexi bacterium]	1.2e-91	fabg_bacsu ame: full=3-oxoacyl-	9.3e-31
GS_5827	1.94039	7.81778e-259	thiamin biosynthesis protein [Chondrus crispus]	0	thic_arath ame: full=phosphomethylpyrimidine chloroplastic ame: full=hydroxymethylpyrimidine phosphate synthase short=hmp-p synthase short=hmp-phosphate synthase short=hmpp synthase ame: full=protein pyrimidine requiring ame: full=thiamine biosynthesis protein short=protein thiamine c flags: precursor	0
GS_395	3.03993	0	thiol-disulfide oxidoreductase DCC [Chroococcidiopsis thermalis]	1.1e-36	y5010_arath ame: full=uncharacterized protein mitochondrial flags: precursor	8.3e-34
GS_17770	1.56398	2.35161e-36	transcription elongation factor SPT4-like protein [Galdieria sulphuraria]	8.6e-27	spt4_gibze ame: full=transcription elongation factor spt4 ame: full=chromatin elongation factor spt4	2.5e-24
GS_4319	1.66105	1.25578e-213	Transferase [Chondrus crispus]	0	tuac_bacsu ame: full= teichuronic acid biosynthesis glycosyltransferase	1.9e-13
GS_1790	1.64837	0	Translation elongation factor EF-Tu, mitochondrial [Chondrus crispus]	0	eftu2_rhops ame: full=elongation factor tu 2 short=ef-tu 2	0
GS_3304	1.63617	3.23486e-125	Translation initiation factor eIF2B, subunit delta [Chondrus crispus]	2.1e-58	#N/A	#N/A
GS_1041	1.59697	1.74214e-231	unnamed protein product [Chondrus crispus]	1.4e-65	#N/A	#N/A
GS_1058	1.97332	3.59705e-21	unnamed protein product [Chondrus crispus]	0	muts_mican ame: full=dna mismatch repair protein	3.7e-86
GS_1192	3.02674	0	unnamed protein product [Chondrus crispus]	5.3e-179	ddc_aciba ame: full=l- -diaminobutyrate decarboxylase short=daba decarboxylase short=daba-dc	1e-15
GS_1202	1.65251	5.14229e-114	unnamed protein product [Chondrus crispus]	0	pdxk_arath ame: full=pyridoxal kinase ame: full=protein salt overly sensitive 4 ame: full=pyridoxal kinase-like protein sos4 ame: full=pyridoxine kinase	8.9e-54
GS_13603	1.64165	1.7664e-22	unnamed protein product [Chondrus crispus]	2.3e-73	#N/A	#N/A
GS_1361	2.51234	0	unnamed protein product [Chondrus crispus]	4.6e-41	dhha_xenla ame: full=desert hedgehog protein a ame: full=cephalic hedgehog protein ame: full=desert hedgehog protein 1 short=dhh-1 ame: full=x-chh contains: ame: full=desert hedgehog protein a n-product contains: ame: full=desert hedgehog protein a c-product flags: precursor	2e-09
GS_14417	1.71745	2.81731e-56	unnamed protein product [Chondrus crispus]	1.4e-19	ccd8_arath ame: full=carotenoid cleavage dioxygenase chloroplastic short= 8 ame: full= 8 ame: full=protein more axillary branching 4 ame: full=protein more axillary growth 4 flags: precursor	7.3e-11
GS_1445	1.72695	0	unnamed protein product [Chondrus crispus]	1.2e-63	bcdo2_macfa ame: full= -carotene 9 -oxygenase ame: full=b-diox-ii ame: full=beta-carotene dioxygenase 2	3.1e-21
GS_14529	1.82992	6.55743e-111	unnamed protein product [Chondrus crispus]	1.3e-14	#N/A	#N/A
GS_14543	1.85359	6.05987e-117	unnamed protein product [Chondrus crispus]	0	dylt_drome ame: full=dynein light chain tctex-type ame: full=tctex-1 protein homolog	2.7e-12
GS_14648	3.08208	1.22335e-286	unnamed protein product [Chondrus crispus]	3.9e-168	map1_bovin ame: full=methionine aminopeptidase 1 short=map 1 short= 1 ame: full=peptidase m 1	2.1e-121
GS_1475	1.62584	6.79644e-237	unnamed protein product [Chondrus crispus]	2.5e-90	#N/A	#N/A
GS_14886	1.74361	3.99505e-34	unnamed protein product [Chondrus crispus]	5.9e-114	ocdh_mizye ame: full=octopine dehydrogenase short=	4e-34
GS_1528	1.77553	9.21235e-11	unnamed protein product [Chondrus crispus]	2.4e-28	#N/A	#N/A
GS_1543	1.83947	2.97991e-81	unnamed protein product [Chondrus crispus]	7.7e-125	#N/A	#N/A
GS_1615	5.02547	3.55475e-148	unnamed protein product [Chondrus crispus]	9.2e-95	#N/A	#N/A
GS_1731	1.59239	1.8325e-54	unnamed protein product [Chondrus crispus]	0	#N/A	#N/A
GS_1752	1.86883	4.33984e-94	unnamed protein product [Chondrus crispus]	2e-22	zn786_mouse ame: full=zinc finger protein 786	2e-06
GS_1786	1.91127	1.05661e-103	unnamed protein product [Chondrus crispus]	8e-64	kco2_orysj ame: full=two pore potassium channel b short=two k(+) channel b ame: full=calcium-activated outward-rectifying potassium channel 2 short= 2	1.2e-26
GS_1799	1.90828	1.48199e-72	unnamed protein product [Chondrus crispus]	1.1e-58	mscl_clob8 ame: full=large-conductance mechanosensitive channel	2.4e-13
GS_1850	3.54683	4.83156e-169	unnamed protein product [Chondrus crispus]	3e-158	#N/A	#N/A
GS_1864	1.89977	2.19025e-48	unnamed protein product [Chondrus crispus]	1.4e-17	#N/A	#N/A
GS_19658	2.27013	2.8056e-240	unnamed protein product [Chondrus crispus]	1.1e-45	#N/A	#N/A
GS_2006	2.34266	1.04276e-88	unnamed protein product [Chondrus crispus]	8e-88	#N/A	#N/A
GS_20182	1.81605	5.31487e-144	unnamed protein product [Chondrus crispus]	9.8e-150	aapc_cenci ame: full= glucose-6-phosphate 1-epimerase ame: full= d-hexose-6-phosphate mutarotase ame: full= apospory-associated protein c	1.6e-47
GS_2024	3.74248	0	unnamed protein product [Chondrus crispus]	0	#N/A	#N/A
GS_2162	1.55912	3.56862e-163	unnamed protein product [Chondrus crispus]	2.2e-18	#N/A	#N/A
GS_2254	2.18391	6.305e-220	unnamed protein product [Chondrus crispus]	2.1e-55	setd3_chick ame: full=histone-lysine n-methyltransferase setd3 ame: full=set domain-containing protein 3	3.8e-43
GS_2340	2.90332	0	unnamed protein product [Chondrus crispus]	0	dpo3a_syny3 ame: full=dna polymerase iii subunit alpha contains: ame: full=ssp dnae partial	0
GS_2384	2.51132	1.22904e-146	unnamed protein product [Chondrus crispus]	4.8e-37	svep1_human ame: full= von willebrand factor type egf and pentraxin domain-containing protein 1 ame: full=ccp module-containing protein 22 ame: full=polydom ame: full=selectin-like osteoblast-derived protein short=sel-ob ame: full=serologically defined breast cancer antigen ny-br-38 flags: precursor	6e-07
GS_2385	1.56982	2.13312e-32	unnamed protein product [Chondrus crispus]	0	miab_synp2 ame: full=trna-2-methylthio-n -dimethylallyladenosine synthase ame: full= adenosine trna methylthiotransferase ame: full=trna-i a37 methylthiotransferase	0
GS_2507	1.84493	1.10175e-84	unnamed protein product [Chondrus crispus]	1.9e-77	bcdo2_macfa ame: full= -carotene 9 -oxygenase ame: full=b-diox-ii ame: full=beta-carotene dioxygenase 2	1.4e-32
GS_2519	1.74377	1.40579e-89	unnamed protein product [Chondrus crispus]	1.2e-29	y231_ricco ame: full=upf0392 protein rcom_0530710	1.7e-10
GS_2630	112.081	0	unnamed protein product [Chondrus crispus]	7.8e-98	aspm_canfa ame: full=abnormal spindle-like microcephaly-associated protein homolog	1.2e-09
GS_2757	1.71328	0	unnamed protein product [Chondrus crispus]	4.9e-68	lrta_syny3 ame: full=light-repressed protein a homolog	5.9e-36
GS_2850	1.86853	1.74992e-113	unnamed protein product [Chondrus crispus]	6.5e-28	#N/A	#N/A
GS_2864	1.54944	8.84467e-91	unnamed protein product [Chondrus crispus]	4.6e-91	exoa_bacsu ame: full=exodeoxyribonuclease	2.4e-43
GS_2892	1.50371	4.87774e-160	unnamed protein product [Chondrus crispus]	0	vps45_dicdi ame: full=vacuolar protein sorting-associated protein 45	4.8e-131
GS_2999	1.54842	8.00096e-140	unnamed protein product [Chondrus crispus]	2.4e-63	det1_mouse ame: full=det1 homolog ame: full=de-etiolated-1 homolog	7.8e-17
GS_3099	2.11566	0	unnamed protein product [Chondrus crispus]	1.5e-62	dus22_xentr ame: full=dual specificity protein phosphatase 22	8e-21
GS_3216	1.95801	0	unnamed protein product [Chondrus crispus]	8.2e-08	#N/A	#N/A
GS_3286	1.83427	4.16583e-33	unnamed protein product [Chondrus crispus]	1.4e-51	cni_drome ame: full=protein cornichon	2.3e-16
GS_3514	2.29115	1.8571e-77	unnamed protein product [Chondrus crispus]	8.3e-151	ddh1_schpo ame: full=2-hydroxyacid dehydrogenase homolog 1	1e-93
GS_3556	1.77425	5.79393e-33	unnamed protein product [Chondrus crispus]	1.1e-74	dj1b_arath ame: full=protein dj-1 homolog b short= 1b flags: precursor	6.6e-36
GS_3710	2.52884	0	unnamed protein product [Chondrus crispus]	1.6e-101	spee_synjb ame: full=polyamine aminopropyl transferase ame: full=putrescine aminopropyltransferase short=papt ame: full=spermidine synthase short=spds short=spdsy	5e-75
GS_3730	1.52922	1.50764e-287	unnamed protein product [Chondrus crispus]	6.8e-132	#N/A	#N/A
GS_3783	1.53047	1.39182e-96	unnamed protein product [Chondrus crispus]	3.2e-141	hmgcl_macfa ame: full=hydroxymethylglutaryl- mitochondrial short=hl short=hmg- lyase ame: full=3-hydroxy-3-methylglutarate- lyase flags: precursor	4.1e-107
GS_4151	1.91179	3.19047e-83	unnamed protein product [Chondrus crispus]	0	ab27g_arath ame: full=abc transporter g family member 27 short=abc transporter short= 27 ame: full=probable white-brown complex homolog protein 28 short= 28	4.1e-97
GS_4210	1.85391	4.80581e-129	unnamed protein product [Chondrus crispus]	4.8e-160	#N/A	#N/A
GS_4406	1.51495	9.54355e-137	unnamed protein product [Chondrus crispus]	1e-14	#N/A	#N/A
GS_4415	1.71805	1.13068e-85	unnamed protein product [Chondrus crispus]	9.7e-121	sodm_chlre ame: full=superoxide dismutase	5.8e-75
GS_4507	1.75039	2.40465e-287	unnamed protein product [Chondrus crispus]	6.5e-114	cp41a_arath ame: full=chloroplast stem-loop binding protein of 41 kda chloroplastic short=csp41-a flags: precursor	2.1e-43
GS_5087	1.62494	3.46636e-06	unnamed protein product [Chondrus crispus]	1.1e-12	pif1_human ame: full=atp-dependent dna helicase pif1 ame: full=dna repair and recombination helicase pif1 ame: full=pif1 rrm3 dna helicase-like protein	1.1e-10
GS_5368	1.52697	4.53851e-165	unnamed protein product [Chondrus crispus]	2e-18	#N/A	#N/A
GS_5417	6.27931	0	unnamed protein product [Chondrus crispus]	1.5e-49	#N/A	#N/A
GS_5516	1.59193	6.60038e-98	unnamed protein product [Chondrus crispus]	5.9e-59	bcp_coxbu ame: full= peroxiredoxin bcp ame: full=bacterioferritin comigratory protein ame: full=thioredoxin reductase	7.4e-35
GS_5571	122.698	0	unnamed protein product [Chondrus crispus]	1e-66	d27_arath ame: full=beta-carotene isomerase chloroplastic ame: full=protein dwarf-27 homolog short= 27 flags: precursor	1.1e-07
GS_5629	3.67813	0	unnamed protein product [Chondrus crispus]	2.1e-25	#N/A	#N/A
GS_5672	1.52867	3.46649e-68	unnamed protein product [Chondrus crispus]	0	sgk1_danre ame: full=serine threonine-protein kinase sgk1 ame: full=serum glucocorticoid-regulated kinase 1	1.7e-58
GS_5701	1.86839	1.57284e-83	unnamed protein product [Chondrus crispus]	1.7e-138	yerg_schpo ame: full=uncharacterized ring finger protein	3.6e-61
GS_5790	1.53024	0	unnamed protein product [Chondrus crispus]	0	tpsa_dicdi ame: full= -trehalose-phosphate synthase	0
GS_6051	4.99783	0	unnamed protein product [Chondrus crispus]	8.1e-40	#N/A	#N/A
GS_6352	2.18943	2.9013e-121	unnamed protein product [Chondrus crispus]	8e-146	p3c2b_human ame: full=phosphatidylinositol 4-phosphate 3-kinase c2 domain-containing subunit beta short=pi3k-c2-beta short= ns-3-kinase c2 subunit beta ame: full=c2-pi3k ame: full=phosphoinositide 3-kinase-c2-beta	7.6e-11
GS_6514	1.55756	1.96335e-41	unnamed protein product [Chondrus crispus]	8.6e-115	y052_borbu ame: full= trna rrna methyltransferase bb_0052	1.2e-12
GS_6721	2.55434	9.87226e-98	unnamed protein product [Chondrus crispus]	2.8e-57	#N/A	#N/A
GS_678	1.7394	9.00992e-78	unnamed protein product [Chondrus crispus]	5.5e-115	dcup_triei ame: full=uroporphyrinogen decarboxylase short=upd short=uro-d	6e-94
GS_6863	2.18291	1.40909e-50	unnamed protein product [Chondrus crispus]	9.1e-58	#N/A	#N/A
GS_7690	2.06928	7.53399e-101	unnamed protein product [Chondrus crispus]	1.6e-65	y1223_syny3 ame: full=epimerase family protein slr1223	4.7e-49
GS_7802	1.5007	2.33613e-122	unnamed protein product [Chondrus crispus]	0	tmn7_arath ame: full=transmembrane 9 superfamily member 7 ame: full=endomembrane protein 5 ame: full=transmembrane nine protein 7 short= 7 flags: precursor	6.9e-166
GS_7937	1.99812	1.37421e-114	unnamed protein product [Chondrus crispus]	9.5e-60	fkb65_arath ame: full=peptidyl-prolyl cis-trans isomerase fkbp65 short=ppiase fkbp65 ame: full=70 kda peptidyl-prolyl isomerase ame: full=fk506-binding protein 65 short= 65 ame: full=immunophilin fkbp65 ame: full=peptidyl-prolyl isomerase rof2 ame: full=protein rotamase fkbp 2 ame: full=rotamase	3.1e-18
GS_794	1.56969	7.15463e-38	unnamed protein product [Chondrus crispus]	6.9e-46	ppk21_schpo ame: full=serine threonine-protein kinase ppk21	1.7e-11
GS_8000	2.62232	0.000108283	unnamed protein product [Chondrus crispus]	3.1e-107	#N/A	#N/A
GS_805	1.53658	2.6279e-86	unnamed protein product [Chondrus crispus]	6e-62	m130_strpu ame: full=mesenchyme-specific cell surface glycoprotein ame: full=msp130 flags: precursor	1.4e-23
GS_8111	1.60645	2.4584e-193	unnamed protein product [Chondrus crispus]	1.6e-60	gcsh_yere8 ame: full=glycine cleavage system h protein	6e-40
GS_8239	2.30404	0	unnamed protein product [Chondrus crispus]	2.4e-24	#N/A	#N/A
GS_8545	1.74743	0	unnamed protein product [Chondrus crispus]	6.2e-49	#N/A	#N/A
GS_8884	1.55299	1.08624e-69	unnamed protein product [Chondrus crispus]	1.8e-35	rs15_cloth ame: full=30s ribosomal protein s15	1.2e-21
GS_8992	5.72819	0	unnamed protein product [Chondrus crispus]	5.7e-172	rl2_rosdo ame: full=50s ribosomal protein l2	8.3e-91
GS_9085	1.8316	1.24687e-289	unnamed protein product [Chondrus crispus]	3.1e-145	cscl7_arath ame: full=csc1-like protein at1g11960	5.9e-28
GS_9103	1.51378	1.57833e-91	unnamed protein product [Chondrus crispus]	0	cap1_macfa ame: full=adenylyl cyclase-associated protein 1 short=cap 1	4.7e-25
GS_4058	2.85911	0	WD40-repeat containing protein [Chondrus crispus]	8.8e-77	hete1_podas ame: full=vegetative incompatibility protein het-e-1	3.4e-18
GS_8960	3.90282	0	WD40-repeat containing protein [Chondrus crispus]	1.2e-66	yy46_noss1 ame: full=uncharacterized wd repeat-containing protein alr3466	1.9e-09
GS_1298	4.05649	3.05331e-216	#N/A	#N/A	#N/A	#N/A
GS_1342	2.22557	3.6934e-214	#N/A	#N/A	#N/A	#N/A
GS_13734	1.68588	0	#N/A	#N/A	#N/A	#N/A
GS_1393	1.8289	4.74021e-267	#N/A	#N/A	#N/A	#N/A
GS_14570	6.93618	0	#N/A	#N/A	#N/A	#N/A
GS_1634	1.619	0	#N/A	#N/A	#N/A	#N/A
GS_1763	7.08398	1.07291e-188	#N/A	#N/A	#N/A	#N/A
GS_1803	1.86201	9.16088e-37	#N/A	#N/A	#N/A	#N/A
GS_20289	1.73413	3.58496e-43	#N/A	#N/A	#N/A	#N/A
GS_20623	49.2631	0	#N/A	#N/A	#N/A	#N/A
GS_227	1.67425	0	#N/A	#N/A	#N/A	#N/A
GS_256	1.9463	8.95652e-171	#N/A	#N/A	#N/A	#N/A
GS_2659	2.06284	0	#N/A	#N/A	#N/A	#N/A
GS_2660	1.65086	1.55797e-151	#N/A	#N/A	#N/A	#N/A
GS_274	1.5173	6.05011e-31	#N/A	#N/A	#N/A	#N/A
GS_3161	3.3337	0	#N/A	#N/A	#N/A	#N/A
GS_3327	2.08077	4.62508e-236	#N/A	#N/A	#N/A	#N/A
GS_3347	1.53735	7.17149e-44	#N/A	#N/A	#N/A	#N/A
GS_3518	1.61624	1.65768e-32	#N/A	#N/A	#N/A	#N/A
GS_3527	1.86161	2.65526e-46	#N/A	#N/A	#N/A	#N/A
GS_3528	2.1154	0	#N/A	#N/A	#N/A	#N/A
GS_354	2.63168	2.22445e-186	#N/A	#N/A	#N/A	#N/A
GS_3589	4.31911	0	#N/A	#N/A	#N/A	#N/A
GS_3773	1.73904	1.22138e-93	#N/A	#N/A	#N/A	#N/A
GS_4033	2.00287	1.33656e-43	#N/A	#N/A	#N/A	#N/A
GS_4302	1.73701	1.85047e-28	#N/A	#N/A	#N/A	#N/A
GS_4309	2.91169	2.26973e-108	#N/A	#N/A	#N/A	#N/A
GS_4320	1.74062	3.57023e-48	#N/A	#N/A	#N/A	#N/A
GS_4356	3.15822	1.85532e-112	#N/A	#N/A	#N/A	#N/A
GS_4360	1.76372	9.84129e-29	#N/A	#N/A	#N/A	#N/A
GS_4445	3.11186	2.86742e-42	#N/A	#N/A	#N/A	#N/A
GS_4492	1.64188	6.71409e-108	#N/A	#N/A	#N/A	#N/A
GS_4536	1.52016	5.017e-31	#N/A	#N/A	#N/A	#N/A
GS_4567	2.15529	8.005e-61	#N/A	#N/A	#N/A	#N/A
GS_4807	1.80675	7.12645e-16	#N/A	#N/A	#N/A	#N/A
GS_500	1.75068	1.13775e-70	#N/A	#N/A	#N/A	#N/A
GS_5033	1.55836	6.57163e-35	#N/A	#N/A	#N/A	#N/A
GS_5042	2.83737	5.2906e-71	#N/A	#N/A	#N/A	#N/A
GS_5047	9.63106	0	#N/A	#N/A	#N/A	#N/A
GS_5052	2.1477	1.74659e-09	#N/A	#N/A	#N/A	#N/A
GS_5225	1.69891	1.51255e-10	#N/A	#N/A	#N/A	#N/A
GS_5471	2.73946	0	#N/A	#N/A	#N/A	#N/A
GS_549	1.73812	1.05758e-162	#N/A	#N/A	#N/A	#N/A
GS_5493	2.32789	3.26189e-145	#N/A	#N/A	#N/A	#N/A
GS_5513	1.6053	4.19931e-281	#N/A	#N/A	#N/A	#N/A
GS_5666	1.63967	7.12372e-86	#N/A	#N/A	#N/A	#N/A
GS_5841	1.72062	1.11535e-117	#N/A	#N/A	#N/A	#N/A
GS_5956	2.00564	2.11374e-307	#N/A	#N/A	#N/A	#N/A
GS_6143	5.99443	5.62348e-47	#N/A	#N/A	#N/A	#N/A
GS_6405	95.7699	0	#N/A	#N/A	#N/A	#N/A
GS_6423	136.979	0	#N/A	#N/A	#N/A	#N/A
GS_6602	1.50873	3.74953e-51	#N/A	#N/A	#N/A	#N/A
GS_7290	2.37244	2.56851e-107	#N/A	#N/A	#N/A	#N/A
GS_757	2.04956	1.10726e-36	#N/A	#N/A	#N/A	#N/A
GS_7725	1.89561	2.85638e-109	#N/A	#N/A	#N/A	#N/A
GS_7734	2.1979	2.40963e-105	#N/A	#N/A	#N/A	#N/A
GS_8122	2.89699	0	#N/A	#N/A	#N/A	#N/A
GS_8522	1.5755	7.02561e-45	#N/A	#N/A	#N/A	#N/A
GS_8633	2.54913	9.953e-74	#N/A	#N/A	#N/A	#N/A
GS_8980	83.6682	0	#N/A	#N/A	#N/A	#N/A
GS_9068	54.2475	0	#N/A	#N/A	#N/A	#N/A
GS_14783	32.7791	4.72823e-32	20S proteasome subunit beta 7 [Galdieria sulphuraria]	1.6e-15	psb7_schpo ame: full=probable proteasome subunit beta type-7	4.3e-14
GS_7472	1.89304	1.71887e-09	40S ribosomal protein S15a [Pectinaria gouldii]	5.3e-81	rs15a_drome ame: full=40s ribosomal protein s15aa	5.3e-81
GS_15340	6.85839	8.15153e-23	40s ribosomal protein s27 [Lichtheimia corymbifera JMRC:FSU:9682]	2.7e-26	rs272_arath ame: full=40s ribosomal protein s27-2	3.2e-24
GS_8138	2.68136	7.35552e-16	60S ribosomal protein [Phragmatopoma lapidosa]	9.1e-58	rl35_rat ame: full=60s ribosomal protein l35	1e-52
GS_16845	76.6526	1.40117e-37	60S ribosomal protein L34, putative [Tetrahymena thermophila]	9e-27	rl34_tetts ame: full=60s ribosomal protein l34	7.5e-29
GS_6233	4.83228	1.15547e-188	a polypeptide chain of chlorocruorin [Sabellastarte spectabilis]	2.1e-63	glbb2_olima ame: full=extracellular giant hemoglobin major globin subunit b2 ame: full=major globin chain c flags: precursor	7.8e-41
GS_15289	278.37	1.83085e-30	adenine-DNA glycosylase-related / MYH-related (ISS) [Ostreococcus tauri]	4.2e-37	ubc2_dicdi ame: full=ubiquitin-conjugating enzyme e2 2 ame: full=ubiquitin carrier protein ubc2 ame: full=ubiquitin-protein ligase ubc2	1.4e-36
GS_17833	10.9629	1.47649e-96	AF257469_1globin chain a1 precursor [Eudistylia vancouveri]	3.2e-42	glb3_lamsp ame: full=giant hemoglobin aiii chain	1.2e-35
GS_18493	35.3005	5.9183e-51	AF319452_1glyceraldehyde-3-phosphate dehydrogenase [Paramecium tetraurelia]	7.5e-41	g3p_debha ame: full=glyceraldehyde-3-phosphate dehydrogenase short=gapdh	3.1e-33
GS_15316	32.2748	1.50097e-31	alanine aminotransferase [Naegleria gruberi]	1.2e-08	alat_schpo ame: full= alanine aminotransferase ame: full=glutamate pyruvate transaminase short=gpt ame: full=glutamic--alanine transaminase ame: full=glutamic--pyruvic transaminase	1.3e-09
GS_19363	20.676	5.09801e-38	aldehyde dehydrogenase 1, partial [synthetic construct]	1.8e-20	al2c4_arath ame: full=aldehyde dehydrogenase family 2 member c4 ame: full=aldh1a ame: full=protein reduced epidermal fluorescence 1	6.5e-19
GS_14808	36.141	1.56578e-102	Caprin-2 [Crassostrea gigas]	2.4e-09	#N/A	#N/A
GS_15242	80.6869	2.18894e-39	Cathepsin B [Oxytricha trifallax]	1.5e-31	catb_pig ame: full=cathepsin b contains: ame: full=cathepsin b light chain contains: ame: full=cathepsin b heavy chain flags: precursor	4.1e-28
GS_16601	637.427	6.06067e-59	cathepsin b [Stylonychia lemnae]	7.9e-26	catb_pig ame: full=cathepsin b contains: ame: full=cathepsin b light chain contains: ame: full=cathepsin b heavy chain flags: precursor	9.2e-21
GS_7803	66.6065	0	Complement C1q tumor necrosis factor-related protein [Echinococcus granulosus]	1.3e-06	co8a2_human ame: full=collagen alpha-2 chain ame: full=endothelial collagen flags: precursor	1.6e-06
GS_10999	1.81546	0.000154753	core histone h2a/h2b/h3/h4 superfamily protein [Acanthamoeba castellanii str. Neff]	7.2e-24	h2b2_caeel ame: full=histone h2b 2	9.3e-25
GS_17041	42.1085	1.28067e-80	cysteine proteinase inhibitor CPI-3 [Coffea canephora]	6.2e-06	#N/A	#N/A
GS_7654	1.64018	7.56889e-37	cytochrome b [Nephtys sp. 'San Juan Island' YV-2008]	1.8e-153	cyb_crecr ame: full=cytochrome b ame: full=complex iii subunit 3 ame: full=complex iii subunit iii ame: full=cytochrome b-c1 complex subunit 3 ame: full=ubiquinol-cytochrome-c reductase complex cytochrome b subunit	2.4e-143
GS_4572	1.74099	6.3178e-67	cytochrome c oxidase subunit I [Pectinaria gouldii]	0	cox1_lumte ame: full=cytochrome c oxidase subunit 1 ame: full=cytochrome c oxidase polypeptide i	0
GS_7645	3.14883	2.96167e-182	cytochrome c oxidase subunit II (mitochondrion) [Perinereis aibuhitensis]	4.3e-60	cox2_oncmy ame: full=cytochrome c oxidase subunit 2 ame: full=cytochrome c oxidase polypeptide ii	4e-58
GS_7929	1.69666	2.97278e-60	cytochrome oxidase subunit III [Manis tetradactyla]	1.4e-102	cox3_lumte ame: full=cytochrome c oxidase subunit 3 ame: full=cytochrome c oxidase polypeptide iii	2.3e-102
GS_19602	32.9472	1.82465e-47	cytosolic chaperonin protein, epsilon subunit [Guillardia theta CCMP2712]	1.2e-21	tcpe_arath ame: full=t-complex protein 1 subunit epsilon short=tcp-1-epsilon ame: full=cct-epsilon ame: full=chaperonin cct5	4.2e-21
GS_19958	425.623	7.8538e-43	EF1A2_EUPCRRecName: Full=Elongation factor 1-alpha 2; Short=EF-1-alpha-2 [Moneuplotes crassus]	3.3e-45	ef1a2_eupcr ame: full=elongation factor 1-alpha 2 short=ef-1-alpha-2	2.8e-47
GS_20000	980.346	2.08239e-82	elongation factor 1A, partial [Lycogala epidendrum]	5e-97	ef1a1_eupcr ame: full=elongation factor 1-alpha 1 short=ef-1-alpha-1	6.4e-92
GS_7491	2.73759	7.91692e-12	gag pol polyprotein [Hymenolepis microstoma]	3.2e-12	tctp_aedae ame: full=translationally-controlled tumor protein homolog short=tctp	1.9e-12
GS_7942	5.06366	3.30218e-189	globin 2 [Sabella spallanzanii]	2.4e-65	glb3_tylhe ame: full=extracellular globin-2b ame: full=erythrocruorin ame: full=extracellular globin iib	1.5e-42
GS_6588	4.40675	1.63816e-164	globin 3 [Sabella spallanzanii]	2.2e-61	glbb_rifpa ame: full=giant hemoglobins b chain	5.7e-38
GS_17735	57.7416	4.39767e-56	H3_EUPCRRecName: Full=Histone H3 [Moneuplotes crassus]	7.2e-76	h3_eupcr ame: full=histone h3	5.9e-78
GS_15696	26.4754	9.15687e-50	H4_EUPCRRecName: Full=Histone H4 [Moneuplotes crassus]	3.1e-47	h4_eupcr ame: full=histone h4	2.6e-49
GS_19970	12.8427	8.07097e-40	HELP domain protein [Tetrahymena thermophila SB210]	2e-12	ctx80_eupoc ame: full=ciliary wd repeat-containing protein ctxp80	1.4e-08
GS_15213	718.114	1.03969e-64	Histone H2A [Oxytricha trifallax]	5e-44	h2a1_arath ame: full=probable histone ame: full=hta10	3.5e-42
GS_11367	2.0005	1.54779e-10	hypothetical protein [Geobacillus sp. G11MC16]	3e-09	#N/A	#N/A
GS_6401	5.57976	0	hypothetical protein [Lyngbya sp. PCC 8106]	5.6e-39	#N/A	#N/A
GS_14520	14.1202	2.84642e-53	hypothetical protein [Paramecium tetraurelia strain d4-2]	1.7e-41	rl35a_tetts ame: full=60s ribosomal protein l35a	4.2e-39
GS_15227	38.9987	2.14994e-56	hypothetical protein [Paramecium tetraurelia strain d4-2]	1.3e-31	psa3_human ame: full=proteasome subunit alpha type-3 ame: full=macropain subunit c8 ame: full=multicatalytic endopeptidase complex subunit c8 ame: full=proteasome component c8	2.4e-24
GS_15451	16.5576	2.68431e-85	hypothetical protein [Paramecium tetraurelia strain d4-2]	9.5e-26	#N/A	#N/A
GS_15746	17.146	8.22494e-31	hypothetical protein [Paramecium tetraurelia strain d4-2]	1.6e-27	cisyp_dicdi ame: full=citrate peroxisomal flags: precursor	1.1e-22
GS_16274	6.46682	1.73566e-34	hypothetical protein [Paramecium tetraurelia strain d4-2]	4.8e-30	if6_yeast ame: full=eukaryotic translation initiation factor 6 short=eif-6	8.8e-31
GS_16651	13.3358	1.60169e-97	hypothetical protein [Paramecium tetraurelia strain d4-2]	1.5e-41	rl35a_tetts ame: full=60s ribosomal protein l35a	6.5e-39
GS_17717	5.04293	1.01965e-15	hypothetical protein [Paramecium tetraurelia strain d4-2]	3.6e-07	hmg_tetpy ame: full=high mobility group protein ame: full=non-histone chromosomal protein	5.2e-09
GS_19217	17.9528	3.77894e-40	hypothetical protein [Paramecium tetraurelia strain d4-2]	2.6e-34	pp2aa_dicdi ame: full=serine threonine-protein phosphatase 2a catalytic subunit a ame: full=protein phosphatase 2a 37 kda catalytic subunit	2.1e-31
GS_19523	13.0486	3.4063e-43	hypothetical protein [Paramecium tetraurelia strain d4-2]	2.3e-11	#N/A	#N/A
GS_20001	20.2634	4.46041e-99	hypothetical protein [Paramecium tetraurelia strain d4-2]	1.1e-15	#N/A	#N/A
GS_7753	2.72084	1.23853e-32	hypothetical protein [Phragmatopoma lapidosa]	1.2e-86	fris_lymst ame: full=soma ferritin	2.3e-82
GS_19079	28.2404	1.63682e-27	hypothetical protein [Podospora anserina S mat+]	1.2e-25	pp2a_tobac ame: full=serine threonine-protein phosphatase pp2a catalytic subunit	1.4e-25
GS_16871	480.087	3.92428e-47	hypothetical protein [Thermobia domestica]	2.5e-13	#N/A	#N/A
GS_14518	11.0153	1.63851e-107	hypothetical protein C789_3193 [Microcystis aeruginosa DIANCHI905]	3.2e-21	#N/A	#N/A
GS_14560	2.70982	5.10199e-46	hypothetical protein C789_3193 [Microcystis aeruginosa DIANCHI905]	1.1e-24	#N/A	#N/A
GS_15017	2.51131	2.88863e-45	hypothetical protein C789_3193 [Microcystis aeruginosa DIANCHI905]	4.4e-26	#N/A	#N/A
GS_8303	2.27466	1.44827e-90	hypothetical protein C789_3193 [Microcystis aeruginosa DIANCHI905]	7.1e-23	#N/A	#N/A
GS_7933	2.2739	8.30181e-14	hypothetical protein CAPTEDRAFT_17776 [Capitella teleta]	6.2e-23	#N/A	#N/A
GS_6426	5.01237	3.9401e-85	hypothetical protein CAPTEDRAFT_192434 [Capitella teleta]	2.1e-10	coca1_chick ame: full=collagen alpha-1 chain ame: full=fibrochimerin flags: precursor	2.3e-09
GS_557	1.95633	9.60582e-61	hypothetical protein CAPTEDRAFT_198200 [Capitella teleta]	1.5e-32	vita2_xenla ame: full=vitellogenin-a2 short=vtg a2 contains: ame: full=lipovitellin i contains: ame: full=lipovitellin ii contains: ame: full=phosvitin flags: precursor	2.7e-13
GS_18144	2.46782	9.51943e-15	hypothetical protein CAPTEDRAFT_21360 [Capitella teleta]	5.2e-71	sahhb_xenla ame: full=adenosylhomocysteinase b short= cyase b ame: full=s-adenosyl-l-homocysteine hydrolase b	5.2e-68
GS_16770	9.4652	1.14948e-45	hypothetical protein CGI_10015422 [Crassostrea gigas]	2e-19	#N/A	#N/A
GS_15140	7.13215	4.14358e-33	hypothetical protein DF16_orf00001 [Bacillus thuringiensis serovar kurstaki str. YBT-1520]	1.6e-06	#N/A	#N/A
GS_20050	4.3033	4.53195e-16	hypothetical protein GLOINDRAFT_196636 [Rhizophagus irregularis DAOM 181602]	4.7e-17	prof_bommo ame: full=profilin	4.7e-14
GS_7669	5.2794	0	hypothetical protein HELRODRAFT_175309 [Helobdella robusta]	2.6e-06	#N/A	#N/A
GS_8388	1.85792	8.63817e-06	hypothetical protein HELRODRAFT_184866 [Helobdella robusta]	1.6e-50	rl31_parol ame: full=60s ribosomal protein l31	4e-48
GS_7294	2.3509	7.30611e-35	hypothetical protein HELRODRAFT_185715 [Helobdella robusta]	5.5e-147	rl5_chick ame: full=60s ribosomal protein l5	8.1e-144
GS_7233	1.55541	7.29879e-06	hypothetical protein HELRODRAFT_186501 [Helobdella robusta]	8.9e-61	rl27a_oscti ame: full=60s ribosomal protein l27a ame: full=ribosomal protein rpl-27	1.8e-53
GS_19982	615.238	2.51084e-57	hypothetical protein I547_0664 [Mycobacterium kansasii 824]	1.4e-07	#N/A	#N/A
GS_19838	24.2061	3.47333e-45	hypothetical protein IMG5_000740 [Ichthyophthirius multifiliis]	1.8e-47	catr6_parte ame: full=caltractin icl1f ame: full=centrin-6	1.2e-41
GS_15948	20.0877	2.36685e-54	hypothetical protein IMG5_074360 [Ichthyophthirius multifiliis]	3.1e-37	tcpe_caeel ame: full=t-complex protein 1 subunit epsilon short=tcp-1-epsilon ame: full=cct-epsilon	5.3e-32
GS_19663	20.1717	8.35585e-46	hypothetical protein IMG5_142820, partial [Ichthyophthirius multifiliis]	5e-12	#N/A	#N/A
GS_19735	24.2781	5.73298e-78	hypothetical protein IMG5_157340 [Ichthyophthirius multifiliis]	6.2e-36	dhe3_dicdi ame: full=glutamate mitochondrial short=gdh flags: precursor	6.5e-25
GS_19875	2.24553	6.29989e-13	hypothetical protein LOTGIDRAFT_202939 [Lottia gigantea]	2.7e-09	#N/A	#N/A
GS_19703	470.001	2.40432e-46	hypothetical protein MDA_GLEAN10012073 [Myotis davidii]	3.1e-27	#N/A	#N/A
GS_17197	39.587	9.28134e-39	hypothetical protein MPER_01973 [Moniliophthora perniciosa FA553]	4e-55	tera_xentr ame: full=transitional endoplasmic reticulum atpase short=ter atpase ame: full=15s mg(2+)-atpase p97 subunit short=p97 ame: full=valosin-containing protein short=vcp	1.1e-53
GS_17249	4.89885	2.10708e-14	hypothetical protein MTR_3g035620 [Medicago truncatula]	3.8e-11	#N/A	#N/A
GS_16731	233.992	1.83212e-26	hypothetical protein T265_02543 [Opisthorchis viverrini]	1e-11	rl27a_eupcr ame: full=60s ribosomal protein l27a ame: full=l29	3.9e-10
GS_8361	2.27778	7.21191e-35	hypothetical protein U991_01373, partial [Staphylococcus aureus 1111100370]	1.1e-30	#N/A	#N/A
GS_7339	2.10122	6.39155e-10	hypothetical protein VOLCADRAFT_120883 [Volvox carteri f. nagariensis]	9.4e-23	rla2_brafl ame: full=60s acidic ribosomal protein p2	1.2e-22
GS_7784	3.42727	1.68277e-97	linker protein 1 [Sabella spallanzanii]	5.2e-69	glbl_tylhe ame: full=giant extracellular hemoglobin linker 1 chain	1.4e-13
GS_6192	2.66979	1.66428e-42	linker protein 3 [Sabella spallanzanii]	8.8e-32	glbm_tylhe ame: full=giant extracellular hemoglobin linker 2 chain	1.6e-12
GS_6830	1.62029	1.61293e-10	myosin essential light chain [Eisenia fetida]	1.8e-79	mle_argir ame: full=myosin essential light striated adductor muscle short=e-lc ame: full=sulfhydryl light chain short=shlc	9.5e-61
GS_5097	1.61148	7.1026e-13	NADH dehydrogenase subunit 4 (mitochondrion) [Neohirasea japonica]	2.9e-46	nu4m_lumte ame: full=nadh-ubiquinone oxidoreductase chain 4 ame: full=nadh dehydrogenase subunit 4	6.3e-43
GS_14651	4.33099	3.31906e-18	polyubiquitin [Camelus dromedarius]	2.7e-61	ubiqp_strpu ame: full=polyubiquitin contains: ame: full=ubiquitin flags: partial	3e-63
GS_5075	2.24821	5.29554e-26	polyubiquitin [Hymenolepis microstoma]	2.2e-61	ubiqp_strpu ame: full=polyubiquitin contains: ame: full=ubiquitin flags: partial	1.9e-63
GS_15486	11.7248	7.87956e-38	predicted protein [Hordeum vulgare subsp. vulgare]	1.4e-32	#N/A	#N/A
GS_8487	1.69822	6.7881e-11	PREDICTED: 40S ribosomal protein S26-like [Strongylocentrotus purpuratus]	1.7e-53	rs26_octvu ame: full=40s ribosomal protein s26	1e-50
GS_20057	18.6588	5.48287e-50	PREDICTED: cadherin EGF LAG seven-pass G-type receptor 3 [Xenopus (Silurana) tropicalis]	6.9e-07	stan_drome ame: full=protocadherin-like wing polarity protein stan ame: full=protein flamingo ame: full=protein starry night flags: precursor	4.5e-07
GS_7932	17.0583	0	PREDICTED: cerebellin-1-like isoform X2 [Esox lucius]	1.2e-06	c1qa_pig ame: full=complement c1q subcomponent subunit a flags: precursor	1.1e-06
GS_16560	17.4822	6.06497e-91	PREDICTED: elongation factor 1-gamma 2-like [Musa acuminata subsp. malaccensis]	7.9e-08	ef1g1_orysj ame: full=elongation factor 1-gamma 1 short=ef-1-gamma 1 ame: full=eef-1b gamma 1	2.7e-07
GS_7836	2.18082	1.14655e-60	PREDICTED: heat shock cognate 71 kDa protein-like isoform X1 [Latimeria chalumnae]	0	hsp7c_rat ame: full=heat shock cognate 71 kda protein ame: full=heat shock 70 kda protein 8	0
GS_17769	2.48995	9.8856e-11	PREDICTED: peroxidase-like [Ceratitis capitata]	2.1e-08	pero_drome ame: full=peroxidase short= ame: full=chorion peroxidase flags: precursor	2.2e-07
GS_19066	359.057	2.17101e-37	PREDICTED: probable cysteine proteinase At3g19400 [Brassica rapa]	1.5e-07	cysp4_brana ame: full=cysteine proteinase cot44 flags: partial	2.2e-08
GS_15920	4.23606	2.4092e-20	PREDICTED: S-adenosylmethionine synthase isoform type-1 isoform X1 [Fukomys damarensis]	9.1e-49	metk1_bovin ame: full=s-adenosylmethionine synthase isoform type-1 short= et synthase 1 ame: full=methionine adenosyltransferase 1 short=mat 1	3.5e-50
GS_7183	3.80088	2.79397e-83	PREDICTED: SCO-spondin [Ciona intestinalis]	1.8e-18	matn4_human ame: full=matrilin-4 flags: precursor	2.3e-16
GS_7647	2.98663	6.57926e-54	PREDICTED: tubulin alpha-1C chain [Elephantulus edwardii]	0	tba1c_crigr ame: full=tubulin alpha-1c chain ame: full=alpha-tubulin 3 ame: full=alpha-tubulin iii ame: full=tubulin alpha-3 chain	0
GS_19891	79.6783	6.1722e-39	PREDICTED: uncharacterized protein LOC105078493 [Camelus bactrianus]	1.2e-54	#N/A	#N/A
GS_19960	77.6612	3.61928e-56	proteasome subunit beta type, putative [Ichthyophthirius multifiliis]	2.9e-43	psb5a_arath ame: full=proteasome subunit beta type-5-a ame: full=20s proteasome beta subunit e-1 ame: full=proteasome component e ame: full=proteasome epsilon-1 chain flags: precursor	4.9e-39
GS_7720	1.55738	4.65625e-05	putative 40S ribosomal protein RPS14 [Novocrania anomala]	2.1e-78	rs14_human ame: full=40s ribosomal protein s14	1.8e-76
GS_20021	2.18937	1.12603e-09	putative 60S ribosomal protein RPL10A [Novocrania anomala]	4.8e-38	r10ab_drome ame: full=60s ribosomal protein l10a-2	5.2e-37
GS_19867	14.9397	6.88553e-51	putative protein disulfide isomerase-associated 3 precursor [Schistosoma japonicum]	5.3e-27	erp60_schma ame: full=probable protein disulfide-isomerase er-60 ame: full=erp60 flags: precursor	7.2e-25
GS_18492	1.58165	1.48799e-06	putative ribosomal protein S25 [Barentsia elongata]	1.3e-38	rs25_brabe ame: full=40s ribosomal protein s25	5.3e-39
GS_16949	31.2662	5.83957e-45	ribosomal protein L13 [Uroleptus sp. WJC-2003]	2.3e-33	rl13a_pig ame: full=60s ribosomal protein partial	2e-32
GS_19887	14.3036	9.88442e-66	Ribosomal protein L21 [Oxytricha trifallax]	1.8e-51	rl21_tetts ame: full=60s ribosomal protein l21	1.4e-52
GS_5039	1.75406	2.06781e-18	ribosomal protein rpl13a [Eurythoe complanata]	3.9e-83	rl13a_macfa ame: full=60s ribosomal protein l13a	2.4e-83
GS_7390	2.20055	1.16929e-12	ribosomal protein rpl27 [Lineus viridis]	4.5e-47	rl27_canfa ame: full=60s ribosomal protein l27	2.9e-44
GS_8409	1.54014	3.6297e-05	ribosomal protein rpl30 [Eurythoe complanata]	1.4e-68	rl30_spofr ame: full=60s ribosomal protein l30	1.6e-63
GS_15376	1.86201	6.02996e-06	ribosomal protein rpl34 [Arenicola marina]	1.5e-43	rl34_aedal ame: full=60s ribosomal protein l34 ame: full=l31	1.3e-37
GS_6766	1.83787	1.9692e-11	ribosomal protein rpl7a [Glycera tridactyla]	5.8e-93	rl7a_ictpu ame: full=60s ribosomal protein l7a	2.1e-92
GS_8310	2.03318	1.9295e-11	ribosomal protein rps19 [Arenicola marina]	9.4e-76	rs19_myaar ame: full=40s ribosomal protein s19	1.4e-72
GS_17148	29.7533	4.95281e-29	ribosomal protein S15 containing protein [Tetrahymena thermophila]	2e-22	rs131_arath ame: full=40s ribosomal protein s13-1	2.6e-15
GS_18885	77.6612	4.9381e-38	RS26_STENORecName: Full=40S ribosomal protein S26 [Sterkiella nova]	2.5e-28	rs26_steno ame: full=40s ribosomal protein s26	2.1e-30
GS_17798	3.30473	6.37445e-15	S-adenosylmethionine synthase isoform type-2, partial [Stegodyphus mimosarum]	5.5e-21	metk_drome ame: full=s-adenosylmethionine synthase short= et synthase ame: full=methionine adenosyltransferase short=mat	1.9e-21
GS_15490	14.6058	2.55158e-82	Serine-threonine kinase receptor-associated protein [Crassostrea gigas]	3.9e-39	dpgn_dipma ame: full=serine protease inhibitor dipetalogastin short=dipetalin flags: partial	1.8e-20
GS_11220	2.34606	4.40556e-07	SJCHGC02793 protein [Schistosoma japonicum]	1.2e-30	adt_neucr ame: full= carrier protein ame: full=adp atp translocase ame: full=adenine nucleotide translocator short=ant	4e-23
GS_17627	24.8785	2.42046e-35	stress-induced protein sti1 family protein, putative, partial [Ichthyophthirius multifiliis]	6.6e-23	hsop3_arath ame: full=hsp70-hsp90 organizing protein 3 short= op3	3.4e-15
GS_16778	32.0226	7.46408e-61	tcp-1 cpn60 chaperonin family protein, putative [Ichthyophthirius multifiliis]	7.1e-58	tcpb_dicdi ame: full=t-complex protein 1 subunit beta short=tcp-1-beta ame: full=cct-beta	9.3e-49
GS_17697	18.911	2.02949e-34	TraB family protein [Tetrahymena thermophila SB210]	5.3e-17	#N/A	#N/A
GS_7201	1.66897	0.000166597	tropomyosin [Crassostrea virginica]	1.5e-27	tpm_haldv ame: full=tropomyosin	3e-29
GS_7417	3.8467	5.13364e-35	uncharacterized protein [Subdoligranulum sp. CAG:314]	2.8e-11	#N/A	#N/A
GS_16734	5.09096	5.17743e-29	Unknown (protein for MGC:185872) [Xenopus (Silurana) tropicalis]	1.9e-67	tba1_parli ame: full=tubulin alpha-1 chain	1.8e-66
GS_8306	2.65955	3.16638e-30	unnamed protein product, partial [Tetraodon nigroviridis]	1.5e-83	ppia1_rhio9 ame: full=peptidyl-prolyl cis-trans isomerase a1 short=ppiase a1 ame: full=cyclophilin a1 ame: full=cyclosporin a-binding protein ame: full=rotamase a1	8.9e-82
GS_14712	8.90918	2.56384e-20	#N/A	#N/A	#N/A	#N/A
GS_14754	18.0105	1.04618e-55	#N/A	#N/A	#N/A	#N/A
GS_14759	79.6783	6.1722e-39	#N/A	#N/A	#N/A	#N/A
GS_14827	27.837	3.59004e-65	#N/A	#N/A	#N/A	#N/A
GS_15016	2.00421	2.17279e-65	#N/A	#N/A	#N/A	#N/A
GS_15037	34.2919	1.84019e-49	#N/A	#N/A	#N/A	#N/A
GS_15114	56.6826	6.68646e-135	#N/A	#N/A	#N/A	#N/A
GS_15251	107.919	3.13282e-51	#N/A	#N/A	#N/A	#N/A
GS_15332	230.966	1.76784e-99	#N/A	#N/A	#N/A	#N/A
GS_15388	13.1116	3.09256e-38	#N/A	#N/A	#N/A	#N/A
GS_15406	10.6462	1.87068e-37	#N/A	#N/A	#N/A	#N/A
GS_15433	16.44	2.75309e-36	#N/A	#N/A	#N/A	#N/A
GS_15711	26.8956	2.14003e-38	#N/A	#N/A	#N/A	#N/A
GS_15801	10.4893	3.80031e-21	#N/A	#N/A	#N/A	#N/A
GS_15842	5.61446	9.63401e-48	#N/A	#N/A	#N/A	#N/A
GS_15865	359.057	2.17101e-37	#N/A	#N/A	#N/A	#N/A
GS_15973	2.31975	5.60658e-11	#N/A	#N/A	#N/A	#N/A
GS_16038	3.39931	7.02047e-18	#N/A	#N/A	#N/A	#N/A
GS_16105	13.2797	1.56929e-33	#N/A	#N/A	#N/A	#N/A
GS_16309	9.36545	5.05979e-25	#N/A	#N/A	#N/A	#N/A
GS_16342	1.51288	0.000157903	#N/A	#N/A	#N/A	#N/A
GS_16370	1.81546	0.000552997	#N/A	#N/A	#N/A	#N/A
GS_16381	153.305	1.00023e-18	#N/A	#N/A	#N/A	#N/A
GS_16412	129.603	2.74056e-60	#N/A	#N/A	#N/A	#N/A
GS_16416	18.6588	7.62146e-26	#N/A	#N/A	#N/A	#N/A
GS_16581	48.076	1.18734e-35	#N/A	#N/A	#N/A	#N/A
GS_16589	46.1708	1.6634e-196	#N/A	#N/A	#N/A	#N/A
GS_16656	21.5837	1.51356e-25	#N/A	#N/A	#N/A	#N/A
GS_16669	9.67056	7.61269e-179	#N/A	#N/A	#N/A	#N/A
GS_16749	5.83059	1.08514e-172	#N/A	#N/A	#N/A	#N/A
GS_16752	49.925	1.01696e-48	#N/A	#N/A	#N/A	#N/A
GS_16757	3.24989	2.67435e-21	#N/A	#N/A	#N/A	#N/A
GS_16758	399.4	1.02984e-40	#N/A	#N/A	#N/A	#N/A
GS_16800	15.9357	2.14226e-101	#N/A	#N/A	#N/A	#N/A
GS_16821	5.16159	2.48297e-24	#N/A	#N/A	#N/A	#N/A
GS_16867	57.4894	7.56243e-56	#N/A	#N/A	#N/A	#N/A
GS_16937	9.8108	8.46325e-41	#N/A	#N/A	#N/A	#N/A
GS_17021	16.6417	8.84769e-30	#N/A	#N/A	#N/A	#N/A
GS_17053	10.2692	1.71349e-22	#N/A	#N/A	#N/A	#N/A
GS_17055	427.641	5.41369e-43	#N/A	#N/A	#N/A	#N/A
GS_17126	8.96521	6.48613e-30	#N/A	#N/A	#N/A	#N/A
GS_17142	12.6794	1.06347e-36	#N/A	#N/A	#N/A	#N/A
GS_17289	13.9185	7.53239e-30	#N/A	#N/A	#N/A	#N/A
GS_17351	17.4341	1.10306e-27	#N/A	#N/A	#N/A	#N/A
GS_17458	19.1631	1.28236e-26	#N/A	#N/A	#N/A	#N/A
GS_17889	13.9185	7.53239e-30	#N/A	#N/A	#N/A	#N/A
GS_17949	33.7876	4.71383e-33	#N/A	#N/A	#N/A	#N/A
GS_18067	17.7511	1.23639e-39	#N/A	#N/A	#N/A	#N/A
GS_18282	14.9454	1.51085e-35	#N/A	#N/A	#N/A	#N/A
GS_18515	11.1953	6.27952e-23	#N/A	#N/A	#N/A	#N/A
GS_18545	359.057	2.17101e-37	#N/A	#N/A	#N/A	#N/A
GS_18886	1.62789	3.37289e-05	#N/A	#N/A	#N/A	#N/A
GS_18974	58.9014	5.36833e-71	#N/A	#N/A	#N/A	#N/A
GS_18987	31.2662	5.83957e-45	#N/A	#N/A	#N/A	#N/A
GS_19190	53.0228	4.79797e-176	#N/A	#N/A	#N/A	#N/A
GS_19276	16.1374	9.52213e-29	#N/A	#N/A	#N/A	#N/A
GS_19349	43.8735	6.39504e-43	#N/A	#N/A	#N/A	#N/A
GS_19470	22.3906	1.92756e-51	#N/A	#N/A	#N/A	#N/A
GS_19542	74.6354	1.13539e-36	#N/A	#N/A	#N/A	#N/A
GS_19689	8.51315	5.4113e-173	#N/A	#N/A	#N/A	#N/A
GS_19721	12.3048	9.66951e-26	#N/A	#N/A	#N/A	#N/A
GS_19725	5.90743	2.65473e-13	#N/A	#N/A	#N/A	#N/A
GS_19744	623.306	6.45709e-58	#N/A	#N/A	#N/A	#N/A
GS_19770	10.9393	3.12966e-55	#N/A	#N/A	#N/A	#N/A
GS_19816	8.69906	9.56183e-50	#N/A	#N/A	#N/A	#N/A
GS_19962	6.48377	7.22417e-164	#N/A	#N/A	#N/A	#N/A
GS_20047	11.9013	1.02236e-24	#N/A	#N/A	#N/A	#N/A
GS_20056	8.52714	8.15747e-34	#N/A	#N/A	#N/A	#N/A
GS_6234	5.31015	0	#N/A	#N/A	#N/A	#N/A
GS_6404	9.13928	0	#N/A	#N/A	#N/A	#N/A
GS_6519	9.03693	0	#N/A	#N/A	#N/A	#N/A
GS_6700	8.97716	0	#N/A	#N/A	#N/A	#N/A
GS_6925	7.95451	3.19133e-141	#N/A	#N/A	#N/A	#N/A
GS_7348	14.9047	0	#N/A	#N/A	ann1_arema ame: full=arenicin-1 flags: precursor	1.9e-06
GS_7875	9.10919	5.37461e-254	#N/A	#N/A	#N/A	#N/A
GS_8050	3.54078	1.80058e-32	#N/A	#N/A	#N/A	#N/A
GS_8455	7.8604	1.92675e-239	#N/A	#N/A	#N/A	#N/A
GS_9512	-348.012	1.45864e-141	40S ribosomal protein S20 [Aphanomyces astaci]	1.3e-46	rs20_xenla ame: full=40s ribosomal protein s20 ame: full=s22	2.6e-43
GS_2791	-2.32252	2.20784e-36	adenylate kinase [Galdieria sulphuraria]	6.7e-17	kad_xanor ame: full=adenylate kinase short=ak ame: full=atp-amp transphosphorylase ame: full=atp:amp phosphotransferase ame: full=adenylate monophosphate kinase	5.6e-08
GS_3461	-1.72438	5.64424e-65	alkyl hydroperoxide reductase [Leptolyngbya sp. PCC 7376]	6.7e-63	bcp_helpj ame: full= peroxiredoxin bcp ame: full=bacterioferritin comigratory protein homolog ame: full=thioredoxin reductase	4.1e-09
GS_3493	-9.77758	0	alpha 1 type VII collagen precursor [Griffithsia japonica]	4.7e-31	co6a6_mouse ame: full=collagen alpha-6 chain flags: precursor	6.9e-07
GS_7630	-1.51966	3.97196e-32	Aminoglycoside 3'-phosphotransferase and Choline Kinase family [Chondrus crispus]	1.5e-111	#N/A	#N/A
GS_3073	-2.65094	4.11294e-106	auxin efflux carrier [Galdieria sulphuraria]	1.4e-20	#N/A	#N/A
GS_6799	-1.85624	3.62708e-09	beta-galactosidase/ubiquitin fusion protein, partial [synthetic construct]	1.2e-49	ubiqp_xenla ame: full=polyubiquitin contains: ame: full=ubiquitin flags: partial	1.7e-50
GS_9217	-1.52028	0.000731465	beta-galactosidase/ubiquitin fusion protein, partial [synthetic construct]	3.4e-51	ubiqp_xenla ame: full=polyubiquitin contains: ame: full=ubiquitin flags: partial	4.7e-52
GS_9225	-4.34447	2.07773e-201	box H/ACA snoRNP component Nop10p [Chondrus crispus]	8.4e-16	nop10_danre ame: full=h aca ribonucleoprotein complex subunit 3 ame: full=nucleolar protein 10 ame: full=nucleolar protein family a member 3 ame: full=snornp protein nop10	2.3e-10
GS_255	-1.5847	5.45124e-81	calcium-transporting ATPase, endoplasimc reticulum type [Chondrus crispus]	0	at2a3_chick ame: full=sarcoplasmic endoplasmic reticulum calcium atpase 3 short= 3 short=serca3 short=sr ca(2+)-atpase 3 ame: full=calcium pump 3	0
GS_6282	-2.14654	9.31703e-48	Carbohydrate sulfotransferase [Chondrus crispus]	1.6e-89	chste_danre ame: full=carbohydrate sulfotransferase 14 ame: full=dermatan 4-sulfotransferase 1 short=d4st-1 short=zd4st-1	2.6e-12
GS_6497	-2.10843	8.41282e-74	caronic anhyrase [Chondrus crispus]	8.2e-59	atca3_arath ame: full=alpha carbonic anhydrase 3 short= 3 short= 3 ame: full=alpha carbonate dehydratase 3 flags: precursor	5.2e-34
GS_6498	-1.58465	1.60806e-28	cathepsin B-like protein [Naegleria fowleri]	2.3e-80	catb_pig ame: full=cathepsin b contains: ame: full=cathepsin b light chain contains: ame: full=cathepsin b heavy chain flags: precursor	6e-66
GS_3465	-2.35268	2.5783e-45	chlorophyll a/b binding protein [Acetabularia acetabulum]	2e-131	cb2_chlre ame: full=chlorophyll a-b binding protein of lhcii type chloroplastic short=cab short=lhcp flags: precursor	2.4e-125
GS_2075	-1.93351	2.75105e-32	chlorophyll a/b binding protein [Tetraselmis sp. RG-15]	1.7e-137	cb2_chlmo ame: full=chlorophyll a-b binding protein of lhcii type chloroplastic short=cab short=lhcp flags: precursor	4.4e-116
GS_9142	-92.4066	0	chlorophyll a/b binding protein [Tetraselmis sp. RG-15]	9.7e-130	cb2_chlmo ame: full=chlorophyll a-b binding protein of lhcii type chloroplastic short=cab short=lhcp flags: precursor	4.2e-113
GS_135	-1.65129	1.02469e-80	chloroplast phosphoribulokinase [Chondrus crispus]	0	kppr_wheat ame: full= chloroplastic short=prk short=prkase ame: full=phosphopentokinase flags: precursor	7.4e-157
GS_10403	-3.64038	4.08964e-25	chloroplast photosystem II subunit S [Ulva prolifera]	4.3e-34	psbs_tobac ame: full=photosystem ii 22 kda chloroplastic ame: full=cp22 flags: precursor	1.8e-23
GS_3536	-4.79333	3.81209e-87	chloroplast photosystem II subunit S [Ulva prolifera]	3.2e-81	psbs_tobac ame: full=photosystem ii 22 kda chloroplastic ame: full=cp22 flags: precursor	3.9e-39
GS_9278	-3.88245	1.67577e-39	chloroplast photosystem II subunit S [Ulva prolifera]	3.3e-35	psbs_spiol ame: full=photosystem ii 22 kda chloroplastic ame: full=cp22 flags: precursor	9.8e-17
GS_2668	-3.89757	2.85788e-210	Clp protease ATP binding subunit (chloroplast) [Gracilaria salicornia]	0	clpc_pyrye ame: full=atp-dependent clp protease atp-binding subunit clpa homolog	0
GS_8723	-1.65274	1.70723e-91	cytosine deaminase [[Clostridium] sticklandii]	1.6e-35	guad_bacsu ame: full=guanine deaminase short=gdease short=guanase short=guanine aminase ame: full=guanine aminohydrolase short=gah	1.3e-26
GS_3107	-1.62121	8.58735e-09	DNA repair protein complementing XPG, RAD2 [Chondrus crispus]	1.4e-32	uvh3_arath ame: full=dna repair protein uvh3 ame: full=ercc5 homolog ame: full=rad2 homolog short= 2 short= 3 short= ame: full=uv hypersensitive protein 3 ame: full=xpg homolog	1.2e-22
GS_2137	-1.90696	2.16735e-77	Ferredoxin-NADP+ oxidoreductase [Chondrus crispus]	0	fenr_cyapa ame: full=ferredoxin--nadp cyanelle short=fnr flags: precursor	9.5e-143
GS_3292	-2.57787	8.24095e-24	FKBP-type peptidyl-prolyl cis-trans isomerase [Guillardia theta CCMP2712]	1.1e-28	fk171_arath ame: full=peptidyl-prolyl cis-trans isomerase fkbp17- chloroplastic short=ppiase fkbp17-1 ame: full=fk506-binding protein 17-1 short= 17-1 ame: full=immunophilin fkbp17-1 ame: full=rotamase flags: precursor	5.5e-16
GS_2287	-2.03386	2.19637e-150	fructose-1,6-biphosphate aldolase [Chondrus crispus]	0	alfc3_arath ame: full=probable fructose-bisphosphate aldolase chloroplastic flags: precursor	3.1e-133
GS_2523	-5.38236	1.07491e-142	fructose-1,6-biphosphate aldolase, chloroplast precursor [Chondrus crispus]	0	alf_dicdi ame: full=fructose-bisphosphate aldolase short=aldo	4.6e-107
GS_198	-2.15559	2.6532e-112	fructose-1,6-bisphosphatase precursor [Chondrus crispus]	0	f16p1_brana ame: full=fructose- - chloroplastic short=fbpase ame: full=d-fructose- -bisphosphate 1-phosphohydrolase flags: precursor	1.9e-122
GS_4235	-1.93678	1.29313e-124	G3PA_GRAGARecName: Full=Glyceraldehyde-3-phosphate dehydrogenase, chloroplastic; AltName: Full=NADP-dependent glyceraldehydephosphate dehydrogenase; Flags: Precursor [Gracilaria gracilis]	0	g3pa_graga ame: full=glyceraldehyde-3-phosphate chloroplastic ame: full=nadp-dependent glyceraldehydephosphate dehydrogenase flags: precursor	0
GS_6394	-3.51642	3.03011e-231	G3PA_GRAGARecName: Full=Glyceraldehyde-3-phosphate dehydrogenase, chloroplastic; AltName: Full=NADP-dependent glyceraldehydephosphate dehydrogenase; Flags: Precursor [Gracilaria gracilis]	0	g3pa_graga ame: full=glyceraldehyde-3-phosphate chloroplastic ame: full=nadp-dependent glyceraldehydephosphate dehydrogenase flags: precursor	0
GS_20227	-1.59929	1.31886e-26	GG20139 [Drosophila erecta]	7.3e-74	ntpes_bacsu ame: full=trifunctional nucleotide phosphoesterase protein includes: ame: full=2 -cyclic-nucleotide 2 -phosphodiesterase 3 -nucleotidase includes: ame: full=5 -nucleotidase flags: precursor	5.5e-18
GS_479	-3.8842	0	glycine dehydrogenase (decarboxylating), mitochondrial precursor [Chondrus crispus]	0	gcsp_pea ame: full=glycine dehydrogenase mitochondrial ame: full=glycine cleavage system p protein ame: full=glycine decarboxylase ame: full=glycine dehydrogenase (aminomethyl-transferring) flags: precursor	0
GS_838	-4.519	9.58299e-185	glycoside hydrolase family 13 [Fervidobacterium pennivorans]	8e-11	gal83_yeast ame: full=snf1 protein kinase subunit beta-3 ame: full=glucose repression protein gal83 ame: full=protein spm1	3.8e-08
GS_4132	-3.0233	2.29977e-96	glyoxylate reductase/hydroxypyruvate reductase [Chondrus crispus]	1.2e-140	grhpr_human ame: full=glyoxylate reductase hydroxypyruvate reductase	1.8e-87
GS_2786	-3.27567	6.31063e-90	HAD-superfamily hydrolase [Chondrus crispus]	3e-70	yqab_ecoli ame: full=fructose-1-phosphate phosphatase ame: full=fructose-1-phosphatase	3e-29
GS_3934	-1.99466	0	Heat Shock Protein 70, HSP70 [Chondrus crispus]	0	hsp7c_pethy ame: full=heat shock cognate 70 kda protein	0
GS_5385	-2.23085	1.96029e-78	heat shock protein binding / unfolded protein binding protein [Galdieria sulphuraria]	3e-22	#N/A	#N/A
GS_3226	-5.02653	3.15249e-185	high light inducible protein [Acaryochloris marina]	1.6e-08	#N/A	#N/A
GS_6382	-3.27757	1.61301e-99	high light inducible protein [Acaryochloris marina]	1.7e-09	#N/A	#N/A
GS_6814	-2.44429	3.56622e-41	high light inducible protein [Acaryochloris marina]	1.6e-08	#N/A	#N/A
GS_3146	-6.16442	0	hypothetical protein [Gracilariopsis andersonii]	1.1e-06	#N/A	#N/A
GS_3375	-25.2392	0	hypothetical protein [Gracilariopsis andersonii]	4.9e-18	#N/A	#N/A
GS_4084	-1.73253	1.56492e-39	hypothetical protein [Halomonas titanicae]	1.1e-89	y114_chlmu ame: full=uncharacterized protein tc_0114	6.6e-25
GS_4078	-1.74602	1.91272e-35	hypothetical protein [Magnetospirillum gryphiswaldense]	2.6e-44	#N/A	#N/A
GS_8962	-1.64119	1.00134e-12	hypothetical protein [Mycobacterium setense]	4.5e-32	yy46_noss1 ame: full=uncharacterized wd repeat-containing protein alr3466	2e-18
GS_7858	-1.51182	2.50327e-19	hypothetical protein [Paramecium tetraurelia strain d4-2]	1.8e-11	t1b_parte ame: full=trichocyst matrix protein t1-b ame: full=secretory granule protein t1-b ame: full=tmp 1-b contains: ame: full=trichocyst matrix protein t1-b 1 contains: ame: full=trichocyst matrix protein t1-b 2 flags: precursor	2e-11
GS_2205	-2.96606	2.09022e-54	hypothetical protein [Solirubrobacterales bacterium URHD0059]	3e-18	#N/A	#N/A
GS_16498	-1.60025	1.80983e-13	hypothetical protein [uncultured Rhodospirillales bacterium HF4000_24M03]	5.3e-31	#N/A	#N/A
GS_1051	-2.1385	5.57873e-49	hypothetical protein BN14_05702 [Rhizoctonia solani AG-1 IB]	1.9e-17	#N/A	#N/A
GS_7082	-2.40552	9.82261e-88	hypothetical protein Gasu_25280 [Galdieria sulphuraria]	2.1e-12	#N/A	#N/A
GS_8001	-1.53251	3.75947e-33	hypothetical protein GUITHDRAFT_137515 [Guillardia theta CCMP2712]	3.8e-30	#N/A	#N/A
GS_4108	-5.15591	0	hypothetical protein GUITHDRAFT_152799 [Guillardia theta CCMP2712]	0	spya_dicdi ame: full=serine--pyruvate aminotransferase short=spt ame: full=alanine--glyoxylate aminotransferase short=agt	2.8e-124
GS_12439	-2694.86	7.09804e-179	hypothetical protein H310_14105 [Aphanomyces invadans]	6e-71	r18a1_arath ame: full=60s ribosomal protein l18a-1	3.4e-60
GS_9098	-12.4236	2.70155e-163	hypothetical protein HETIRDRAFT_174188 [Heterobasidion irregulare TC 32-1]	1e-61	hete1_podas ame: full=vegetative incompatibility protein het-e-1	1.3e-34
GS_4072	-1.53491	5.17722e-18	hypothetical protein LACJE0001_1464 [Lactobacillus jensenii 269-3]	8.1e-50	#N/A	#N/A
GS_2453	-1.69278	5.07754e-08	hypothetical protein SPLC1_S542740 [Arthrospira platensis C1]	3.4e-42	tl15b_arath ame: full=thylakoid lumenal kda protein chloroplastic flags: precursor	3.7e-20
GS_10922	-1.80212	2.39853e-17	hypothetical protein XAC3610_10050001 [Xanthomonas citri pv. citri]	1.7e-28	#N/A	#N/A
GS_5254	-1.77566	3.25025e-12	hypothetical protein, partial [Microbispora sp. ATCC PTA-5024]	2.8e-25	ykwd_bacsu ame: full=uncharacterized protein flags: precursor	1.5e-15
GS_7143	-1.59519	2.42502e-08	IS1 transposase InsAB, partial [Escherichia coli ONT:H33 str. C48/93]	1e-26	#N/A	#N/A
GS_854	-2.72453	1.13557e-219	MC family transporter [Salpingoeca rosetta]	6.7e-99	dpol_bpsp1 ame: full=dna polymerase	2.1e-13
GS_5037	-1.85892	2.39435e-181	Myb-like DNA-binding protein [Chondrus crispus]	2e-31	rve6_arath ame: full=protein reveille 6	1.9e-23
GS_249	-3.46957	0	Na+-ATPase [Chondrus crispus]	0	at1a3_human ame: full=sodium potassium-transporting atpase subunit alpha-3 short=na(+) k(+) atpase alpha-3 subunit ame: full=na(+) k(+) atpase alpha subunit ame: full=sodium pump subunit alpha-3	0
GS_5942	-2.62817	6.32824e-92	phosphoglycerate kinase [Chondrus crispus]	0	pgkh_volca ame: full=phosphoglycerate chloroplastic flags: precursor	4.5e-176
GS_6308	-1.82504	1.38504e-07	polyubiquitin, putative [Eimeria mitis]	6.2e-55	ubiqp_xenla ame: full=polyubiquitin contains: ame: full=ubiquitin flags: partial	1.7e-55
GS_12457	-2.16475	3.54527e-13	polyubiquitin, putative, partial [Eimeria necatrix]	6.1e-57	ubiqp_xenla ame: full=polyubiquitin contains: ame: full=ubiquitin flags: partial	4.2e-58
GS_1812	-1.68049	1.24437e-10	predicted protein [Hordeum vulgare subsp. vulgare]	3.1e-54	#N/A	#N/A
GS_14895	-1.50508	4.66152e-61	predicted protein [Physcomitrella patens]	6e-15	srp14_arath ame: full=signal recognition particle 14 kda protein short=srp14	6.9e-14
GS_5141	-1.79011	7.63101e-20	predicted protein [Thalassiosira pseudonana CCMP1335]	4.9e-07	#N/A	#N/A
GS_5401	-2.60483	1.20767e-75	predicted protein [Thalassiosira pseudonana CCMP1335]	2.9e-17	#N/A	#N/A
GS_5919	-1.69442	5.14191e-38	PREDICTED: elongation factor 1-alpha 1 [Chelonia mydas]	0	ef1a_chick ame: full=elongation factor 1-alpha 1 short=ef-1-alpha-1 ame: full=elongation factor tu short=ef-tu	0
GS_1905	-6.68288	6.84842e-159	puromycin N-acetyltransferase [Rhodococcus ruber]	3.1e-32	puac_strad ame: full=puromycin n-acetyltransferase	7.7e-14
GS_13196	-12.4687	4.72879e-164	putative capsid protein [Atkinsonella hypoxylon virus]	4.7e-54	capsd_ahv2h ame: full=capsid protein short=cp ame: full=coat protein	3.9e-56
GS_9529	-15.6597	2.10294e-224	putative capsid protein [Atkinsonella hypoxylon virus]	6.7e-80	capsd_ahv2h ame: full=capsid protein short=cp ame: full=coat protein	5.5e-82
GS_16179	-14.4316	1.96478e-108	putative RNA-dependent RNA polymerase [Ceratocystis polonica partitivirus]	5.6e-14	rdrp_ahv2h ame: full=rna-directed rna polymerase	2.7e-08
GS_9110	-1.58555	7.8137e-114	related to WD40-repeat protein (notchless protein) [Piriformospora indica DSM 11827]	5.2e-24	wdr5b_mouse ame: full=wd repeat-containing protein 5b	6.1e-15
GS_13870	-1.55674	1.0157e-53	ribosome biogenesis ATPase RIX7 [Phytophthora infestans T30-4]	0	nvl_human ame: full=nuclear valosin-containing short=nvlp short=nuclear vcp-like protein	0
GS_8713	-1.53146	1.56389e-49	ribosome biogenesis ATPase RIX7 [Phytophthora infestans T30-4]	0	nvl_human ame: full=nuclear valosin-containing short=nvlp short=nuclear vcp-like protein	0
GS_1700	-8.9601	2.48649e-129	Sel1-repeat containing protein [Chondrus crispus]	8.9e-26	#N/A	#N/A
GS_20243	-7.64861	2.24731e-10	Sel1-repeat containing protein [Chondrus crispus]	3.1e-159	#N/A	#N/A
GS_7605	-13.6721	5.78332e-107	Sel1-repeat containing protein [Chondrus crispus]	3.3e-37	podj_caucr ame: full=localization factor ame: full=polar organelle development protein contains: ame: full=localization factor	5.6e-06
GS_5959	-1.86388	1.36497e-102	similar to mitochondrial carrier protein precursor [Cyanidioschyzon merolae strain 10D]	4.3e-72	samc2_arath ame: full=probable s-adenosylmethionine carrier chloroplastic flags: precursor	1.9e-25
GS_4697	-1.82158	0	Sulfate adenylyltransferase, SAT [Chondrus crispus]	0	aps2_arath ame: full=atp sulfurylase 2 flags: precursor	3.8e-176
GS_1134	-2.32813	9.62884e-37	thioredoxin-like protein [Ectocarpus siliculosus]	4.2e-20	tr164_arath ame: full=thioredoxin-like protein chloroplastic ame: full=protein high chlorophyll fluorescence 164 flags: precursor	2.2e-18
GS_3268	-3.85818	9.48789e-20	TPA_inf: chloroplast light-harvesting complex II protein precursor Lhcbm5 [Acetabularia acetabulum]	1.2e-116	cb23_polmu ame: full=chlorophyll a-b binding protein type 1 member chloroplastic ame: full=chlorophyll a-b binding protein type i f3 short=cab-f3 ame: full=lhcp flags: precursor	8.5e-111
GS_2201	-1.6797	0	Translation elongation factor eEF3 [Chondrus crispus]	0	ef3_ashgo ame: full=elongation factor 3 short=ef-3	0
GS_10674	-2.24003	2.78039e-07	translation initiation factor eIF-5A family protein [Tetrahymena thermophila]	1.1e-31	if5a1_rabit ame: full=eukaryotic translation initiation factor 5a-1 short=eif-5a-1 short=eif-5a1 ame: full=eukaryotic initiation factor 5a isoform 1 short=eif-5a ame: full=eif-4d	2.7e-24
GS_444	-1.74719	1.08597e-39	Translation initiation factor eIF6 [Chondrus crispus]	3.2e-118	if6_xenla ame: full=eukaryotic translation initiation factor 6 short=eif-6	5.7e-101
GS_9253	-2.28707	2.94757e-37	uncharacterized protein [Erysipelotrichaceae bacterium CAG:64]	1.1e-18	#N/A	#N/A
GS_5658	-1.80349	2.44295e-78	unnamed product [Ostreococcus tauri]	5.4e-09	#N/A	#N/A
GS_5428	-3.46483	0	unnamed protein product [Blastocystis hominis]	1.1e-23	ccu41_arath ame: full=cyclin-u4-1 short= 4 1 ame: full=cyclin- short= 4 1	2.4e-22
GS_1159	-2.26425	8.30181e-33	unnamed protein product [Chondrus crispus]	1.3e-133	cdpky_arath ame: full=calcium-dependent protein kinase 34	2e-09
GS_13163	-132.255	0	unnamed protein product [Chondrus crispus]	2.5e-44	rs13_soybn ame: full=40s ribosomal protein s13	1.6e-37
GS_13224	-1.93139	4.73924e-13	unnamed protein product [Chondrus crispus]	8.8e-27	#N/A	#N/A
GS_1334	-1.69023	1.27028e-64	unnamed protein product [Chondrus crispus]	0	rpe_soltu ame: full=ribulose-phosphate 3- chloroplastic ame: full=pentose-5-phosphate 3-epimerase short=ppe ame: full=r5p3e short=rpe flags: partial	1.9e-107
GS_14371	-4.68826	0	unnamed protein product [Chondrus crispus]	0	aat_aquae ame: full=aspartate aminotransferase short= ame: full=transaminase a	2.5e-63
GS_14861	-3.59139	8.34014e-124	unnamed protein product [Chondrus crispus]	3.8e-80	#N/A	#N/A
GS_1510	-1.64409	1.56121e-56	unnamed protein product [Chondrus crispus]	3.8e-14	#N/A	#N/A
GS_16325	-1.68383	8.60421e-63	unnamed protein product [Chondrus crispus]	1.7e-154	#N/A	#N/A
GS_1775	-1.55507	7.33459e-17	unnamed protein product [Chondrus crispus]	1.9e-55	#N/A	#N/A
GS_19851	-5.02519	0	unnamed protein product [Chondrus crispus]	2.2e-22	#N/A	#N/A
GS_20135	-4.8482	1.95955e-143	unnamed protein product [Chondrus crispus]	6e-62	#N/A	#N/A
GS_20165	-7.08205	6.23802e-158	unnamed protein product [Chondrus crispus]	2.9e-48	#N/A	#N/A
GS_20646	-1.52138	1.23566e-11	unnamed protein product [Chondrus crispus]	9e-19	#N/A	#N/A
GS_20665	-2.34351	0.000461228	unnamed protein product [Chondrus crispus]	4.3e-76	#N/A	#N/A
GS_2129	-3.28508	1.76557e-90	unnamed protein product [Chondrus crispus]	1e-47	#N/A	#N/A
GS_2163	-2.07453	1.46093e-172	unnamed protein product [Chondrus crispus]	0	gcs1_caeel ame: full=probable mannosyl-oligosaccharide glucosidase ame: full=processing a-glucosidase i	7.4e-06
GS_2195	-1.50912	2.99116e-19	unnamed protein product [Chondrus crispus]	3.8e-103	gyp1_schpo ame: full=gtpase-activating protein gyp1 ame: full=gap for ypt1	5.7e-54
GS_2246	-2.64912	0	unnamed protein product [Chondrus crispus]	0	cgep_arath ame: full=probable glutamyl chloroplastic flags: precursor	1.3e-128
GS_2343	-2.03608	1.23069e-197	unnamed protein product [Chondrus crispus]	2.3e-11	#N/A	#N/A
GS_2514	-4.34579	0	unnamed protein product [Chondrus crispus]	0	aat_aquae ame: full=aspartate aminotransferase short= ame: full=transaminase a	4.3e-63
GS_2780	-1.78138	2.97236e-66	unnamed protein product [Chondrus crispus]	1.1e-86	bcs1b_dicdi ame: full=probable mitochondrial chaperone bcs1-b ame: full=bcs1-like protein 2	2.9e-39
GS_2781	-1.86519	3.30712e-115	unnamed protein product [Chondrus crispus]	4.2e-105	bcs1_yeast ame: full=mitochondrial chaperone bcs1	8.7e-41
GS_2792	-2.31129	0	unnamed protein product [Chondrus crispus]	2.3e-68	#N/A	#N/A
GS_3257	-4.97193	3.28029e-216	unnamed protein product [Chondrus crispus]	7.9e-10	#N/A	#N/A
GS_3326	-3.20592	3.78529e-78	unnamed protein product [Chondrus crispus]	8.8e-13	rn126_bovin ame: full=e3 ubiquitin-protein ligase rnf126 ame: full=ring finger protein 126	3.7e-06
GS_3489	-3.22732	4.99989e-42	unnamed protein product [Chondrus crispus]	3.3e-32	#N/A	#N/A
GS_3511	-1.60944	1.13348e-62	unnamed protein product [Chondrus crispus]	1.9e-06	#N/A	#N/A
GS_3533	-1.68245	1.59556e-16	unnamed protein product [Chondrus crispus]	1.6e-06	#N/A	#N/A
GS_3698	-2.15284	7.84689e-56	unnamed protein product [Chondrus crispus]	1.3e-163	#N/A	#N/A
GS_3784	-1.83556	7.44563e-120	unnamed protein product [Chondrus crispus]	0	ab28b_arath ame: full=abc transporter b family member 28 short=abc transporter short= 28 ame: full=non-intrinsic abc protein 8 ame: full=tap-related protein 1	1.1e-84
GS_3868	-1.61684	1.69102e-23	unnamed protein product [Chondrus crispus]	7e-102	mcfx_dicdi ame: full=mitochondrial substrate carrier family protein x	4.9e-50
GS_4014	-2.34814	0	unnamed protein product [Chondrus crispus]	1.5e-98	#N/A	#N/A
GS_4246	-1.8292	0	unnamed protein product [Chondrus crispus]	0	hsp90_eimte ame: full=heat shock protein 90	0
GS_4258	-3.49738	4.2771e-218	unnamed protein product [Chondrus crispus]	0	#N/A	#N/A
[truncated: 1,528 more rows]
